# Supplementary material for: A multiplex, prime editing framework for identifying drug resistance variants at scale
Source: Cell Genom. 2026 Feb 20;6(5):101167. doi: 10.1016/j.xgen.2026.101167 (PMC13174216; doi:10.1016/j.xgen.2026.101167)
Supplement: Table S16. pegRNAs designed with PrimeDesign and PRIDICT 2.0, related to STAR Methods [file mmc17.xlsx]

## Sheet: IDT order
Pool name	Sequence
NS2024_Pridict	GACCGCGTGGTTAGAgctttatatatcttgtggaaaggacgaaacaccGATCACGCAGCTCATGCCCTTgttttagagctagaaatagcaagttaaaataaggctagtccgttatcaacttgaaaaagtggGaccgagtcggtCcTCCAGGAGGCtGCCGAAGGGCATGAGCTGCGTTGACGCGGTTCTATCTAGTTACGCGTTAAACCAACTAGAAAtttttttNNNNNNNNggagacgaagcttggcgCTTTCGGCCAAGAAT		Instructions for completing template:
NS2024_Pridict	GACCGCGTGGTTAGAgctttatatatcttgtggaaaggacgaaacaccGGTTCCCGGACATAGTCCAGGgttttagagctagaaatagcaagttaaaataaggctagtccgttatcaacttgaaaaagtggGaccgagtcggtCcGCCCTTCGGCaGCCTCCTGGACTATGTCCGGTTGACGCGGTTCTATCTAGTTACGCGTTAAACCAACTAGAAAtttttttNNNNNNNNggagacgaagcttggcgCTTTCGGCCAAGAAT		Use the 'Pool name' column to name your pools, helping to distinguish one from another. Be sure to use a different name for every pool so that you can include multiple pools in one file. Note: Only 5' Phos is available as a modification. Use the following convention to include this option in your sequences (replace blue sequence with your own): /5Phos/ATGAGTGAGA Oligonucleotides containing random…
NS2024_Pridict	GACCGCGTGGTTAGAgctttatatatcttgtggaaaggacgaaacaccGTGTGTTCCCGGACATAGTCCgttttagagctagaaatagcaagttaaaataaggctagtccgttatcaacttgaaaaagtggGaccgagtcggtCcGCCCTTCGGCaGCCTCCTGGACTATGTCCGGGAATTGACGCGGTTCTATCTAGTTACGCGTTAAACCAACTAGAAAtttttttNNNNNNNNggagacgaagcttggcgCTTTCGGCCAAGAAT
NS2024_Pridict	GACCGCGTGGTTAGAgctttatatatcttgtggaaaggacgaaacaccGCAATATTGTCTTTGTGTTCCgttttagagctagaaatagcaagttaaaataaggctagtccgttatcaacttgaaaaagtggGaccgagtcggtCcGCCCTTCGGCaGCCTCCTGGACTATGTCCGGGAACACAAAGACAATTTGACGCGGTTCTATCTAGTTACGCGTTAAACCAACTAGAAAtttttttNNNNNNNNggagacgaagcttggcgCTTTCGGCCAAGAAT
NS2024_Pridict	GACGCAAGTTCATGCgctttatatatcttgtggaaaggacgaaacaccGAAACTTGTGGTAGTTGGAGCgttttagagctagaaatagcaagttaaaataaggctagtccgttatcaacttgaaaaagtggGaccgagtcggtCcGCCTACGCCACaAGCTCCAACTACCACAATTGACGCGGTTCTATCTAGTTACGCGTTAAACCAACTAGAAAtttttttNNNNNNNNggagacgaagcttggcgCGCTGGTTGTCCAAT
NS2024_Pridict	GACGCAAGTTCATGCgctttatatatcttgtggaaaggacgaaacaccGCTTGTGGTAGTTGGAGCTGGgttttagagctagaaatagcaagttaaaataaggctagtccgttatcaacttgaaaaagtggGaccgagtcggtCcGCCTACGCCACaAGCTCCAACTACCATTGACGCGGTTCTATCTAGTTACGCGTTAAACCAACTAGAAAtttttttNNNNNNNNggagacgaagcttggcgCGCTGGTTGTCCAAT
NS2024_Pridict	GACGCAAGTTCATGCgctttatatatcttgtggaaaggacgaaacaccGGAATATAAACTTGTGGTAGTgttttagagctagaaatagcaagttaaaataaggctagtccgttatcaacttgaaaaagtggGaccgagtcggtCcGCCTACGCCACaAGCTCCAACTACCACAAGTTTATTTGACGCGGTTCTATCTAGTTACGCGTTAAACCAACTAGAAAtttttttNNNNNNNNggagacgaagcttggcgCGCTGGTTGTCCAAT
NS2024_Pridict	GACGCAAGTTCATGCgctttatatatcttgtggaaaggacgaaacaccGAATGACTGAATATAAACTTGgttttagagctagaaatagcaagttaaaataaggctagtccgttatcaacttgaaaaagtggGaccgagtcggtCcGCCTACGCCACaAGCTCCAACTACCACAAGTTTATATTCAGTTTGACGCGGTTCTATCTAGTTACGCGTTAAACCAACTAGAAAtttttttNNNNNNNNggagacgaagcttggcgCGCTGGTTGTCCAAT
NS2024_Pridict	GAAGTCGCCTCTGCTgctttatatatcttgtggaaaggacgaaacaccGATCACGCAGCTCATGCCCTTgttttagagctagaaatagcaagttaaaataaggctagtccgttatcaacttgaaaaagtggGaccgagtcggtCcTCCAGGAGGCcGCCGAAGGGCATGAGCTGCGTTGACGCGGTTCTATCTAGTTACGCGTTAAACCAACTAGAAAtttttttNNNNNNNNggagacgaagcttggcgCCCCACGAGAAAGAT
NS2024_Pridict	GAAGTCGCCTCTGCTgctttatatatcttgtggaaaggacgaaacaccGGTTCCCGGACATAGTCCAGGgttttagagctagaaatagcaagttaaaataaggctagtccgttatcaacttgaaaaagtggGaccgagtcggtCcGCCCTTCGGCgGCCTCCTGGACTATGTCCGGTTGACGCGGTTCTATCTAGTTACGCGTTAAACCAACTAGAAAtttttttNNNNNNNNggagacgaagcttggcgCCCCACGAGAAAGAT
NS2024_Pridict	GAAGTCGCCTCTGCTgctttatatatcttgtggaaaggacgaaacaccGTGTGTTCCCGGACATAGTCCgttttagagctagaaatagcaagttaaaataaggctagtccgttatcaacttgaaaaagtggGaccgagtcggtCcGCCCTTCGGCgGCCTCCTGGACTATGTCCGGGAATTGACGCGGTTCTATCTAGTTACGCGTTAAACCAACTAGAAAtttttttNNNNNNNNggagacgaagcttggcgCCCCACGAGAAAGAT
NS2024_Pridict	GAAGTCGCCTCTGCTgctttatatatcttgtggaaaggacgaaacaccGCAATATTGTCTTTGTGTTCCgttttagagctagaaatagcaagttaaaataaggctagtccgttatcaacttgaaaaagtggGaccgagtcggtCcGCCCTTCGGCgGCCTCCTGGACTATGTCCGGGAACACAAAGACAATTTGACGCGGTTCTATCTAGTTACGCGTTAAACCAACTAGAAAtttttttNNNNNNNNggagacgaagcttggcgCCCCACGAGAAAGAT
NS2024_Pridict	GATGTTAGAGCGCGAgctttatatatcttgtggaaaggacgaaacaccGCTTGTGGTAGTTGGAGCTGGgttttagagctagaaatagcaagttaaaataaggctagtccgttatcaacttgaaaaagtggGaccgagtcggtCcTCTTGCCTACGtCACCAGCTCCAACTACCATTGACGCGGTTCTATCTAGTTACGCGTTAAACCAACTAGAAAtttttttNNNNNNNNggagacgaagcttggcgGCTGTCGTGCTCAAT
NS2024_Pridict	GATGTTAGAGCGCGAgctttatatatcttgtggaaaggacgaaacaccGAAACTTGTGGTAGTTGGAGCgttttagagctagaaatagcaagttaaaataaggctagtccgttatcaacttgaaaaagtggGaccgagtcggtCcTCTTGCCTACGtCACCAGCTCCAACTACCACAATTGACGCGGTTCTATCTAGTTACGCGTTAAACCAACTAGAAAtttttttNNNNNNNNggagacgaagcttggcgGCTGTCGTGCTCAAT
NS2024_Pridict	GATGTTAGAGCGCGAgctttatatatcttgtggaaaggacgaaacaccGGAATATAAACTTGTGGTAGTgttttagagctagaaatagcaagttaaaataaggctagtccgttatcaacttgaaaaagtggGaccgagtcggtCcTCTTGCCTACGtCACCAGCTCCAACTACCACAAGTTTATTTGACGCGGTTCTATCTAGTTACGCGTTAAACCAACTAGAAAtttttttNNNNNNNNggagacgaagcttggcgGCTGTCGTGCTCAAT
NS2024_Pridict	GATGTTAGAGCGCGAgctttatatatcttgtggaaaggacgaaacaccGCTGAATTAGCTGTATCGTCAgttttagagctagaaatagcaagttaaaataaggctagtccgttatcaacttgaaaaagtggGaccgagtcggtCcGGAGCTGGTGaCGTAGGCAAGAGTGCCTTGACGATACAGCTAATTTGACGCGGTTCTATCTAGTTACGCGTTAAACCAACTAGAAAtttttttNNNNNNNNggagacgaagcttggcgGCTGTCGTGCTCAAT
NS2024_Pridict	GAGCAGGAATGCACAgctttatatatcttgtggaaaggacgaaacaccGATCACGCAGCTCATGCCCTTgttttagagctagaaatagcaagttaaaataaggctagtccgttatcaacttgaaaaagtggGaccgagtcggtCcTCCAGGAGGCAGtCGAAGGGCATGAGCTGCGTTGACGCGGTTCTATCTAGTTACGCGTTAAACCAACTAGAAAtttttttNNNNNNNNggagacgaagcttggcgGCCAGGTAAGGGAAT
NS2024_Pridict	GAGCAGGAATGCACAgctttatatatcttgtggaaaggacgaaacaccGGTTCCCGGACATAGTCCAGGgttttagagctagaaatagcaagttaaaataaggctagtccgttatcaacttgaaaaagtggGaccgagtcggtCcATGCCCTTCGaCTGCCTCCTGGACTATGTCCGGTTGACGCGGTTCTATCTAGTTACGCGTTAAACCAACTAGAAAtttttttNNNNNNNNggagacgaagcttggcgGCCAGGTAAGGGAAT
NS2024_Pridict	GAGCAGGAATGCACAgctttatatatcttgtggaaaggacgaaacaccGTGTGTTCCCGGACATAGTCCgttttagagctagaaatagcaagttaaaataaggctagtccgttatcaacttgaaaaagtggGaccgagtcggtCcATGCCCTTCGaCTGCCTCCTGGACTATGTCCGGGAATTGACGCGGTTCTATCTAGTTACGCGTTAAACCAACTAGAAAtttttttNNNNNNNNggagacgaagcttggcgGCCAGGTAAGGGAAT
NS2024_Pridict	GAGCAGGAATGCACAgctttatatatcttgtggaaaggacgaaacaccGCAATATTGTCTTTGTGTTCCgttttagagctagaaatagcaagttaaaataaggctagtccgttatcaacttgaaaaagtggGaccgagtcggtCcATGCCCTTCGaCTGCCTCCTGGACTATGTCCGGGAACACAAAGACAATTTGACGCGGTTCTATCTAGTTACGCGTTAAACCAACTAGAAAtttttttNNNNNNNNggagacgaagcttggcgGCCAGGTAAGGGAAT		Table 1. Definition of mixed bases.
NS2024_Pridict	GACCCAAGTTTTGGGgctttatatatcttgtggaaaggacgaaacaccGCCTCATATACTGGTCCCGCAgttttagagctagaaatagcaagttaaaataaggctagtccgttatcaacttgaaaaagtggGaccgagtcggtCcAGGCAGAGTTaACAGCCATGCGGGACCAGTATATTTGACGCGGTTCTATCTAGTTACGCGTTAAACCAACTAGAAAtttttttNNNNNNNNggagacgaagcttggcgTTGCGGTATCAGGAT		Mixed bases required	Mixed-base code for DNA
NS2024_Pridict	GACCCAAGTTTTGGGgctttatatatcttgtggaaaggacgaaacaccGAATGACCCTTGTTTCCCTCTgttttagagctagaaatagcaagttaaaataaggctagtccgttatcaacttgaaaaagtggGaccgagtcggtCcGCATGGCTGTtAACTCTGCCTAGAGGGAAACAAGGGTTTGACGCGGTTCTATCTAGTTACGCGTTAAACCAACTAGAAAtttttttNNNNNNNNggagacgaagcttggcgTTGCGGTATCAGGAT		G, T	K
NS2024_Pridict	GACCCAAGTTTTGGGgctttatatatcttgtggaaaggacgaaacaccGCTTCTCCTGCCCTCATATACgttttagagctagaaatagcaagttaaaataaggctagtccgttatcaacttgaaaaagtggGaccgagtcggtCcAGGCAGAGTTaACAGCCATGCGGGACCAGTATATGAGGGCAGGATTGACGCGGTTCTATCTAGTTACGCGTTAAACCAACTAGAAAtttttttNNNNNNNNggagacgaagcttggcgTTGCGGTATCAGGAT		A, C, G, T	N
NS2024_Pridict	GACCCAAGTTTTGGGgctttatatatcttgtggaaaggacgaaacaccGATATTTTTCTTTGTTTTTTAgttttagagctagaaatagcaagttaaaataaggctagtccgttatcaacttgaaaaagtggGaccgagtcggtCcGGACAGTGTTtCTTAAAAAACAAAGAAAATTGACGCGGTTCTATCTAGTTACGCGTTAAACCAACTAGAAAtttttttNNNNNNNNggagacgaagcttggcgTTGCGGTATCAGGAT
NS2024_Pridict	GACGGGGAATTAACCgctttatatatcttgtggaaaggacgaaacaccGTTTATATTTCCCCATGCCAAgttttagagctagaaatagcaagttaaaataaggctagtccgttatcaacttgaaaaagtggGaccgagtcggtCcGTTTTTTAAGaAACACTGTCCATTGGCATGGGGAAATATTGACGCGGTTCTATCTAGTTACGCGTTAAACCAACTAGAAAtttttttNNNNNNNNggagacgaagcttggcgGCTTACGGGCAACAT
NS2024_Pridict	GACGGGGAATTAACCgctttatatatcttgtggaaaggacgaaacaccGTAAAACTGAGCAAGAGGCTTgttttagagctagaaatagcaagttaaaataaggctagtccgttatcaacttgaaaaagtggGaccgagtcggtCcGCCACCATGAcGTGCATCATTCATTTGTTTCATGAAATACTCCAAAGCCTCTTGCTCAGTTTGACGCGGTTCTATCTAGTTACGCGTTAAACCAACTAGAAAtttttttNNNNNNNNggagacgaagcttggcgGCTTACGGGCAACAT
NS2024_Pridict	GACGGGGAATTAACCgctttatatatcttgtggaaaggacgaaacaccGATCACGCAGCTCATGCCCTTgttttagagctagaaatagcaagttaaaataaggctagtccgttatcaacttgaaaaagtggGaccgagtcggtCcTCCAGGAGGCtGCCGAAGGGCATGAGCTGCGTTGACGCGGTTCTATCTAGTTACGCGTTAAACCAACTAGAAAtttttttNNNNNNNNggagacgaagcttggcgGCTTACGGGCAACAT
NS2024_Pridict	GACGGGGAATTAACCgctttatatatcttgtggaaaggacgaaacaccGGTTCCCGGACATAGTCCAGGgttttagagctagaaatagcaagttaaaataaggctagtccgttatcaacttgaaaaagtggGaccgagtcggtCcGCCCTTCGGCaGCCTCCTGGACTATGTCCGGTTGACGCGGTTCTATCTAGTTACGCGTTAAACCAACTAGAAAtttttttNNNNNNNNggagacgaagcttggcgGCTTACGGGCAACAT
NS2024_PriDes	GACCGCGTGGTTAGAgctttatatatcttgtggaaaggacgaaacaccGATCACGCAGCTCATGCCCTTgttttagagctagaaatagcaagttaaaataaggctagtccgttatcaacttgaaaaagtggGaccgagtcggtCcTCCAGGAGGCtGCCGAAGGGCATGAGCTGCGTTGACGCGGTTCTATCTAGTTACGCGTTAAACCAACTAGAAAtttttttNNNNNNNNggagacgaagcttggcgCTTTCGGCCAAGAAT
NS2024_PriDes	GACCGCGTGGTTAGAgctttatatatcttgtggaaaggacgaaacaccGGTTCCCGGACATAGTCCAGGgttttagagctagaaatagcaagttaaaataaggctagtccgttatcaacttgaaaaagtggGaccgagtcggtCcGCCCTTCGGCaGCCTCCTGGACTATGTCCGGTTGACGCGGTTCTATCTAGTTACGCGTTAAACCAACTAGAAAtttttttNNNNNNNNggagacgaagcttggcgCTTTCGGCCAAGAAT
NS2024_PriDes	GACCGCGTGGTTAGAgctttatatatcttgtggaaaggacgaaacaccGTGTGTTCCCGGACATAGTCCgttttagagctagaaatagcaagttaaaataaggctagtccgttatcaacttgaaaaagtggGaccgagtcggtCcGCCCTTCGGCaGCCTCCTGGACTATGTCCGGGAATTGACGCGGTTCTATCTAGTTACGCGTTAAACCAACTAGAAAtttttttNNNNNNNNggagacgaagcttggcgCTTTCGGCCAAGAAT
NS2024_PriDes	GACCGCGTGGTTAGAgctttatatatcttgtggaaaggacgaaacaccGCAATATTGTCTTTGTGTTCCgttttagagctagaaatagcaagttaaaataaggctagtccgttatcaacttgaaaaagtggGaccgagtcggtCcGCCCTTCGGCaGCCTCCTGGACTATGTCCGGGAACACAAAGACAATTTGACGCGGTTCTATCTAGTTACGCGTTAAACCAACTAGAAAtttttttNNNNNNNNggagacgaagcttggcgCTTTCGGCCAAGAAT
NS2024_PriDes	GACGCAAGTTCATGCgctttatatatcttgtggaaaggacgaaacaccGAAACTTGTGGTAGTTGGAGCgttttagagctagaaatagcaagttaaaataaggctagtccgttatcaacttgaaaaagtggGaccgagtcggtCcGCCTACGCCACaAGCTCCAACTACCACAATTGACGCGGTTCTATCTAGTTACGCGTTAAACCAACTAGAAAtttttttNNNNNNNNggagacgaagcttggcgCGCTGGTTGTCCAAT
NS2024_PriDes	GACGCAAGTTCATGCgctttatatatcttgtggaaaggacgaaacaccGCTTGTGGTAGTTGGAGCTGGgttttagagctagaaatagcaagttaaaataaggctagtccgttatcaacttgaaaaagtggGaccgagtcggtCcGCCTACGCCACaAGCTCCAACTACCATTGACGCGGTTCTATCTAGTTACGCGTTAAACCAACTAGAAAtttttttNNNNNNNNggagacgaagcttggcgCGCTGGTTGTCCAAT
NS2024_PriDes	GACGCAAGTTCATGCgctttatatatcttgtggaaaggacgaaacaccGGAATATAAACTTGTGGTAGTgttttagagctagaaatagcaagttaaaataaggctagtccgttatcaacttgaaaaagtggGaccgagtcggtCcGCCTACGCCACaAGCTCCAACTACCACAAGTTTATTTGACGCGGTTCTATCTAGTTACGCGTTAAACCAACTAGAAAtttttttNNNNNNNNggagacgaagcttggcgCGCTGGTTGTCCAAT
NS2024_PriDes	GACGCAAGTTCATGCgctttatatatcttgtggaaaggacgaaacaccGAATGACTGAATATAAACTTGgttttagagctagaaatagcaagttaaaataaggctagtccgttatcaacttgaaaaagtggGaccgagtcggtCcGCCTACGCCACaAGCTCCAACTACCACAAGTTTATATTCAGTTTGACGCGGTTCTATCTAGTTACGCGTTAAACCAACTAGAAAtttttttNNNNNNNNggagacgaagcttggcgCGCTGGTTGTCCAAT
NS2024_PriDes	GAAGTCGCCTCTGCTgctttatatatcttgtggaaaggacgaaacaccGATCACGCAGCTCATGCCCTTgttttagagctagaaatagcaagttaaaataaggctagtccgttatcaacttgaaaaagtggGaccgagtcggtCcTCCAGGAGGCcGCCGAAGGGCATGAGCTGCGTTGACGCGGTTCTATCTAGTTACGCGTTAAACCAACTAGAAAtttttttNNNNNNNNggagacgaagcttggcgCCCCACGAGAAAGAT
NS2024_PriDes	GAAGTCGCCTCTGCTgctttatatatcttgtggaaaggacgaaacaccGGTTCCCGGACATAGTCCAGGgttttagagctagaaatagcaagttaaaataaggctagtccgttatcaacttgaaaaagtggGaccgagtcggtCcGCCCTTCGGCgGCCTCCTGGACTATGTCCGGTTGACGCGGTTCTATCTAGTTACGCGTTAAACCAACTAGAAAtttttttNNNNNNNNggagacgaagcttggcgCCCCACGAGAAAGAT
NS2024_PriDes	GAAGTCGCCTCTGCTgctttatatatcttgtggaaaggacgaaacaccGTGTGTTCCCGGACATAGTCCgttttagagctagaaatagcaagttaaaataaggctagtccgttatcaacttgaaaaagtggGaccgagtcggtCcGCCCTTCGGCgGCCTCCTGGACTATGTCCGGGAATTGACGCGGTTCTATCTAGTTACGCGTTAAACCAACTAGAAAtttttttNNNNNNNNggagacgaagcttggcgCCCCACGAGAAAGAT
NS2024_PriDes	GAAGTCGCCTCTGCTgctttatatatcttgtggaaaggacgaaacaccGCAATATTGTCTTTGTGTTCCgttttagagctagaaatagcaagttaaaataaggctagtccgttatcaacttgaaaaagtggGaccgagtcggtCcGCCCTTCGGCgGCCTCCTGGACTATGTCCGGGAACACAAAGACAATTTGACGCGGTTCTATCTAGTTACGCGTTAAACCAACTAGAAAtttttttNNNNNNNNggagacgaagcttggcgCCCCACGAGAAAGAT
NS2024_PriDes	GATGTTAGAGCGCGAgctttatatatcttgtggaaaggacgaaacaccGCTTGTGGTAGTTGGAGCTGGgttttagagctagaaatagcaagttaaaataaggctagtccgttatcaacttgaaaaagtggGaccgagtcggtCcTCTTGCCTACGtCACCAGCTCCAACTACCATTGACGCGGTTCTATCTAGTTACGCGTTAAACCAACTAGAAAtttttttNNNNNNNNggagacgaagcttggcgGCTGTCGTGCTCAAT
NS2024_PriDes	GATGTTAGAGCGCGAgctttatatatcttgtggaaaggacgaaacaccGAAACTTGTGGTAGTTGGAGCgttttagagctagaaatagcaagttaaaataaggctagtccgttatcaacttgaaaaagtggGaccgagtcggtCcTCTTGCCTACGtCACCAGCTCCAACTACCACAATTGACGCGGTTCTATCTAGTTACGCGTTAAACCAACTAGAAAtttttttNNNNNNNNggagacgaagcttggcgGCTGTCGTGCTCAAT
NS2024_PriDes	GATGTTAGAGCGCGAgctttatatatcttgtggaaaggacgaaacaccGGAATATAAACTTGTGGTAGTgttttagagctagaaatagcaagttaaaataaggctagtccgttatcaacttgaaaaagtggGaccgagtcggtCcTCTTGCCTACGtCACCAGCTCCAACTACCACAAGTTTATTTGACGCGGTTCTATCTAGTTACGCGTTAAACCAACTAGAAAtttttttNNNNNNNNggagacgaagcttggcgGCTGTCGTGCTCAAT
NS2024_PriDes	GATGTTAGAGCGCGAgctttatatatcttgtggaaaggacgaaacaccGCTGAATTAGCTGTATCGTCAgttttagagctagaaatagcaagttaaaataaggctagtccgttatcaacttgaaaaagtggGaccgagtcggtCcGGAGCTGGTGaCGTAGGCAAGAGTGCCTTGACGATACAGCTAATTTGACGCGGTTCTATCTAGTTACGCGTTAAACCAACTAGAAAtttttttNNNNNNNNggagacgaagcttggcgGCTGTCGTGCTCAAT
NS2024_PriDes	GAGCAGGAATGCACAgctttatatatcttgtggaaaggacgaaacaccGATCACGCAGCTCATGCCCTTgttttagagctagaaatagcaagttaaaataaggctagtccgttatcaacttgaaaaagtggGaccgagtcggtCcTCCAGGAGGCAGtCGAAGGGCATGAGCTGCGTTGACGCGGTTCTATCTAGTTACGCGTTAAACCAACTAGAAAtttttttNNNNNNNNggagacgaagcttggcgGCCAGGTAAGGGAAT
NS2024_PriDes	GAGCAGGAATGCACAgctttatatatcttgtggaaaggacgaaacaccGGTTCCCGGACATAGTCCAGGgttttagagctagaaatagcaagttaaaataaggctagtccgttatcaacttgaaaaagtggGaccgagtcggtCcATGCCCTTCGaCTGCCTCCTGGACTATGTCCGGTTGACGCGGTTCTATCTAGTTACGCGTTAAACCAACTAGAAAtttttttNNNNNNNNggagacgaagcttggcgGCCAGGTAAGGGAAT
NS2024_PriDes	GAGCAGGAATGCACAgctttatatatcttgtggaaaggacgaaacaccGTGTGTTCCCGGACATAGTCCgttttagagctagaaatagcaagttaaaataaggctagtccgttatcaacttgaaaaagtggGaccgagtcggtCcATGCCCTTCGaCTGCCTCCTGGACTATGTCCGGGAATTGACGCGGTTCTATCTAGTTACGCGTTAAACCAACTAGAAAtttttttNNNNNNNNggagacgaagcttggcgGCCAGGTAAGGGAAT
NS2024_PriDes	GAGCAGGAATGCACAgctttatatatcttgtggaaaggacgaaacaccGCAATATTGTCTTTGTGTTCCgttttagagctagaaatagcaagttaaaataaggctagtccgttatcaacttgaaaaagtggGaccgagtcggtCcATGCCCTTCGaCTGCCTCCTGGACTATGTCCGGGAACACAAAGACAATTTGACGCGGTTCTATCTAGTTACGCGTTAAACCAACTAGAAAtttttttNNNNNNNNggagacgaagcttggcgGCCAGGTAAGGGAAT
NS2024_PriDes	GACCCAAGTTTTGGGgctttatatatcttgtggaaaggacgaaacaccGCCTCATATACTGGTCCCGCAgttttagagctagaaatagcaagttaaaataaggctagtccgttatcaacttgaaaaagtggGaccgagtcggtCcAGGCAGAGTTaACAGCCATGCGGGACCAGTATATTTGACGCGGTTCTATCTAGTTACGCGTTAAACCAACTAGAAAtttttttNNNNNNNNggagacgaagcttggcgTTGCGGTATCAGGAT
NS2024_PriDes	GACCCAAGTTTTGGGgctttatatatcttgtggaaaggacgaaacaccGAATGACCCTTGTTTCCCTCTgttttagagctagaaatagcaagttaaaataaggctagtccgttatcaacttgaaaaagtggGaccgagtcggtCcGCATGGCTGTtAACTCTGCCTAGAGGGAAACAAGGGTTTGACGCGGTTCTATCTAGTTACGCGTTAAACCAACTAGAAAtttttttNNNNNNNNggagacgaagcttggcgTTGCGGTATCAGGAT
NS2024_PriDes	GACCCAAGTTTTGGGgctttatatatcttgtggaaaggacgaaacaccGCTTCTCCTGCCCTCATATACgttttagagctagaaatagcaagttaaaataaggctagtccgttatcaacttgaaaaagtggGaccgagtcggtCcAGGCAGAGTTaACAGCCATGCGGGACCAGTATATGAGGGCAGGATTGACGCGGTTCTATCTAGTTACGCGTTAAACCAACTAGAAAtttttttNNNNNNNNggagacgaagcttggcgTTGCGGTATCAGGAT
NS2024_PriDes	GACGGGGAATTAACCgctttatatatcttgtggaaaggacgaaacaccGATATTTTTCTTTGTTTTTTAgttttagagctagaaatagcaagttaaaataaggctagtccgttatcaacttgaaaaagtggGaccgagtcggtCcGGACAGTGTTtCTTAAAAAACAAAGAAAATTGACGCGGTTCTATCTAGTTACGCGTTAAACCAACTAGAAAtttttttNNNNNNNNggagacgaagcttggcgGCTTACGGGCAACAT
NS2024_PriDes	GACGGGGAATTAACCgctttatatatcttgtggaaaggacgaaacaccGTTTATATTTCCCCATGCCAAgttttagagctagaaatagcaagttaaaataaggctagtccgttatcaacttgaaaaagtggGaccgagtcggtCcGTTTTTTAAGaAACACTGTCCATTGGCATGGGGAAATATTGACGCGGTTCTATCTAGTTACGCGTTAAACCAACTAGAAAtttttttNNNNNNNNggagacgaagcttggcgGCTTACGGGCAACAT
NS2024_PriDes	GACGGGGAATTAACCgctttatatatcttgtggaaaggacgaaacaccGTAAAACTGAGCAAGAGGCTTgttttagagctagaaatagcaagttaaaataaggctagtccgttatcaacttgaaaaagtggGaccgagtcggtCcGCCACCATGAcGTGCATCATTCATTTGTTTCATGAAATACTCCAAAGCCTCTTGCTCAGTTTGACGCGGTTCTATCTAGTTACGCGTTAAACCAACTAGAAAtttttttNNNNNNNNggagacgaagcttggcgGCTTACGGGCAACAT

## Sheet: PRIDICT
Target_name	Original_Sequence	Edited-Sequences	Target-Strand	Mutation_Type	Correction_Type	Correction_Length	Editing_Position	PBSlength	RToverhanglength	RTlength	EditedAllele	OriginalAllele	Spacer-Sequence	PBSrevcomp	RTseqoverhangrevcomp	RTrevcomp	Spacer-Oligo-FW	Spacer-Oligo-RV	Extension-Oligo-FW	Extension-Oligo-RV	pegRNA	Editor_Variant	protospacermt	extensionmt	RTmt	RToverhangmt	PBSmt	original_base_mt	edited_base_mt	original_base_mt_nan	edited_base_mt_nan	RToverhangmatches	wide_initial_target	wide_mutated_target	protospacerlocation_only_initial	PBSlocation	RT_initial_location	RT_mutated_location	deepeditposition	deepeditposition_lst	sequence_name	PRIDICT2_0_editing_Score_deep_K562	PRIDICT2_0_editing_Score_deep_HEK	K562_rank	K562_percentile_to_librarydiverse	HEK_rank	HEK_percentile_to_librarydiverse	left_seq	spacer
EGFR_C797S_T>A	ATCGCATTCATGCGTCTTCACCTGGAAGGGGTCCATGTGCCCCTCCTTCTGGCCACCATGCGAAGCCACACTGACGTGCCTCTCCCTCCCTCCAGGAAGCCTACGTGATGGCCAGCGTGGACAACCCCCACGTGTGCCGCCTGCTGGGCATCTGCCTCACCTCCACCGTGCAGCTCATCACGCAGCTCATGCCCTTCGGCTGCCTCCTGGACTATGTCCGGGAACACAAAGACAATATTGGCTCCCAGTACCTGCTCAACTGGTGTGTGCAGATCGCAAAGGTAATCAGGGAAGGGAGATACGGGGAGGGGAGATAAGGAGCCAGGATCCTCACATGCGGTCTGCGCTCCTGGGATAGCAAGAGTTTGCCATGGGGATATGTGTGTGCGTGCATGCAGC…	ATCGCATTCATGCGTCTTCACCTGGAAGGGGTCCATGTGCCCCTCCTTCTGGCCACCATGCGAAGCCACACTGACGTGCCTCTCCCTCCCTCCAGGAAGCCTACGTGATGGCCAGCGTGGACAACCCCCACGTGTGCCGCCTGCTGGGCATCTGCCTCACCTCCACCGTGCAGCTCATCACGCAGCTCATGCCCTTCGGCaGCCTCCTGGACTATGTCCGGGAACACAAAGACAATATTGGCTCCCAGTACCTGCTCAACTGGTGTGTGCAGATCGCAAAGGTAATCAGGGAAGGGAGATACGGGGAGGGGAGATAAGGAGCCAGGATCCTCACATGCGGTCTGCGCTCCTGGGATAGCAAGAGTTTGCCATGGGGATATGTGTGTGCGTGCATGCAGC…	Fw	1bpReplacement	Replacement	1	7	11	12	20	A	T	GTCACGCAGCTCATGCCCTT	GGCATGAGCTG	AGTCCAGGAGGC	AGTCCAGGAGGCtGCCGAAG	CACCGTCACGCAGCTCATGCCCTTGTTTC	CTCTGAAACAAGGGCATGAGCTGCGTGAC	GTGCAGTCCAGGAGGCtGCCGAAGGGCATGAGCTG	AAAACAGCTCATGCCCTTCGGCaGCCTCCTGGACT	GTCACGCAGCTCATGCCCTTGTTTCAGAGCTATGCTGGAAACAGCATAGCAAGTTGAAATAAGGCTAGTCCGTTATCAACTTGAAAAAGTGGCACCGAGTCGGTGCAGTCCAGGAGGCtGCCGAAGGGCATGAGCTG	PE2-NGG	64	102	66	40	36	2	2	0	0	1	GTGCAGCTCATCACGCAGCTCATGCCCTTCGGCTGCCTCCTGGACTATGTCCGGGAACACAAAGACAATATTGGCTCCCAGTACCTGCTCAACTGGTGT	GTGCAGCTCATCACGCAGCTCATGCCCTTCGGCaGCCTCCTGGACTATGTCCGGGAACACAAAGACAATATTGGCTCCCAGTACCTGCTCAACTGGTGT	[10, 29]	[15, 26]	[26, 46]	[26, 46]	33	[33]	EGFR_C797S_T>A	17.3828	75.6676	63	90.7832	1	88.2753	gctttatatatcttgtggaaaggacgaaacaccG	GTCACGCAGCTCATGCCCTT
EGFR_C797S_T>A	ATCGCATTCATGCGTCTTCACCTGGAAGGGGTCCATGTGCCCCTCCTTCTGGCCACCATGCGAAGCCACACTGACGTGCCTCTCCCTCCCTCCAGGAAGCCTACGTGATGGCCAGCGTGGACAACCCCCACGTGTGCCGCCTGCTGGGCATCTGCCTCACCTCCACCGTGCAGCTCATCACGCAGCTCATGCCCTTCGGCTGCCTCCTGGACTATGTCCGGGAACACAAAGACAATATTGGCTCCCAGTACCTGCTCAACTGGTGTGTGCAGATCGCAAAGGTAATCAGGGAAGGGAGATACGGGGAGGGGAGATAAGGAGCCAGGATCCTCACATGCGGTCTGCGCTCCTGGGATAGCAAGAGTTTGCCATGGGGATATGTGTGTGCGTGCATGCAGC…	ATCGCATTCATGCGTCTTCACCTGGAAGGGGTCCATGTGCCCCTCCTTCTGGCCACCATGCGAAGCCACACTGACGTGCCTCTCCCTCCCTCCAGGAAGCCTACGTGATGGCCAGCGTGGACAACCCCCACGTGTGCCGCCTGCTGGGCATCTGCCTCACCTCCACCGTGCAGCTCATCACGCAGCTCATGCCCTTCGGCaGCCTCCTGGACTATGTCCGGGAACACAAAGACAATATTGGCTCCCAGTACCTGCTCAACTGGTGTGTGCAGATCGCAAAGGTAATCAGGGAAGGGAGATACGGGGAGGGGAGATAAGGAGCCAGGATCCTCACATGCGGTCTGCGCTCCTGGGATAGCAAGAGTTTGCCATGGGGATATGTGTGTGCGTGCATGCAGC…	Fw	1bpReplacement	Replacement	1	7	11	10	18	A	T	GTCACGCAGCTCATGCCCTT	GGCATGAGCTG	TCCAGGAGGC	TCCAGGAGGCtGCCGAAG	CACCGTCACGCAGCTCATGCCCTTGTTTC	CTCTGAAACAAGGGCATGAGCTGCGTGAC	GTGCTCCAGGAGGCtGCCGAAGGGCATGAGCTG	AAAACAGCTCATGCCCTTCGGCaGCCTCCTGGA	GTCACGCAGCTCATGCCCTTGTTTCAGAGCTATGCTGGAAACAGCATAGCAAGTTGAAATAAGGCTAGTCCGTTATCAACTTGAAAAAGTGGCACCGAGTCGGTGCTCCAGGAGGCtGCCGAAGGGCATGAGCTG	PE2-NGG	64	96	60	34	36	2	2	0	0	1	GTGCAGCTCATCACGCAGCTCATGCCCTTCGGCTGCCTCCTGGACTATGTCCGGGAACACAAAGACAATATTGGCTCCCAGTACCTGCTCAACTGGTGT	GTGCAGCTCATCACGCAGCTCATGCCCTTCGGCaGCCTCCTGGACTATGTCCGGGAACACAAAGACAATATTGGCTCCCAGTACCTGCTCAACTGGTGT	[10, 29]	[15, 26]	[26, 44]	[26, 44]	33	[33]	EGFR_C797S_T>A	16.771	75.5883	75	90.5195	2	88.1604	gctttatatatcttgtggaaaggacgaaacaccG	GTCACGCAGCTCATGCCCTT
EGFR_C797S_T>A	ATCGCATTCATGCGTCTTCACCTGGAAGGGGTCCATGTGCCCCTCCTTCTGGCCACCATGCGAAGCCACACTGACGTGCCTCTCCCTCCCTCCAGGAAGCCTACGTGATGGCCAGCGTGGACAACCCCCACGTGTGCCGCCTGCTGGGCATCTGCCTCACCTCCACCGTGCAGCTCATCACGCAGCTCATGCCCTTCGGCTGCCTCCTGGACTATGTCCGGGAACACAAAGACAATATTGGCTCCCAGTACCTGCTCAACTGGTGTGTGCAGATCGCAAAGGTAATCAGGGAAGGGAGATACGGGGAGGGGAGATAAGGAGCCAGGATCCTCACATGCGGTCTGCGCTCCTGGGATAGCAAGAGTTTGCCATGGGGATATGTGTGTGCGTGCATGCAGC…	ATCGCATTCATGCGTCTTCACCTGGAAGGGGTCCATGTGCCCCTCCTTCTGGCCACCATGCGAAGCCACACTGACGTGCCTCTCCCTCCCTCCAGGAAGCCTACGTGATGGCCAGCGTGGACAACCCCCACGTGTGCCGCCTGCTGGGCATCTGCCTCACCTCCACCGTGCAGCTCATCACGCAGCTCATGCCCTTCGGCaGCCTCCTGGACTATGTCCGGGAACACAAAGACAATATTGGCTCCCAGTACCTGCTCAACTGGTGTGTGCAGATCGCAAAGGTAATCAGGGAAGGGAGATACGGGGAGGGGAGATAAGGAGCCAGGATCCTCACATGCGGTCTGCGCTCCTGGGATAGCAAGAGTTTGCCATGGGGATATGTGTGTGCGTGCATGCAGC…	Fw	1bpReplacement	Replacement	1	7	12	12	20	A	T	GTCACGCAGCTCATGCCCTT	GGCATGAGCTGC	AGTCCAGGAGGC	AGTCCAGGAGGCtGCCGAAG	CACCGTCACGCAGCTCATGCCCTTGTTTC	CTCTGAAACAAGGGCATGAGCTGCGTGAC	GTGCAGTCCAGGAGGCtGCCGAAGGGCATGAGCTGC	AAAAGCAGCTCATGCCCTTCGGCaGCCTCCTGGACT	GTCACGCAGCTCATGCCCTTGTTTCAGAGCTATGCTGGAAACAGCATAGCAAGTTGAAATAAGGCTAGTCCGTTATCAACTTGAAAAAGTGGCACCGAGTCGGTGCAGTCCAGGAGGCtGCCGAAGGGCATGAGCTGC	PE2-NGG	64	106	66	40	40	2	2	0	0	1	GTGCAGCTCATCACGCAGCTCATGCCCTTCGGCTGCCTCCTGGACTATGTCCGGGAACACAAAGACAATATTGGCTCCCAGTACCTGCTCAACTGGTGT	GTGCAGCTCATCACGCAGCTCATGCCCTTCGGCaGCCTCCTGGACTATGTCCGGGAACACAAAGACAATATTGGCTCCCAGTACCTGCTCAACTGGTGT	[10, 29]	[14, 26]	[26, 46]	[26, 46]	33	[33]	EGFR_C797S_T>A	17.1221	75.5655	70	90.647	3	88.1162	gctttatatatcttgtggaaaggacgaaacaccG	GTCACGCAGCTCATGCCCTT
EGFR_C797S_T>A	ATCGCATTCATGCGTCTTCACCTGGAAGGGGTCCATGTGCCCCTCCTTCTGGCCACCATGCGAAGCCACACTGACGTGCCTCTCCCTCCCTCCAGGAAGCCTACGTGATGGCCAGCGTGGACAACCCCCACGTGTGCCGCCTGCTGGGCATCTGCCTCACCTCCACCGTGCAGCTCATCACGCAGCTCATGCCCTTCGGCTGCCTCCTGGACTATGTCCGGGAACACAAAGACAATATTGGCTCCCAGTACCTGCTCAACTGGTGTGTGCAGATCGCAAAGGTAATCAGGGAAGGGAGATACGGGGAGGGGAGATAAGGAGCCAGGATCCTCACATGCGGTCTGCGCTCCTGGGATAGCAAGAGTTTGCCATGGGGATATGTGTGTGCGTGCATGCAGC…	ATCGCATTCATGCGTCTTCACCTGGAAGGGGTCCATGTGCCCCTCCTTCTGGCCACCATGCGAAGCCACACTGACGTGCCTCTCCCTCCCTCCAGGAAGCCTACGTGATGGCCAGCGTGGACAACCCCCACGTGTGCCGCCTGCTGGGCATCTGCCTCACCTCCACCGTGCAGCTCATCACGCAGCTCATGCCCTTCGGCaGCCTCCTGGACTATGTCCGGGAACACAAAGACAATATTGGCTCCCAGTACCTGCTCAACTGGTGTGTGCAGATCGCAAAGGTAATCAGGGAAGGGAGATACGGGGAGGGGAGATAAGGAGCCAGGATCCTCACATGCGGTCTGCGCTCCTGGGATAGCAAGAGTTTGCCATGGGGATATGTGTGTGCGTGCATGCAGC…	Fw	1bpReplacement	Replacement	1	7	15	10	18	A	T	GTCACGCAGCTCATGCCCTT	GGCATGAGCTGCGTG	TCCAGGAGGC	TCCAGGAGGCtGCCGAAG	CACCGTCACGCAGCTCATGCCCTTGTTTC	CTCTGAAACAAGGGCATGAGCTGCGTGAC	GTGCTCCAGGAGGCtGCCGAAGGGCATGAGCTGCGTG	AAAACACGCAGCTCATGCCCTTCGGCaGCCTCCTGGA	GTCACGCAGCTCATGCCCTTGTTTCAGAGCTATGCTGGAAACAGCATAGCAAGTTGAAATAAGGCTAGTCCGTTATCAACTTGAAAAAGTGGCACCGAGTCGGTGCTCCAGGAGGCtGCCGAAGGGCATGAGCTGCGTG	PE2-NGG	64	110	60	34	50	2	2	0	0	1	GTGCAGCTCATCACGCAGCTCATGCCCTTCGGCTGCCTCCTGGACTATGTCCGGGAACACAAAGACAATATTGGCTCCCAGTACCTGCTCAACTGGTGT	GTGCAGCTCATCACGCAGCTCATGCCCTTCGGCaGCCTCCTGGACTATGTCCGGGAACACAAAGACAATATTGGCTCCCAGTACCTGCTCAACTGGTGT	[10, 29]	[11, 26]	[26, 44]	[26, 44]	33	[33]	EGFR_C797S_T>A	16.3921	75.508	82	90.3041	4	88.0543	gctttatatatcttgtggaaaggacgaaacaccG	GTCACGCAGCTCATGCCCTT
KRAS_G12C_G>T	GAATTTTCATGATTGAATTTTGTAAGGTATTTTGAAATAATTTTTCATATAAAGGTGAGTTTGTATTAAAAGGTACTGGTGGAGTATTTGATAGTGTATTAACCTTATGTGTGACATGTTCTAATATAGTCACATTTTCATTATTTTTATTATAAGGCCTGCTGAAAATGACTGAATATAAACTTGTGGTAGTTGGAGCTGGTGGCGTAGGCAAGAGTGCCTTGACGATACAGCTAATTCAGAATCATTTTGTGGACGAATATGATCCAACAATAGAGGTAAATCTTGTTTTAATATGCATATTACTGGTGCAGGACCATTCTTTGATACAGATAAAGGTTTCTCTGACCATTTTCATGAGTACTTATTACAAGATAATTATGCTGAAAGTTAAGTTAT…	GAATTTTCATGATTGAATTTTGTAAGGTATTTTGAAATAATTTTTCATATAAAGGTGAGTTTGTATTAAAAGGTACTGGTGGAGTATTTGATAGTGTATTAACCTTATGTGTGACATGTTCTAATATAGTCACATTTTCATTATTTTTATTATAAGGCCTGCTGAAAATGACTGAATATAAACTTGTGGTAGTTGGAGCTtGTGGCGTAGGCAAGAGTGCCTTGACGATACAGCTAATTCAGAATCATTTTGTGGACGAATATGATCCAACAATAGAGGTAAATCTTGTTTTAATATGCATATTACTGGTGCAGGACCATTCTTTGATACAGATAAAGGTTTCTCTGACCATTTTCATGAGTACTTATTACAAGATAATTATGCTGAAAGTTAAGTTAT…	Fw	1bpReplacement	Replacement	1	4	15	8	13	T	G	GAACTTGTGGTAGTTGGAGC	CCAACTACCACAAGT	TACGCCAC	TACGCCACaAGCT	CACCGAACTTGTGGTAGTTGGAGCGTTTC	CTCTGAAACGCTCCAACTACCACAAGTTC	GTGCTACGCCACaAGCTCCAACTACCACAAGT	AAAAACTTGTGGTAGTTGGAGCTtGTGGCGTA	GAACTTGTGGTAGTTGGAGCGTTTCAGAGCTATGCTGGAAACAGCATAGCAAGTTGAAATAAGGCTAGTCCGTTATCAACTTGAAAAAGTGGCACCGAGTCGGTGCTACGCCACaAGCTCCAACTACCACAAGT	PE2-NGG	60	84	40	26	44	4	2	0	0	1	ACTGAATATAAACTTGTGGTAGTTGGAGCTGGTGGCGTAGGCAAGAGTGCCTTGACGATACAGCTAATTCAGAATCATTTTGTGGACGAATATGATCCA	ACTGAATATAAACTTGTGGTAGTTGGAGCTtGTGGCGTAGGCAAGAGTGCCTTGACGATACAGCTAATTCAGAATCATTTTGTGGACGAATATGATCCA	[10, 29]	[11, 26]	[26, 39]	[26, 39]	30	[30]	KRAS_G12C_G>T	16.1558	81.0867	25	90.1547	1	94.7743	gctttatatatcttgtggaaaggacgaaacaccG	GAACTTGTGGTAGTTGGAGC
KRAS_G12C_G>T	GAATTTTCATGATTGAATTTTGTAAGGTATTTTGAAATAATTTTTCATATAAAGGTGAGTTTGTATTAAAAGGTACTGGTGGAGTATTTGATAGTGTATTAACCTTATGTGTGACATGTTCTAATATAGTCACATTTTCATTATTTTTATTATAAGGCCTGCTGAAAATGACTGAATATAAACTTGTGGTAGTTGGAGCTGGTGGCGTAGGCAAGAGTGCCTTGACGATACAGCTAATTCAGAATCATTTTGTGGACGAATATGATCCAACAATAGAGGTAAATCTTGTTTTAATATGCATATTACTGGTGCAGGACCATTCTTTGATACAGATAAAGGTTTCTCTGACCATTTTCATGAGTACTTATTACAAGATAATTATGCTGAAAGTTAAGTTAT…	GAATTTTCATGATTGAATTTTGTAAGGTATTTTGAAATAATTTTTCATATAAAGGTGAGTTTGTATTAAAAGGTACTGGTGGAGTATTTGATAGTGTATTAACCTTATGTGTGACATGTTCTAATATAGTCACATTTTCATTATTTTTATTATAAGGCCTGCTGAAAATGACTGAATATAAACTTGTGGTAGTTGGAGCTtGTGGCGTAGGCAAGAGTGCCTTGACGATACAGCTAATTCAGAATCATTTTGTGGACGAATATGATCCAACAATAGAGGTAAATCTTGTTTTAATATGCATATTACTGGTGCAGGACCATTCTTTGATACAGATAAAGGTTTCTCTGACCATTTTCATGAGTACTTATTACAAGATAATTATGCTGAAAGTTAAGTTAT…	Fw	1bpReplacement	Replacement	1	4	15	13	18	T	G	GAACTTGTGGTAGTTGGAGC	CCAACTACCACAAGT	TTGCCTACGCCAC	TTGCCTACGCCACaAGCT	CACCGAACTTGTGGTAGTTGGAGCGTTTC	CTCTGAAACGCTCCAACTACCACAAGTTC	GTGCTTGCCTACGCCACaAGCTCCAACTACCACAAGT	AAAAACTTGTGGTAGTTGGAGCTtGTGGCGTAGGCAA	GAACTTGTGGTAGTTGGAGCGTTTCAGAGCTATGCTGGAAACAGCATAGCAAGTTGAAATAAGGCTAGTCCGTTATCAACTTGAAAAAGTGGCACCGAGTCGGTGCTTGCCTACGCCACaAGCTCCAACTACCACAAGT	PE2-NGG	60	100	56	42	44	4	2	0	0	1	ACTGAATATAAACTTGTGGTAGTTGGAGCTGGTGGCGTAGGCAAGAGTGCCTTGACGATACAGCTAATTCAGAATCATTTTGTGGACGAATATGATCCA	ACTGAATATAAACTTGTGGTAGTTGGAGCTtGTGGCGTAGGCAAGAGTGCCTTGACGATACAGCTAATTCAGAATCATTTTGTGGACGAATATGATCCA	[10, 29]	[11, 26]	[26, 44]	[26, 44]	30	[30]	KRAS_G12C_G>T	17.0546	80.5522	19	90.6294	2	94.204	gctttatatatcttgtggaaaggacgaaacaccG	GAACTTGTGGTAGTTGGAGC
KRAS_G12C_G>T	GAATTTTCATGATTGAATTTTGTAAGGTATTTTGAAATAATTTTTCATATAAAGGTGAGTTTGTATTAAAAGGTACTGGTGGAGTATTTGATAGTGTATTAACCTTATGTGTGACATGTTCTAATATAGTCACATTTTCATTATTTTTATTATAAGGCCTGCTGAAAATGACTGAATATAAACTTGTGGTAGTTGGAGCTGGTGGCGTAGGCAAGAGTGCCTTGACGATACAGCTAATTCAGAATCATTTTGTGGACGAATATGATCCAACAATAGAGGTAAATCTTGTTTTAATATGCATATTACTGGTGCAGGACCATTCTTTGATACAGATAAAGGTTTCTCTGACCATTTTCATGAGTACTTATTACAAGATAATTATGCTGAAAGTTAAGTTAT…	GAATTTTCATGATTGAATTTTGTAAGGTATTTTGAAATAATTTTTCATATAAAGGTGAGTTTGTATTAAAAGGTACTGGTGGAGTATTTGATAGTGTATTAACCTTATGTGTGACATGTTCTAATATAGTCACATTTTCATTATTTTTATTATAAGGCCTGCTGAAAATGACTGAATATAAACTTGTGGTAGTTGGAGCTtGTGGCGTAGGCAAGAGTGCCTTGACGATACAGCTAATTCAGAATCATTTTGTGGACGAATATGATCCAACAATAGAGGTAAATCTTGTTTTAATATGCATATTACTGGTGCAGGACCATTCTTTGATACAGATAAAGGTTTCTCTGACCATTTTCATGAGTACTTATTACAAGATAATTATGCTGAAAGTTAAGTTAT…	Fw	1bpReplacement	Replacement	1	4	15	9	14	T	G	GAACTTGTGGTAGTTGGAGC	CCAACTACCACAAGT	CTACGCCAC	CTACGCCACaAGCT	CACCGAACTTGTGGTAGTTGGAGCGTTTC	CTCTGAAACGCTCCAACTACCACAAGTTC	GTGCCTACGCCACaAGCTCCAACTACCACAAGT	AAAAACTTGTGGTAGTTGGAGCTtGTGGCGTAG	GAACTTGTGGTAGTTGGAGCGTTTCAGAGCTATGCTGGAAACAGCATAGCAAGTTGAAATAAGGCTAGTCCGTTATCAACTTGAAAAAGTGGCACCGAGTCGGTGCCTACGCCACaAGCTCCAACTACCACAAGT	PE2-NGG	60	88	44	30	44	4	2	0	0	1	ACTGAATATAAACTTGTGGTAGTTGGAGCTGGTGGCGTAGGCAAGAGTGCCTTGACGATACAGCTAATTCAGAATCATTTTGTGGACGAATATGATCCA	ACTGAATATAAACTTGTGGTAGTTGGAGCTtGTGGCGTAGGCAAGAGTGCCTTGACGATACAGCTAATTCAGAATCATTTTGTGGACGAATATGATCCA	[10, 29]	[11, 26]	[26, 40]	[26, 40]	30	[30]	KRAS_G12C_G>T	16.3414	80.4425	22	90.2866	3	94.1111	gctttatatatcttgtggaaaggacgaaacaccG	GAACTTGTGGTAGTTGGAGC
KRAS_G12C_G>T	GAATTTTCATGATTGAATTTTGTAAGGTATTTTGAAATAATTTTTCATATAAAGGTGAGTTTGTATTAAAAGGTACTGGTGGAGTATTTGATAGTGTATTAACCTTATGTGTGACATGTTCTAATATAGTCACATTTTCATTATTTTTATTATAAGGCCTGCTGAAAATGACTGAATATAAACTTGTGGTAGTTGGAGCTGGTGGCGTAGGCAAGAGTGCCTTGACGATACAGCTAATTCAGAATCATTTTGTGGACGAATATGATCCAACAATAGAGGTAAATCTTGTTTTAATATGCATATTACTGGTGCAGGACCATTCTTTGATACAGATAAAGGTTTCTCTGACCATTTTCATGAGTACTTATTACAAGATAATTATGCTGAAAGTTAAGTTAT…	GAATTTTCATGATTGAATTTTGTAAGGTATTTTGAAATAATTTTTCATATAAAGGTGAGTTTGTATTAAAAGGTACTGGTGGAGTATTTGATAGTGTATTAACCTTATGTGTGACATGTTCTAATATAGTCACATTTTCATTATTTTTATTATAAGGCCTGCTGAAAATGACTGAATATAAACTTGTGGTAGTTGGAGCTtGTGGCGTAGGCAAGAGTGCCTTGACGATACAGCTAATTCAGAATCATTTTGTGGACGAATATGATCCAACAATAGAGGTAAATCTTGTTTTAATATGCATATTACTGGTGCAGGACCATTCTTTGATACAGATAAAGGTTTCTCTGACCATTTTCATGAGTACTTATTACAAGATAATTATGCTGAAAGTTAAGTTAT…	Fw	1bpReplacement	Replacement	1	4	14	8	13	T	G	GAACTTGTGGTAGTTGGAGC	CCAACTACCACAAG	TACGCCAC	TACGCCACaAGCT	CACCGAACTTGTGGTAGTTGGAGCGTTTC	CTCTGAAACGCTCCAACTACCACAAGTTC	GTGCTACGCCACaAGCTCCAACTACCACAAG	AAAACTTGTGGTAGTTGGAGCTtGTGGCGTA	GAACTTGTGGTAGTTGGAGCGTTTCAGAGCTATGCTGGAAACAGCATAGCAAGTTGAAATAAGGCTAGTCCGTTATCAACTTGAAAAAGTGGCACCGAGTCGGTGCTACGCCACaAGCTCCAACTACCACAAG	PE2-NGG	60	82	40	26	42	4	2	0	0	1	ACTGAATATAAACTTGTGGTAGTTGGAGCTGGTGGCGTAGGCAAGAGTGCCTTGACGATACAGCTAATTCAGAATCATTTTGTGGACGAATATGATCCA	ACTGAATATAAACTTGTGGTAGTTGGAGCTtGTGGCGTAGGCAAGAGTGCCTTGACGATACAGCTAATTCAGAATCATTTTGTGGACGAATATGATCCA	[10, 29]	[12, 26]	[26, 39]	[26, 39]	30	[30]	KRAS_G12C_G>T	15.8793	80.3829	28	90.0229	4	94.0271	gctttatatatcttgtggaaaggacgaaacaccG	GAACTTGTGGTAGTTGGAGC
EGFR_C797G_T>G	ATCGCATTCATGCGTCTTCACCTGGAAGGGGTCCATGTGCCCCTCCTTCTGGCCACCATGCGAAGCCACACTGACGTGCCTCTCCCTCCCTCCAGGAAGCCTACGTGATGGCCAGCGTGGACAACCCCCACGTGTGCCGCCTGCTGGGCATCTGCCTCACCTCCACCGTGCAGCTCATCACGCAGCTCATGCCCTTCGGCTGCCTCCTGGACTATGTCCGGGAACACAAAGACAATATTGGCTCCCAGTACCTGCTCAACTGGTGTGTGCAGATCGCAAAGGTAATCAGGGAAGGGAGATACGGGGAGGGGAGATAAGGAGCCAGGATCCTCACATGCGGTCTGCGCTCCTGGGATAGCAAGAGTTTGCCATGGGGATATGTGTGTGCGTGCATGCAGC…	ATCGCATTCATGCGTCTTCACCTGGAAGGGGTCCATGTGCCCCTCCTTCTGGCCACCATGCGAAGCCACACTGACGTGCCTCTCCCTCCCTCCAGGAAGCCTACGTGATGGCCAGCGTGGACAACCCCCACGTGTGCCGCCTGCTGGGCATCTGCCTCACCTCCACCGTGCAGCTCATCACGCAGCTCATGCCCTTCGGCgGCCTCCTGGACTATGTCCGGGAACACAAAGACAATATTGGCTCCCAGTACCTGCTCAACTGGTGTGTGCAGATCGCAAAGGTAATCAGGGAAGGGAGATACGGGGAGGGGAGATAAGGAGCCAGGATCCTCACATGCGGTCTGCGCTCCTGGGATAGCAAGAGTTTGCCATGGGGATATGTGTGTGCGTGCATGCAGC…	Fw	1bpReplacement	Replacement	1	7	11	9	17	G	T	GTCACGCAGCTCATGCCCTT	GGCATGAGCTG	CCAGGAGGC	CCAGGAGGCcGCCGAAG	CACCGTCACGCAGCTCATGCCCTTGTTTC	CTCTGAAACAAGGGCATGAGCTGCGTGAC	GTGCCCAGGAGGCcGCCGAAGGGCATGAGCTG	AAAACAGCTCATGCCCTTCGGCgGCCTCCTGG	GTCACGCAGCTCATGCCCTTGTTTCAGAGCTATGCTGGAAACAGCATAGCAAGTTGAAATAAGGCTAGTCCGTTATCAACTTGAAAAAGTGGCACCGAGTCGGTGCCCAGGAGGCcGCCGAAGGGCATGAGCTG	PE2-NGG	64	96	60	32	36	2	4	0	0	1	GTGCAGCTCATCACGCAGCTCATGCCCTTCGGCTGCCTCCTGGACTATGTCCGGGAACACAAAGACAATATTGGCTCCCAGTACCTGCTCAACTGGTGT	GTGCAGCTCATCACGCAGCTCATGCCCTTCGGCgGCCTCCTGGACTATGTCCGGGAACACAAAGACAATATTGGCTCCCAGTACCTGCTCAACTGGTGT	[10, 29]	[15, 26]	[26, 43]	[26, 43]	33	[33]	EGFR_C797G_T>G	11.3281	77.7321	246	86.5594	1	90.6937	gctttatatatcttgtggaaaggacgaaacaccG	GTCACGCAGCTCATGCCCTT
EGFR_C797G_T>G	ATCGCATTCATGCGTCTTCACCTGGAAGGGGTCCATGTGCCCCTCCTTCTGGCCACCATGCGAAGCCACACTGACGTGCCTCTCCCTCCCTCCAGGAAGCCTACGTGATGGCCAGCGTGGACAACCCCCACGTGTGCCGCCTGCTGGGCATCTGCCTCACCTCCACCGTGCAGCTCATCACGCAGCTCATGCCCTTCGGCTGCCTCCTGGACTATGTCCGGGAACACAAAGACAATATTGGCTCCCAGTACCTGCTCAACTGGTGTGTGCAGATCGCAAAGGTAATCAGGGAAGGGAGATACGGGGAGGGGAGATAAGGAGCCAGGATCCTCACATGCGGTCTGCGCTCCTGGGATAGCAAGAGTTTGCCATGGGGATATGTGTGTGCGTGCATGCAGC…	ATCGCATTCATGCGTCTTCACCTGGAAGGGGTCCATGTGCCCCTCCTTCTGGCCACCATGCGAAGCCACACTGACGTGCCTCTCCCTCCCTCCAGGAAGCCTACGTGATGGCCAGCGTGGACAACCCCCACGTGTGCCGCCTGCTGGGCATCTGCCTCACCTCCACCGTGCAGCTCATCACGCAGCTCATGCCCTTCGGCgGCCTCCTGGACTATGTCCGGGAACACAAAGACAATATTGGCTCCCAGTACCTGCTCAACTGGTGTGTGCAGATCGCAAAGGTAATCAGGGAAGGGAGATACGGGGAGGGGAGATAAGGAGCCAGGATCCTCACATGCGGTCTGCGCTCCTGGGATAGCAAGAGTTTGCCATGGGGATATGTGTGTGCGTGCATGCAGC…	Fw	1bpReplacement	Replacement	1	7	11	10	18	G	T	GTCACGCAGCTCATGCCCTT	GGCATGAGCTG	TCCAGGAGGC	TCCAGGAGGCcGCCGAAG	CACCGTCACGCAGCTCATGCCCTTGTTTC	CTCTGAAACAAGGGCATGAGCTGCGTGAC	GTGCTCCAGGAGGCcGCCGAAGGGCATGAGCTG	AAAACAGCTCATGCCCTTCGGCgGCCTCCTGGA	GTCACGCAGCTCATGCCCTTGTTTCAGAGCTATGCTGGAAACAGCATAGCAAGTTGAAATAAGGCTAGTCCGTTATCAACTTGAAAAAGTGGCACCGAGTCGGTGCTCCAGGAGGCcGCCGAAGGGCATGAGCTG	PE2-NGG	64	98	62	34	36	2	4	0	0	1	GTGCAGCTCATCACGCAGCTCATGCCCTTCGGCTGCCTCCTGGACTATGTCCGGGAACACAAAGACAATATTGGCTCCCAGTACCTGCTCAACTGGTGT	GTGCAGCTCATCACGCAGCTCATGCCCTTCGGCgGCCTCCTGGACTATGTCCGGGAACACAAAGACAATATTGGCTCCCAGTACCTGCTCAACTGGTGT	[10, 29]	[15, 26]	[26, 44]	[26, 44]	33	[33]	EGFR_C797G_T>G	17.8588	77.5415	97	90.9942	2	90.4815	gctttatatatcttgtggaaaggacgaaacaccG	GTCACGCAGCTCATGCCCTT
EGFR_C797G_T>G	ATCGCATTCATGCGTCTTCACCTGGAAGGGGTCCATGTGCCCCTCCTTCTGGCCACCATGCGAAGCCACACTGACGTGCCTCTCCCTCCCTCCAGGAAGCCTACGTGATGGCCAGCGTGGACAACCCCCACGTGTGCCGCCTGCTGGGCATCTGCCTCACCTCCACCGTGCAGCTCATCACGCAGCTCATGCCCTTCGGCTGCCTCCTGGACTATGTCCGGGAACACAAAGACAATATTGGCTCCCAGTACCTGCTCAACTGGTGTGTGCAGATCGCAAAGGTAATCAGGGAAGGGAGATACGGGGAGGGGAGATAAGGAGCCAGGATCCTCACATGCGGTCTGCGCTCCTGGGATAGCAAGAGTTTGCCATGGGGATATGTGTGTGCGTGCATGCAGC…	ATCGCATTCATGCGTCTTCACCTGGAAGGGGTCCATGTGCCCCTCCTTCTGGCCACCATGCGAAGCCACACTGACGTGCCTCTCCCTCCCTCCAGGAAGCCTACGTGATGGCCAGCGTGGACAACCCCCACGTGTGCCGCCTGCTGGGCATCTGCCTCACCTCCACCGTGCAGCTCATCACGCAGCTCATGCCCTTCGGCgGCCTCCTGGACTATGTCCGGGAACACAAAGACAATATTGGCTCCCAGTACCTGCTCAACTGGTGTGTGCAGATCGCAAAGGTAATCAGGGAAGGGAGATACGGGGAGGGGAGATAAGGAGCCAGGATCCTCACATGCGGTCTGCGCTCCTGGGATAGCAAGAGTTTGCCATGGGGATATGTGTGTGCGTGCATGCAGC…	Fw	1bpReplacement	Replacement	1	7	12	9	17	G	T	GTCACGCAGCTCATGCCCTT	GGCATGAGCTGC	CCAGGAGGC	CCAGGAGGCcGCCGAAG	CACCGTCACGCAGCTCATGCCCTTGTTTC	CTCTGAAACAAGGGCATGAGCTGCGTGAC	GTGCCCAGGAGGCcGCCGAAGGGCATGAGCTGC	AAAAGCAGCTCATGCCCTTCGGCgGCCTCCTGG	GTCACGCAGCTCATGCCCTTGTTTCAGAGCTATGCTGGAAACAGCATAGCAAGTTGAAATAAGGCTAGTCCGTTATCAACTTGAAAAAGTGGCACCGAGTCGGTGCCCAGGAGGCcGCCGAAGGGCATGAGCTGC	PE2-NGG	64	100	60	32	40	2	4	0	0	1	GTGCAGCTCATCACGCAGCTCATGCCCTTCGGCTGCCTCCTGGACTATGTCCGGGAACACAAAGACAATATTGGCTCCCAGTACCTGCTCAACTGGTGT	GTGCAGCTCATCACGCAGCTCATGCCCTTCGGCgGCCTCCTGGACTATGTCCGGGAACACAAAGACAATATTGGCTCCCAGTACCTGCTCAACTGGTGT	[10, 29]	[14, 26]	[26, 43]	[26, 43]	33	[33]	EGFR_C797G_T>G	12.0793	77.4723	225	87.2143	3	90.393	gctttatatatcttgtggaaaggacgaaacaccG	GTCACGCAGCTCATGCCCTT
EGFR_C797G_T>G	ATCGCATTCATGCGTCTTCACCTGGAAGGGGTCCATGTGCCCCTCCTTCTGGCCACCATGCGAAGCCACACTGACGTGCCTCTCCCTCCCTCCAGGAAGCCTACGTGATGGCCAGCGTGGACAACCCCCACGTGTGCCGCCTGCTGGGCATCTGCCTCACCTCCACCGTGCAGCTCATCACGCAGCTCATGCCCTTCGGCTGCCTCCTGGACTATGTCCGGGAACACAAAGACAATATTGGCTCCCAGTACCTGCTCAACTGGTGTGTGCAGATCGCAAAGGTAATCAGGGAAGGGAGATACGGGGAGGGGAGATAAGGAGCCAGGATCCTCACATGCGGTCTGCGCTCCTGGGATAGCAAGAGTTTGCCATGGGGATATGTGTGTGCGTGCATGCAGC…	ATCGCATTCATGCGTCTTCACCTGGAAGGGGTCCATGTGCCCCTCCTTCTGGCCACCATGCGAAGCCACACTGACGTGCCTCTCCCTCCCTCCAGGAAGCCTACGTGATGGCCAGCGTGGACAACCCCCACGTGTGCCGCCTGCTGGGCATCTGCCTCACCTCCACCGTGCAGCTCATCACGCAGCTCATGCCCTTCGGCgGCCTCCTGGACTATGTCCGGGAACACAAAGACAATATTGGCTCCCAGTACCTGCTCAACTGGTGTGTGCAGATCGCAAAGGTAATCAGGGAAGGGAGATACGGGGAGGGGAGATAAGGAGCCAGGATCCTCACATGCGGTCTGCGCTCCTGGGATAGCAAGAGTTTGCCATGGGGATATGTGTGTGCGTGCATGCAGC…	Fw	1bpReplacement	Replacement	1	7	15	10	18	G	T	GTCACGCAGCTCATGCCCTT	GGCATGAGCTGCGTG	TCCAGGAGGC	TCCAGGAGGCcGCCGAAG	CACCGTCACGCAGCTCATGCCCTTGTTTC	CTCTGAAACAAGGGCATGAGCTGCGTGAC	GTGCTCCAGGAGGCcGCCGAAGGGCATGAGCTGCGTG	AAAACACGCAGCTCATGCCCTTCGGCgGCCTCCTGGA	GTCACGCAGCTCATGCCCTTGTTTCAGAGCTATGCTGGAAACAGCATAGCAAGTTGAAATAAGGCTAGTCCGTTATCAACTTGAAAAAGTGGCACCGAGTCGGTGCTCCAGGAGGCcGCCGAAGGGCATGAGCTGCGTG	PE2-NGG	64	112	62	34	50	2	4	0	0	1	GTGCAGCTCATCACGCAGCTCATGCCCTTCGGCTGCCTCCTGGACTATGTCCGGGAACACAAAGACAATATTGGCTCCCAGTACCTGCTCAACTGGTGT	GTGCAGCTCATCACGCAGCTCATGCCCTTCGGCgGCCTCCTGGACTATGTCCGGGAACACAAAGACAATATTGGCTCCCAGTACCTGCTCAACTGGTGT	[10, 29]	[11, 26]	[26, 44]	[26, 44]	33	[33]	EGFR_C797G_T>G	19.3028	77.3176	64	91.6535	4	90.1941	gctttatatatcttgtggaaaggacgaaacaccG	GTCACGCAGCTCATGCCCTT
KRAS_G13D_G>A	TTTCATGATTGAATTTTGTAAGGTATTTTGAAATAATTTTTCATATAAAGGTGAGTTTGTATTAAAAGGTACTGGTGGAGTATTTGATAGTGTATTAACCTTATGTGTGACATGTTCTAATATAGTCACATTTTCATTATTTTTATTATAAGGCCTGCTGAAAATGACTGAATATAAACTTGTGGTAGTTGGAGCTGGTGGCGTAGGCAAGAGTGCCTTGACGATACAGCTAATTCAGAATCATTTTGTGGACGAATATGATCCAACAATAGAGGTAAATCTTGTTTTAATATGCATATTACTGGTGCAGGACCATTCTTTGATACAGATAAAGGTTTCTCTGACCATTTTCATGAGTACTTATTACAAGATAATTATGCTGAAAGTTAAGTTATCTGA…	TTTCATGATTGAATTTTGTAAGGTATTTTGAAATAATTTTTCATATAAAGGTGAGTTTGTATTAAAAGGTACTGGTGGAGTATTTGATAGTGTATTAACCTTATGTGTGACATGTTCTAATATAGTCACATTTTCATTATTTTTATTATAAGGCCTGCTGAAAATGACTGAATATAAACTTGTGGTAGTTGGAGCTGGTGaCGTAGGCAAGAGTGCCTTGACGATACAGCTAATTCAGAATCATTTTGTGGACGAATATGATCCAACAATAGAGGTAAATCTTGTTTTAATATGCATATTACTGGTGCAGGACCATTCTTTGATACAGATAAAGGTTTCTCTGACCATTTTCATGAGTACTTATTACAAGATAATTATGCTGAAAGTTAAGTTATCTGA…	Fw	1bpReplacement	Replacement	1	5	10	9	15	A	G	GTTGTGGTAGTTGGAGCTGG	GCTCCAACTA	TTGCCTACG	TTGCCTACGtCACCA	CACCGTTGTGGTAGTTGGAGCTGGGTTTC	CTCTGAAACCCAGCTCCAACTACCACAAC	GTGCTTGCCTACGtCACCAGCTCCAACTA	AAAATAGTTGGAGCTGGTGaCGTAGGCAA	GTTGTGGTAGTTGGAGCTGGGTTTCAGAGCTATGCTGGAAACAGCATAGCAAGTTGAAATAAGGCTAGTCCGTTATCAACTTGAAAAAGTGGCACCGAGTCGGTGCTTGCCTACGtCACCAGCTCCAACTA	PE2-NGG	62	76	46	28	30	4	2	0	0	1	GAATATAAACTTGTGGTAGTTGGAGCTGGTGGCGTAGGCAAGAGTGCCTTGACGATACAGCTAATTCAGAATCATTTTGTGGACGAATATGATCCAACA	GAATATAAACTTGTGGTAGTTGGAGCTGGTGaCGTAGGCAAGAGTGCCTTGACGATACAGCTAATTCAGAATCATTTTGTGGACGAATATGATCCAACA	[10, 29]	[16, 26]	[26, 41]	[26, 41]	31	[31]	KRAS_G13D_G>A	13.8534	81.9283	46	88.6647	1	95.6939	gctttatatatcttgtggaaaggacgaaacaccG	GTTGTGGTAGTTGGAGCTGG
KRAS_G13D_G>A	TTTCATGATTGAATTTTGTAAGGTATTTTGAAATAATTTTTCATATAAAGGTGAGTTTGTATTAAAAGGTACTGGTGGAGTATTTGATAGTGTATTAACCTTATGTGTGACATGTTCTAATATAGTCACATTTTCATTATTTTTATTATAAGGCCTGCTGAAAATGACTGAATATAAACTTGTGGTAGTTGGAGCTGGTGGCGTAGGCAAGAGTGCCTTGACGATACAGCTAATTCAGAATCATTTTGTGGACGAATATGATCCAACAATAGAGGTAAATCTTGTTTTAATATGCATATTACTGGTGCAGGACCATTCTTTGATACAGATAAAGGTTTCTCTGACCATTTTCATGAGTACTTATTACAAGATAATTATGCTGAAAGTTAAGTTATCTGA…	TTTCATGATTGAATTTTGTAAGGTATTTTGAAATAATTTTTCATATAAAGGTGAGTTTGTATTAAAAGGTACTGGTGGAGTATTTGATAGTGTATTAACCTTATGTGTGACATGTTCTAATATAGTCACATTTTCATTATTTTTATTATAAGGCCTGCTGAAAATGACTGAATATAAACTTGTGGTAGTTGGAGCTGGTGaCGTAGGCAAGAGTGCCTTGACGATACAGCTAATTCAGAATCATTTTGTGGACGAATATGATCCAACAATAGAGGTAAATCTTGTTTTAATATGCATATTACTGGTGCAGGACCATTCTTTGATACAGATAAAGGTTTCTCTGACCATTTTCATGAGTACTTATTACAAGATAATTATGCTGAAAGTTAAGTTATCTGA…	Fw	1bpReplacement	Replacement	1	5	10	11	17	A	G	GTTGTGGTAGTTGGAGCTGG	GCTCCAACTA	TCTTGCCTACG	TCTTGCCTACGtCACCA	CACCGTTGTGGTAGTTGGAGCTGGGTTTC	CTCTGAAACCCAGCTCCAACTACCACAAC	GTGCTCTTGCCTACGtCACCAGCTCCAACTA	AAAATAGTTGGAGCTGGTGaCGTAGGCAAGA	GTTGTGGTAGTTGGAGCTGGGTTTCAGAGCTATGCTGGAAACAGCATAGCAAGTTGAAATAAGGCTAGTCCGTTATCAACTTGAAAAAGTGGCACCGAGTCGGTGCTCTTGCCTACGtCACCAGCTCCAACTA	PE2-NGG	62	82	52	34	30	4	2	0	0	1	GAATATAAACTTGTGGTAGTTGGAGCTGGTGGCGTAGGCAAGAGTGCCTTGACGATACAGCTAATTCAGAATCATTTTGTGGACGAATATGATCCAACA	GAATATAAACTTGTGGTAGTTGGAGCTGGTGaCGTAGGCAAGAGTGCCTTGACGATACAGCTAATTCAGAATCATTTTGTGGACGAATATGATCCAACA	[10, 29]	[16, 26]	[26, 43]	[26, 43]	31	[31]	KRAS_G13D_G>A	17.0451	81.7793	22	90.6294	2	95.5701	gctttatatatcttgtggaaaggacgaaacaccG	GTTGTGGTAGTTGGAGCTGG
KRAS_G13D_G>A	TTTCATGATTGAATTTTGTAAGGTATTTTGAAATAATTTTTCATATAAAGGTGAGTTTGTATTAAAAGGTACTGGTGGAGTATTTGATAGTGTATTAACCTTATGTGTGACATGTTCTAATATAGTCACATTTTCATTATTTTTATTATAAGGCCTGCTGAAAATGACTGAATATAAACTTGTGGTAGTTGGAGCTGGTGGCGTAGGCAAGAGTGCCTTGACGATACAGCTAATTCAGAATCATTTTGTGGACGAATATGATCCAACAATAGAGGTAAATCTTGTTTTAATATGCATATTACTGGTGCAGGACCATTCTTTGATACAGATAAAGGTTTCTCTGACCATTTTCATGAGTACTTATTACAAGATAATTATGCTGAAAGTTAAGTTATCTGA…	TTTCATGATTGAATTTTGTAAGGTATTTTGAAATAATTTTTCATATAAAGGTGAGTTTGTATTAAAAGGTACTGGTGGAGTATTTGATAGTGTATTAACCTTATGTGTGACATGTTCTAATATAGTCACATTTTCATTATTTTTATTATAAGGCCTGCTGAAAATGACTGAATATAAACTTGTGGTAGTTGGAGCTGGTGaCGTAGGCAAGAGTGCCTTGACGATACAGCTAATTCAGAATCATTTTGTGGACGAATATGATCCAACAATAGAGGTAAATCTTGTTTTAATATGCATATTACTGGTGCAGGACCATTCTTTGATACAGATAAAGGTTTCTCTGACCATTTTCATGAGTACTTATTACAAGATAATTATGCTGAAAGTTAAGTTATCTGA…	Fw	1bpReplacement	Replacement	1	5	11	9	15	A	G	GTTGTGGTAGTTGGAGCTGG	GCTCCAACTAC	TTGCCTACG	TTGCCTACGtCACCA	CACCGTTGTGGTAGTTGGAGCTGGGTTTC	CTCTGAAACCCAGCTCCAACTACCACAAC	GTGCTTGCCTACGtCACCAGCTCCAACTAC	AAAAGTAGTTGGAGCTGGTGaCGTAGGCAA	GTTGTGGTAGTTGGAGCTGGGTTTCAGAGCTATGCTGGAAACAGCATAGCAAGTTGAAATAAGGCTAGTCCGTTATCAACTTGAAAAAGTGGCACCGAGTCGGTGCTTGCCTACGtCACCAGCTCCAACTAC	PE2-NGG	62	80	46	28	34	4	2	0	0	1	GAATATAAACTTGTGGTAGTTGGAGCTGGTGGCGTAGGCAAGAGTGCCTTGACGATACAGCTAATTCAGAATCATTTTGTGGACGAATATGATCCAACA	GAATATAAACTTGTGGTAGTTGGAGCTGGTGaCGTAGGCAAGAGTGCCTTGACGATACAGCTAATTCAGAATCATTTTGTGGACGAATATGATCCAACA	[10, 29]	[15, 26]	[26, 41]	[26, 41]	31	[31]	KRAS_G13D_G>A	13.4577	81.6909	58	88.4142	3	95.4551	gctttatatatcttgtggaaaggacgaaacaccG	GTTGTGGTAGTTGGAGCTGG
KRAS_G13D_G>A	TTTCATGATTGAATTTTGTAAGGTATTTTGAAATAATTTTTCATATAAAGGTGAGTTTGTATTAAAAGGTACTGGTGGAGTATTTGATAGTGTATTAACCTTATGTGTGACATGTTCTAATATAGTCACATTTTCATTATTTTTATTATAAGGCCTGCTGAAAATGACTGAATATAAACTTGTGGTAGTTGGAGCTGGTGGCGTAGGCAAGAGTGCCTTGACGATACAGCTAATTCAGAATCATTTTGTGGACGAATATGATCCAACAATAGAGGTAAATCTTGTTTTAATATGCATATTACTGGTGCAGGACCATTCTTTGATACAGATAAAGGTTTCTCTGACCATTTTCATGAGTACTTATTACAAGATAATTATGCTGAAAGTTAAGTTATCTGA…	TTTCATGATTGAATTTTGTAAGGTATTTTGAAATAATTTTTCATATAAAGGTGAGTTTGTATTAAAAGGTACTGGTGGAGTATTTGATAGTGTATTAACCTTATGTGTGACATGTTCTAATATAGTCACATTTTCATTATTTTTATTATAAGGCCTGCTGAAAATGACTGAATATAAACTTGTGGTAGTTGGAGCTGGTGaCGTAGGCAAGAGTGCCTTGACGATACAGCTAATTCAGAATCATTTTGTGGACGAATATGATCCAACAATAGAGGTAAATCTTGTTTTAATATGCATATTACTGGTGCAGGACCATTCTTTGATACAGATAAAGGTTTCTCTGACCATTTTCATGAGTACTTATTACAAGATAATTATGCTGAAAGTTAAGTTATCTGA…	Fw	1bpReplacement	Replacement	1	5	10	16	22	A	G	GTTGTGGTAGTTGGAGCTGG	GCTCCAACTA	GGCACTCTTGCCTACG	GGCACTCTTGCCTACGtCACCA	CACCGTTGTGGTAGTTGGAGCTGGGTTTC	CTCTGAAACCCAGCTCCAACTACCACAAC	GTGCGGCACTCTTGCCTACGtCACCAGCTCCAACTA	AAAATAGTTGGAGCTGGTGaCGTAGGCAAGAGTGCC	GTTGTGGTAGTTGGAGCTGGGTTTCAGAGCTATGCTGGAAACAGCATAGCAAGTTGAAATAAGGCTAGTCCGTTATCAACTTGAAAAAGTGGCACCGAGTCGGTGCGGCACTCTTGCCTACGtCACCAGCTCCAACTA	PE2-NGG	62	100	70	52	30	4	2	0	0	1	GAATATAAACTTGTGGTAGTTGGAGCTGGTGGCGTAGGCAAGAGTGCCTTGACGATACAGCTAATTCAGAATCATTTTGTGGACGAATATGATCCAACA	GAATATAAACTTGTGGTAGTTGGAGCTGGTGaCGTAGGCAAGAGTGCCTTGACGATACAGCTAATTCAGAATCATTTTGTGGACGAATATGATCCAACA	[10, 29]	[16, 26]	[26, 48]	[26, 48]	31	[31]	KRAS_G13D_G>A	16.1902	81.6892	30	90.1679	4	95.4507	gctttatatatcttgtggaaaggacgaaacaccG	GTTGTGGTAGTTGGAGCTGG
EGFR_G796D_G>A	ATCGCATTCATGCGTCTTCACCTGGAAGGGGTCCATGTGCCCCTCCTTCTGGCCACCATGCGAAGCCACACTGACGTGCCTCTCCCTCCCTCCAGGAAGCCTACGTGATGGCCAGCGTGGACAACCCCCACGTGTGCCGCCTGCTGGGCATCTGCCTCACCTCCACCGTGCAGCTCATCACGCAGCTCATGCCCTTCGGCTGCCTCCTGGACTATGTCCGGGAACACAAAGACAATATTGGCTCCCAGTACCTGCTCAACTGGTGTGTGCAGATCGCAAAGGTAATCAGGGAAGGGAGATACGGGGAGGGGAGATAAGGAGCCAGGATCCTCACATGCGGTCTGCGCTCCTGGGATAGCAAGAGTTTGCCATGGGGATATGTGTGTGCGTGCATGCAGC…	ATCGCATTCATGCGTCTTCACCTGGAAGGGGTCCATGTGCCCCTCCTTCTGGCCACCATGCGAAGCCACACTGACGTGCCTCTCCCTCCCTCCAGGAAGCCTACGTGATGGCCAGCGTGGACAACCCCCACGTGTGCCGCCTGCTGGGCATCTGCCTCACCTCCACCGTGCAGCTCATCACGCAGCTCATGCCCTTCGaCTGCCTCCTGGACTATGTCCGGGAACACAAAGACAATATTGGCTCCCAGTACCTGCTCAACTGGTGTGTGCAGATCGCAAAGGTAATCAGGGAAGGGAGATACGGGGAGGGGAGATAAGGAGCCAGGATCCTCACATGCGGTCTGCGCTCCTGGGATAGCAAGAGTTTGCCATGGGGATATGTGTGTGCGTGCATGCAGC…	Fw	1bpReplacement	Replacement	1	5	10	14	20	A	G	GTCACGCAGCTCATGCCCTT	GGCATGAGCT	AGTCCAGGAGGCAG	AGTCCAGGAGGCAGtCGAAG	CACCGTCACGCAGCTCATGCCCTTGTTTC	CTCTGAAACAAGGGCATGAGCTGCGTGAC	GTGCAGTCCAGGAGGCAGtCGAAGGGCATGAGCT	AAAAAGCTCATGCCCTTCGaCTGCCTCCTGGACT	GTCACGCAGCTCATGCCCTTGTTTCAGAGCTATGCTGGAAACAGCATAGCAAGTTGAAATAAGGCTAGTCCGTTATCAACTTGAAAAAGTGGCACCGAGTCGGTGCAGTCCAGGAGGCAGtCGAAGGGCATGAGCT	PE2-NGG	64	96	64	46	32	4	2	0	0	1	GTGCAGCTCATCACGCAGCTCATGCCCTTCGGCTGCCTCCTGGACTATGTCCGGGAACACAAAGACAATATTGGCTCCCAGTACCTGCTCAACTGGTGT	GTGCAGCTCATCACGCAGCTCATGCCCTTCGaCTGCCTCCTGGACTATGTCCGGGAACACAAAGACAATATTGGCTCCCAGTACCTGCTCAACTGGTGT	[10, 29]	[16, 26]	[26, 46]	[26, 46]	31	[31]	EGFR_G796D_G>A	23.7333	81.7932	63	93.4248	1	95.5834	gctttatatatcttgtggaaaggacgaaacaccG	GTCACGCAGCTCATGCCCTT
EGFR_G796D_G>A	ATCGCATTCATGCGTCTTCACCTGGAAGGGGTCCATGTGCCCCTCCTTCTGGCCACCATGCGAAGCCACACTGACGTGCCTCTCCCTCCCTCCAGGAAGCCTACGTGATGGCCAGCGTGGACAACCCCCACGTGTGCCGCCTGCTGGGCATCTGCCTCACCTCCACCGTGCAGCTCATCACGCAGCTCATGCCCTTCGGCTGCCTCCTGGACTATGTCCGGGAACACAAAGACAATATTGGCTCCCAGTACCTGCTCAACTGGTGTGTGCAGATCGCAAAGGTAATCAGGGAAGGGAGATACGGGGAGGGGAGATAAGGAGCCAGGATCCTCACATGCGGTCTGCGCTCCTGGGATAGCAAGAGTTTGCCATGGGGATATGTGTGTGCGTGCATGCAGC…	ATCGCATTCATGCGTCTTCACCTGGAAGGGGTCCATGTGCCCCTCCTTCTGGCCACCATGCGAAGCCACACTGACGTGCCTCTCCCTCCCTCCAGGAAGCCTACGTGATGGCCAGCGTGGACAACCCCCACGTGTGCCGCCTGCTGGGCATCTGCCTCACCTCCACCGTGCAGCTCATCACGCAGCTCATGCCCTTCGaCTGCCTCCTGGACTATGTCCGGGAACACAAAGACAATATTGGCTCCCAGTACCTGCTCAACTGGTGTGTGCAGATCGCAAAGGTAATCAGGGAAGGGAGATACGGGGAGGGGAGATAAGGAGCCAGGATCCTCACATGCGGTCTGCGCTCCTGGGATAGCAAGAGTTTGCCATGGGGATATGTGTGTGCGTGCATGCAGC…	Fw	1bpReplacement	Replacement	1	5	10	13	19	A	G	GTCACGCAGCTCATGCCCTT	GGCATGAGCT	GTCCAGGAGGCAG	GTCCAGGAGGCAGtCGAAG	CACCGTCACGCAGCTCATGCCCTTGTTTC	CTCTGAAACAAGGGCATGAGCTGCGTGAC	GTGCGTCCAGGAGGCAGtCGAAGGGCATGAGCT	AAAAAGCTCATGCCCTTCGaCTGCCTCCTGGAC	GTCACGCAGCTCATGCCCTTGTTTCAGAGCTATGCTGGAAACAGCATAGCAAGTTGAAATAAGGCTAGTCCGTTATCAACTTGAAAAAGTGGCACCGAGTCGGTGCGTCCAGGAGGCAGtCGAAGGGCATGAGCT	PE2-NGG	64	94	62	44	32	4	2	0	0	1	GTGCAGCTCATCACGCAGCTCATGCCCTTCGGCTGCCTCCTGGACTATGTCCGGGAACACAAAGACAATATTGGCTCCCAGTACCTGCTCAACTGGTGT	GTGCAGCTCATCACGCAGCTCATGCCCTTCGaCTGCCTCCTGGACTATGTCCGGGAACACAAAGACAATATTGGCTCCCAGTACCTGCTCAACTGGTGT	[10, 29]	[16, 26]	[26, 45]	[26, 45]	31	[31]	EGFR_G796D_G>A	21.6597	81.6138	86	92.682	2	95.349	gctttatatatcttgtggaaaggacgaaacaccG	GTCACGCAGCTCATGCCCTT
EGFR_G796D_G>A	ATCGCATTCATGCGTCTTCACCTGGAAGGGGTCCATGTGCCCCTCCTTCTGGCCACCATGCGAAGCCACACTGACGTGCCTCTCCCTCCCTCCAGGAAGCCTACGTGATGGCCAGCGTGGACAACCCCCACGTGTGCCGCCTGCTGGGCATCTGCCTCACCTCCACCGTGCAGCTCATCACGCAGCTCATGCCCTTCGGCTGCCTCCTGGACTATGTCCGGGAACACAAAGACAATATTGGCTCCCAGTACCTGCTCAACTGGTGTGTGCAGATCGCAAAGGTAATCAGGGAAGGGAGATACGGGGAGGGGAGATAAGGAGCCAGGATCCTCACATGCGGTCTGCGCTCCTGGGATAGCAAGAGTTTGCCATGGGGATATGTGTGTGCGTGCATGCAGC…	ATCGCATTCATGCGTCTTCACCTGGAAGGGGTCCATGTGCCCCTCCTTCTGGCCACCATGCGAAGCCACACTGACGTGCCTCTCCCTCCCTCCAGGAAGCCTACGTGATGGCCAGCGTGGACAACCCCCACGTGTGCCGCCTGCTGGGCATCTGCCTCACCTCCACCGTGCAGCTCATCACGCAGCTCATGCCCTTCGaCTGCCTCCTGGACTATGTCCGGGAACACAAAGACAATATTGGCTCCCAGTACCTGCTCAACTGGTGTGTGCAGATCGCAAAGGTAATCAGGGAAGGGAGATACGGGGAGGGGAGATAAGGAGCCAGGATCCTCACATGCGGTCTGCGCTCCTGGGATAGCAAGAGTTTGCCATGGGGATATGTGTGTGCGTGCATGCAGC…	Fw	1bpReplacement	Replacement	1	5	12	14	20	A	G	GTCACGCAGCTCATGCCCTT	GGCATGAGCTGC	AGTCCAGGAGGCAG	AGTCCAGGAGGCAGtCGAAG	CACCGTCACGCAGCTCATGCCCTTGTTTC	CTCTGAAACAAGGGCATGAGCTGCGTGAC	GTGCAGTCCAGGAGGCAGtCGAAGGGCATGAGCTGC	AAAAGCAGCTCATGCCCTTCGaCTGCCTCCTGGACT	GTCACGCAGCTCATGCCCTTGTTTCAGAGCTATGCTGGAAACAGCATAGCAAGTTGAAATAAGGCTAGTCCGTTATCAACTTGAAAAAGTGGCACCGAGTCGGTGCAGTCCAGGAGGCAGtCGAAGGGCATGAGCTGC	PE2-NGG	64	104	64	46	40	4	2	0	0	1	GTGCAGCTCATCACGCAGCTCATGCCCTTCGGCTGCCTCCTGGACTATGTCCGGGAACACAAAGACAATATTGGCTCCCAGTACCTGCTCAACTGGTGT	GTGCAGCTCATCACGCAGCTCATGCCCTTCGaCTGCCTCCTGGACTATGTCCGGGAACACAAAGACAATATTGGCTCCCAGTACCTGCTCAACTGGTGT	[10, 29]	[14, 26]	[26, 46]	[26, 46]	31	[31]	EGFR_G796D_G>A	24.3149	81.5829	51	93.5742	3	95.3358	gctttatatatcttgtggaaaggacgaaacaccG	GTCACGCAGCTCATGCCCTT
EGFR_G796D_G>A	ATCGCATTCATGCGTCTTCACCTGGAAGGGGTCCATGTGCCCCTCCTTCTGGCCACCATGCGAAGCCACACTGACGTGCCTCTCCCTCCCTCCAGGAAGCCTACGTGATGGCCAGCGTGGACAACCCCCACGTGTGCCGCCTGCTGGGCATCTGCCTCACCTCCACCGTGCAGCTCATCACGCAGCTCATGCCCTTCGGCTGCCTCCTGGACTATGTCCGGGAACACAAAGACAATATTGGCTCCCAGTACCTGCTCAACTGGTGTGTGCAGATCGCAAAGGTAATCAGGGAAGGGAGATACGGGGAGGGGAGATAAGGAGCCAGGATCCTCACATGCGGTCTGCGCTCCTGGGATAGCAAGAGTTTGCCATGGGGATATGTGTGTGCGTGCATGCAGC…	ATCGCATTCATGCGTCTTCACCTGGAAGGGGTCCATGTGCCCCTCCTTCTGGCCACCATGCGAAGCCACACTGACGTGCCTCTCCCTCCCTCCAGGAAGCCTACGTGATGGCCAGCGTGGACAACCCCCACGTGTGCCGCCTGCTGGGCATCTGCCTCACCTCCACCGTGCAGCTCATCACGCAGCTCATGCCCTTCGaCTGCCTCCTGGACTATGTCCGGGAACACAAAGACAATATTGGCTCCCAGTACCTGCTCAACTGGTGTGTGCAGATCGCAAAGGTAATCAGGGAAGGGAGATACGGGGAGGGGAGATAAGGAGCCAGGATCCTCACATGCGGTCTGCGCTCCTGGGATAGCAAGAGTTTGCCATGGGGATATGTGTGTGCGTGCATGCAGC…	Fw	1bpReplacement	Replacement	1	5	15	14	20	A	G	GTCACGCAGCTCATGCCCTT	GGCATGAGCTGCGTG	AGTCCAGGAGGCAG	AGTCCAGGAGGCAGtCGAAG	CACCGTCACGCAGCTCATGCCCTTGTTTC	CTCTGAAACAAGGGCATGAGCTGCGTGAC	GTGCAGTCCAGGAGGCAGtCGAAGGGCATGAGCTGCGTG	AAAACACGCAGCTCATGCCCTTCGaCTGCCTCCTGGACT	GTCACGCAGCTCATGCCCTTGTTTCAGAGCTATGCTGGAAACAGCATAGCAAGTTGAAATAAGGCTAGTCCGTTATCAACTTGAAAAAGTGGCACCGAGTCGGTGCAGTCCAGGAGGCAGtCGAAGGGCATGAGCTGCGTG	PE2-NGG	64	114	64	46	50	4	2	0	0	1	GTGCAGCTCATCACGCAGCTCATGCCCTTCGGCTGCCTCCTGGACTATGTCCGGGAACACAAAGACAATATTGGCTCCCAGTACCTGCTCAACTGGTGT	GTGCAGCTCATCACGCAGCTCATGCCCTTCGaCTGCCTCCTGGACTATGTCCGGGAACACAAAGACAATATTGGCTCCCAGTACCTGCTCAACTGGTGT	[10, 29]	[11, 26]	[26, 46]	[26, 46]	31	[31]	EGFR_G796D_G>A	24.4101	81.5792	49	93.6181	4	95.3269	gctttatatatcttgtggaaaggacgaaacaccG	GTCACGCAGCTCATGCCCTT
RIT1_F82L_T>A	TTACTCTAGCAAAGGGGAGGGGAAGGCCTACACAGAGAAGATCAATAGTTTATCTCTCTTAATTTTTCATGCACTCTGACTCAGGATAGCAGGTAATCGACATGCGTTTTCTTTAATCTGAAAGAAATAGCTAATTGTGTGTGTAGTTGGGCTAGATTGCGTCAATACATAATGACCCTTGTTTCCCTCTAGGCAGAGTTTACAGCCATGCGGGACCAGTATATGAGGGCAGGAGAAGGGTTTATCATCTGTTACTCTATCACGGATCGTCGAAGTTTCCATGAAGTTCGTGAGTTTAAACAGCTTATTTATCGAGTCCGACGTACTGACGATACACCTGTGGTTCTTGTGGGAAACAAGTCAGACCTCAAACAGCTAAGACAGGTGAGGATAGAGAAG…	TTACTCTAGCAAAGGGGAGGGGAAGGCCTACACAGAGAAGATCAATAGTTTATCTCTCTTAATTTTTCATGCACTCTGACTCAGGATAGCAGGTAATCGACATGCGTTTTCTTTAATCTGAAAGAAATAGCTAATTGTGTGTGTAGTTGGGCTAGATTGCGTCAATACATAATGACCCTTGTTTCCCTCTAGGCAGAGTTaACAGCCATGCGGGACCAGTATATGAGGGCAGGAGAAGGGTTTATCATCTGTTACTCTATCACGGATCGTCGAAGTTTCCATGAAGTTCGTGAGTTTAAACAGCTTATTTATCGAGTCCGACGTACTGACGATACACCTGTGGTTCTTGTGGGAAACAAGTCAGACCTCAAACAGCTAAGACAGGTGAGGATAGAGAAG…	Fw	1bpReplacement	Replacement	1	13	15	14	28	A	T	GATGACCCTTGTTTCCCTCT	GGGAAACAAGGGTCA	TCCCGCATGGCTGT	TCCCGCATGGCTGTtAACTCTGCCTAGA	CACCGATGACCCTTGTTTCCCTCTGTTTC	CTCTGAAACAGAGGGAAACAAGGGTCATC	GTGCTCCCGCATGGCTGTtAACTCTGCCTAGAGGGAAACAAGGGTCA	AAAATGACCCTTGTTTCCCTCTAGGCAGAGTTaACAGCCATGCGGGA	GATGACCCTTGTTTCCCTCTGTTTCAGAGCTATGCTGGAAACAGCATAGCAAGTTGAAATAAGGCTAGTCCGTTATCAACTTGAAAAAGTGGCACCGAGTCGGTGCTCCCGCATGGCTGTtAACTCTGCCTAGAGGGAAACAAGGGTCA	PE2-NGG	60	132	86	46	46	2	2	0	0	1	TCAATACATAATGACCCTTGTTTCCCTCTAGGCAGAGTTTACAGCCATGCGGGACCAGTATATGAGGGCAGGAGAAGGGTTTATCATCTGTTACTCTAT	TCAATACATAATGACCCTTGTTTCCCTCTAGGCAGAGTTaACAGCCATGCGGGACCAGTATATGAGGGCAGGAGAAGGGTTTATCATCTGTTACTCTAT	[10, 29]	[11, 26]	[26, 54]	[26, 54]	39	[39]	RIT1_F82L_T>A	14.4729	80.1089	37	89.1174	1	93.7	gctttatatatcttgtggaaaggacgaaacaccG	GATGACCCTTGTTTCCCTCT
RIT1_F82L_T>A	TTACTCTAGCAAAGGGGAGGGGAAGGCCTACACAGAGAAGATCAATAGTTTATCTCTCTTAATTTTTCATGCACTCTGACTCAGGATAGCAGGTAATCGACATGCGTTTTCTTTAATCTGAAAGAAATAGCTAATTGTGTGTGTAGTTGGGCTAGATTGCGTCAATACATAATGACCCTTGTTTCCCTCTAGGCAGAGTTTACAGCCATGCGGGACCAGTATATGAGGGCAGGAGAAGGGTTTATCATCTGTTACTCTATCACGGATCGTCGAAGTTTCCATGAAGTTCGTGAGTTTAAACAGCTTATTTATCGAGTCCGACGTACTGACGATACACCTGTGGTTCTTGTGGGAAACAAGTCAGACCTCAAACAGCTAAGACAGGTGAGGATAGAGAAG…	TTACTCTAGCAAAGGGGAGGGGAAGGCCTACACAGAGAAGATCAATAGTTTATCTCTCTTAATTTTTCATGCACTCTGACTCAGGATAGCAGGTAATCGACATGCGTTTTCTTTAATCTGAAAGAAATAGCTAATTGTGTGTGTAGTTGGGCTAGATTGCGTCAATACATAATGACCCTTGTTTCCCTCTAGGCAGAGTTaACAGCCATGCGGGACCAGTATATGAGGGCAGGAGAAGGGTTTATCATCTGTTACTCTATCACGGATCGTCGAAGTTTCCATGAAGTTCGTGAGTTTAAACAGCTTATTTATCGAGTCCGACGTACTGACGATACACCTGTGGTTCTTGTGGGAAACAAGTCAGACCTCAAACAGCTAAGACAGGTGAGGATAGAGAAG…	Fw	1bpReplacement	Replacement	1	13	15	13	27	A	T	GATGACCCTTGTTTCCCTCT	GGGAAACAAGGGTCA	CCCGCATGGCTGT	CCCGCATGGCTGTtAACTCTGCCTAGA	CACCGATGACCCTTGTTTCCCTCTGTTTC	CTCTGAAACAGAGGGAAACAAGGGTCATC	GTGCCCCGCATGGCTGTtAACTCTGCCTAGAGGGAAACAAGGGTCA	AAAATGACCCTTGTTTCCCTCTAGGCAGAGTTaACAGCCATGCGGG	GATGACCCTTGTTTCCCTCTGTTTCAGAGCTATGCTGGAAACAGCATAGCAAGTTGAAATAAGGCTAGTCCGTTATCAACTTGAAAAAGTGGCACCGAGTCGGTGCCCCGCATGGCTGTtAACTCTGCCTAGAGGGAAACAAGGGTCA	PE2-NGG	60	130	84	44	46	2	2	0	0	1	TCAATACATAATGACCCTTGTTTCCCTCTAGGCAGAGTTTACAGCCATGCGGGACCAGTATATGAGGGCAGGAGAAGGGTTTATCATCTGTTACTCTAT	TCAATACATAATGACCCTTGTTTCCCTCTAGGCAGAGTTaACAGCCATGCGGGACCAGTATATGAGGGCAGGAGAAGGGTTTATCATCTGTTACTCTAT	[10, 29]	[11, 26]	[26, 53]	[26, 53]	39	[39]	RIT1_F82L_T>A	11.4143	79.0368	89	86.6693	2	92.44	gctttatatatcttgtggaaaggacgaaacaccG	GATGACCCTTGTTTCCCTCT
RIT1_F82L_T>A	TTACTCTAGCAAAGGGGAGGGGAAGGCCTACACAGAGAAGATCAATAGTTTATCTCTCTTAATTTTTCATGCACTCTGACTCAGGATAGCAGGTAATCGACATGCGTTTTCTTTAATCTGAAAGAAATAGCTAATTGTGTGTGTAGTTGGGCTAGATTGCGTCAATACATAATGACCCTTGTTTCCCTCTAGGCAGAGTTTACAGCCATGCGGGACCAGTATATGAGGGCAGGAGAAGGGTTTATCATCTGTTACTCTATCACGGATCGTCGAAGTTTCCATGAAGTTCGTGAGTTTAAACAGCTTATTTATCGAGTCCGACGTACTGACGATACACCTGTGGTTCTTGTGGGAAACAAGTCAGACCTCAAACAGCTAAGACAGGTGAGGATAGAGAAG…	TTACTCTAGCAAAGGGGAGGGGAAGGCCTACACAGAGAAGATCAATAGTTTATCTCTCTTAATTTTTCATGCACTCTGACTCAGGATAGCAGGTAATCGACATGCGTTTTCTTTAATCTGAAAGAAATAGCTAATTGTGTGTGTAGTTGGGCTAGATTGCGTCAATACATAATGACCCTTGTTTCCCTCTAGGCAGAGTTaACAGCCATGCGGGACCAGTATATGAGGGCAGGAGAAGGGTTTATCATCTGTTACTCTATCACGGATCGTCGAAGTTTCCATGAAGTTCGTGAGTTTAAACAGCTTATTTATCGAGTCCGACGTACTGACGATACACCTGTGGTTCTTGTGGGAAACAAGTCAGACCTCAAACAGCTAAGACAGGTGAGGATAGAGAAG…	Fw	1bpReplacement	Replacement	1	13	12	14	28	A	T	GATGACCCTTGTTTCCCTCT	GGGAAACAAGGG	TCCCGCATGGCTGT	TCCCGCATGGCTGTtAACTCTGCCTAGA	CACCGATGACCCTTGTTTCCCTCTGTTTC	CTCTGAAACAGAGGGAAACAAGGGTCATC	GTGCTCCCGCATGGCTGTtAACTCTGCCTAGAGGGAAACAAGGG	AAAACCCTTGTTTCCCTCTAGGCAGAGTTaACAGCCATGCGGGA	GATGACCCTTGTTTCCCTCTGTTTCAGAGCTATGCTGGAAACAGCATAGCAAGTTGAAATAAGGCTAGTCCGTTATCAACTTGAAAAAGTGGCACCGAGTCGGTGCTCCCGCATGGCTGTtAACTCTGCCTAGAGGGAAACAAGGG	PE2-NGG	60	124	86	46	38	2	2	0	0	1	TCAATACATAATGACCCTTGTTTCCCTCTAGGCAGAGTTTACAGCCATGCGGGACCAGTATATGAGGGCAGGAGAAGGGTTTATCATCTGTTACTCTAT	TCAATACATAATGACCCTTGTTTCCCTCTAGGCAGAGTTaACAGCCATGCGGGACCAGTATATGAGGGCAGGAGAAGGGTTTATCATCTGTTACTCTAT	[10, 29]	[14, 26]	[26, 54]	[26, 54]	39	[39]	RIT1_F82L_T>A	13.416	78.7982	53	88.3878	3	92.1128	gctttatatatcttgtggaaaggacgaaacaccG	GATGACCCTTGTTTCCCTCT
RIT1_F82L_T>A	TTACTCTAGCAAAGGGGAGGGGAAGGCCTACACAGAGAAGATCAATAGTTTATCTCTCTTAATTTTTCATGCACTCTGACTCAGGATAGCAGGTAATCGACATGCGTTTTCTTTAATCTGAAAGAAATAGCTAATTGTGTGTGTAGTTGGGCTAGATTGCGTCAATACATAATGACCCTTGTTTCCCTCTAGGCAGAGTTTACAGCCATGCGGGACCAGTATATGAGGGCAGGAGAAGGGTTTATCATCTGTTACTCTATCACGGATCGTCGAAGTTTCCATGAAGTTCGTGAGTTTAAACAGCTTATTTATCGAGTCCGACGTACTGACGATACACCTGTGGTTCTTGTGGGAAACAAGTCAGACCTCAAACAGCTAAGACAGGTGAGGATAGAGAAG…	TTACTCTAGCAAAGGGGAGGGGAAGGCCTACACAGAGAAGATCAATAGTTTATCTCTCTTAATTTTTCATGCACTCTGACTCAGGATAGCAGGTAATCGACATGCGTTTTCTTTAATCTGAAAGAAATAGCTAATTGTGTGTGTAGTTGGGCTAGATTGCGTCAATACATAATGACCCTTGTTTCCCTCTAGGCAGAGTTaACAGCCATGCGGGACCAGTATATGAGGGCAGGAGAAGGGTTTATCATCTGTTACTCTATCACGGATCGTCGAAGTTTCCATGAAGTTCGTGAGTTTAAACAGCTTATTTATCGAGTCCGACGTACTGACGATACACCTGTGGTTCTTGTGGGAAACAAGTCAGACCTCAAACAGCTAAGACAGGTGAGGATAGAGAAG…	Fw	1bpReplacement	Replacement	1	13	13	14	28	A	T	GATGACCCTTGTTTCCCTCT	GGGAAACAAGGGT	TCCCGCATGGCTGT	TCCCGCATGGCTGTtAACTCTGCCTAGA	CACCGATGACCCTTGTTTCCCTCTGTTTC	CTCTGAAACAGAGGGAAACAAGGGTCATC	GTGCTCCCGCATGGCTGTtAACTCTGCCTAGAGGGAAACAAGGGT	AAAAACCCTTGTTTCCCTCTAGGCAGAGTTaACAGCCATGCGGGA	GATGACCCTTGTTTCCCTCTGTTTCAGAGCTATGCTGGAAACAGCATAGCAAGTTGAAATAAGGCTAGTCCGTTATCAACTTGAAAAAGTGGCACCGAGTCGGTGCTCCCGCATGGCTGTtAACTCTGCCTAGAGGGAAACAAGGGT	PE2-NGG	60	126	86	46	40	2	2	0	0	1	TCAATACATAATGACCCTTGTTTCCCTCTAGGCAGAGTTTACAGCCATGCGGGACCAGTATATGAGGGCAGGAGAAGGGTTTATCATCTGTTACTCTAT	TCAATACATAATGACCCTTGTTTCCCTCTAGGCAGAGTTaACAGCCATGCGGGACCAGTATATGAGGGCAGGAGAAGGGTTTATCATCTGTTACTCTAT	[10, 29]	[13, 26]	[26, 54]	[26, 54]	39	[39]	RIT1_F82L_T>A	14.1192	78.6937	43	88.8625	4	92.0067	gctttatatatcttgtggaaaggacgaaacaccG	GATGACCCTTGTTTCCCTCT
PIK3CA_E418K_G>A	GTTTGACTGCCATAAAAAATATCTAATTTATGACAATAAAAACCTTACTTTATTTGGATTTGATCCAGTAACACCAATAGGGTTCAGCAAATCTTCTAATCCATGAGGTACTGGCCAAAGATTCAAAGCCATTTTTCCAGATACTAGAGTGTCTGTGTAATCAAACAAGTTTATATTTCCCCATGCCAATGGACAGTGTTCCTTAAAAAACAAAGAAAAATATTCACTAGTCTAAATTATAAAACACATTTCAAAACACTTTTCTTCCCCAAAAGGAAAATTCAACAATCATCTCTATAATAATGGGAATATCTAAAAAAAAAAAATTGATTTTTCAAGGTTTAAGCCCATTCTTTCCTTTTTCCCCATTTGAAATTACATGTATTTTAATTATAAATA…	GTTTGACTGCCATAAAAAATATCTAATTTATGACAATAAAAACCTTACTTTATTTGGATTTGATCCAGTAACACCAATAGGGTTCAGCAAATCTTCTAATCCATGAGGTACTGGCCAAAGATTCAAAGCCATTTTTCCAGATACTAGAGTGTCTGTGTAATCAAACAAGTTTATATTTCCCCATGCCAATGGACAGTGTTtCTTAAAAAACAAAGAAAAATATTCACTAGTCTAAATTATAAAACACATTTCAAAACACTTTTCTTCCCCAAAAGGAAAATTCAACAATCATCTCTATAATAATGGGAATATCTAAAAAAAAAAAATTGATTTTTCAAGGTTTAAGCCCATTCTTTCCTTTTTCCCCATTTGAAATTACATGTATTTTAATTATAAATA…	Rv	1bpReplacement	Replacement	1	14	11	5	20	T	C	GTTATATTTCCCCATGCCAA	GCATGGGGAAA	TTAAG	TTAAGaAACACTGTCCATTG	CACCGTTATATTTCCCCATGCCAAGTTTC	CTCTGAAACTTGGCATGGGGAAATATAAC	GTGCTTAAGaAACACTGTCCATTGGCATGGGGAAA	AAAATTTCCCCATGCCAATGGACAGTGTTtCTTAA	GTTATATTTCCCCATGCCAAGTTTCAGAGCTATGCTGGAAACAGCATAGCAAGTTGAAATAAGGCTAGTCCGTTATCAACTTGAAAAAGTGGCACCGAGTCGGTGCTTAAGaAACACTGTCCATTGGCATGGGGAAA	PE2-NGG	56	88	54	12	34	4	2	0	0	1	TCAAACAAGTTTATATTTCCCCATGCCAATGGACAGTGTTCCTTAAAAAACAAAGAAAAATATTCACTAGTCTAAATTATAAAACACATTTCAAAACAC	TCAAACAAGTTTATATTTCCCCATGCCAATGGACAGTGTTtCTTAAAAAACAAAGAAAAATATTCACTAGTCTAAATTATAAAACACATTTCAAAACAC	[10, 29]	[15, 26]	[26, 46]	[26, 46]	40	[40]	PIK3CA_E418K_G>A	3.11028	42.2947	1	69.4752	1	66.4265	gctttatatatcttgtggaaaggacgaaacaccG	GTTATATTTCCCCATGCCAA
PIK3CA_E418K_G>A	GTTTGACTGCCATAAAAAATATCTAATTTATGACAATAAAAACCTTACTTTATTTGGATTTGATCCAGTAACACCAATAGGGTTCAGCAAATCTTCTAATCCATGAGGTACTGGCCAAAGATTCAAAGCCATTTTTCCAGATACTAGAGTGTCTGTGTAATCAAACAAGTTTATATTTCCCCATGCCAATGGACAGTGTTCCTTAAAAAACAAAGAAAAATATTCACTAGTCTAAATTATAAAACACATTTCAAAACACTTTTCTTCCCCAAAAGGAAAATTCAACAATCATCTCTATAATAATGGGAATATCTAAAAAAAAAAAATTGATTTTTCAAGGTTTAAGCCCATTCTTTCCTTTTTCCCCATTTGAAATTACATGTATTTTAATTATAAATA…	GTTTGACTGCCATAAAAAATATCTAATTTATGACAATAAAAACCTTACTTTATTTGGATTTGATCCAGTAACACCAATAGGGTTCAGCAAATCTTCTAATCCATGAGGTACTGGCCAAAGATTCAAAGCCATTTTTCCAGATACTAGAGTGTCTGTGTAATCAAACAAGTTTATATTTCCCCATGCCAATGGACAGTGTTtCTTAAAAAACAAAGAAAAATATTCACTAGTCTAAATTATAAAACACATTTCAAAACACTTTTCTTCCCCAAAAGGAAAATTCAACAATCATCTCTATAATAATGGGAATATCTAAAAAAAAAAAATTGATTTTTCAAGGTTTAAGCCCATTCTTTCCTTTTTCCCCATTTGAAATTACATGTATTTTAATTATAAATA…	Rv	1bpReplacement	Replacement	1	14	11	6	21	T	C	GTTATATTTCCCCATGCCAA	GCATGGGGAAA	TTTAAG	TTTAAGaAACACTGTCCATTG	CACCGTTATATTTCCCCATGCCAAGTTTC	CTCTGAAACTTGGCATGGGGAAATATAAC	GTGCTTTAAGaAACACTGTCCATTGGCATGGGGAAA	AAAATTTCCCCATGCCAATGGACAGTGTTtCTTAAA	GTTATATTTCCCCATGCCAAGTTTCAGAGCTATGCTGGAAACAGCATAGCAAGTTGAAATAAGGCTAGTCCGTTATCAACTTGAAAAAGTGGCACCGAGTCGGTGCTTTAAGaAACACTGTCCATTGGCATGGGGAAA	PE2-NGG	56	90	56	14	34	4	2	0	0	1	TCAAACAAGTTTATATTTCCCCATGCCAATGGACAGTGTTCCTTAAAAAACAAAGAAAAATATTCACTAGTCTAAATTATAAAACACATTTCAAAACAC	TCAAACAAGTTTATATTTCCCCATGCCAATGGACAGTGTTtCTTAAAAAACAAAGAAAAATATTCACTAGTCTAAATTATAAAACACATTTCAAAACAC	[10, 29]	[15, 26]	[26, 47]	[26, 47]	40	[40]	PIK3CA_E418K_G>A	2.50579	41.9994	5	66.3898	2	66.2938	gctttatatatcttgtggaaaggacgaaacaccG	GTTATATTTCCCCATGCCAA
PIK3CA_E418K_G>A	GTTTGACTGCCATAAAAAATATCTAATTTATGACAATAAAAACCTTACTTTATTTGGATTTGATCCAGTAACACCAATAGGGTTCAGCAAATCTTCTAATCCATGAGGTACTGGCCAAAGATTCAAAGCCATTTTTCCAGATACTAGAGTGTCTGTGTAATCAAACAAGTTTATATTTCCCCATGCCAATGGACAGTGTTCCTTAAAAAACAAAGAAAAATATTCACTAGTCTAAATTATAAAACACATTTCAAAACACTTTTCTTCCCCAAAAGGAAAATTCAACAATCATCTCTATAATAATGGGAATATCTAAAAAAAAAAAATTGATTTTTCAAGGTTTAAGCCCATTCTTTCCTTTTTCCCCATTTGAAATTACATGTATTTTAATTATAAATA…	GTTTGACTGCCATAAAAAATATCTAATTTATGACAATAAAAACCTTACTTTATTTGGATTTGATCCAGTAACACCAATAGGGTTCAGCAAATCTTCTAATCCATGAGGTACTGGCCAAAGATTCAAAGCCATTTTTCCAGATACTAGAGTGTCTGTGTAATCAAACAAGTTTATATTTCCCCATGCCAATGGACAGTGTTtCTTAAAAAACAAAGAAAAATATTCACTAGTCTAAATTATAAAACACATTTCAAAACACTTTTCTTCCCCAAAAGGAAAATTCAACAATCATCTCTATAATAATGGGAATATCTAAAAAAAAAAAATTGATTTTTCAAGGTTTAAGCCCATTCTTTCCTTTTTCCCCATTTGAAATTACATGTATTTTAATTATAAATA…	Rv	1bpReplacement	Replacement	1	14	10	5	20	T	C	GTTATATTTCCCCATGCCAA	GCATGGGGAA	TTAAG	TTAAGaAACACTGTCCATTG	CACCGTTATATTTCCCCATGCCAAGTTTC	CTCTGAAACTTGGCATGGGGAAATATAAC	GTGCTTAAGaAACACTGTCCATTGGCATGGGGAA	AAAATTCCCCATGCCAATGGACAGTGTTtCTTAA	GTTATATTTCCCCATGCCAAGTTTCAGAGCTATGCTGGAAACAGCATAGCAAGTTGAAATAAGGCTAGTCCGTTATCAACTTGAAAAAGTGGCACCGAGTCGGTGCTTAAGaAACACTGTCCATTGGCATGGGGAA	PE2-NGG	56	86	54	12	32	4	2	0	0	1	TCAAACAAGTTTATATTTCCCCATGCCAATGGACAGTGTTCCTTAAAAAACAAAGAAAAATATTCACTAGTCTAAATTATAAAACACATTTCAAAACAC	TCAAACAAGTTTATATTTCCCCATGCCAATGGACAGTGTTtCTTAAAAAACAAAGAAAAATATTCACTAGTCTAAATTATAAAACACATTTCAAAACAC	[10, 29]	[16, 26]	[26, 46]	[26, 46]	40	[40]	PIK3CA_E418K_G>A	2.68272	39.7653	3	67.3699	3	65.3698	gctttatatatcttgtggaaaggacgaaacaccG	GTTATATTTCCCCATGCCAA
PIK3CA_E418K_G>A	GTTTGACTGCCATAAAAAATATCTAATTTATGACAATAAAAACCTTACTTTATTTGGATTTGATCCAGTAACACCAATAGGGTTCAGCAAATCTTCTAATCCATGAGGTACTGGCCAAAGATTCAAAGCCATTTTTCCAGATACTAGAGTGTCTGTGTAATCAAACAAGTTTATATTTCCCCATGCCAATGGACAGTGTTCCTTAAAAAACAAAGAAAAATATTCACTAGTCTAAATTATAAAACACATTTCAAAACACTTTTCTTCCCCAAAAGGAAAATTCAACAATCATCTCTATAATAATGGGAATATCTAAAAAAAAAAAATTGATTTTTCAAGGTTTAAGCCCATTCTTTCCTTTTTCCCCATTTGAAATTACATGTATTTTAATTATAAATA…	GTTTGACTGCCATAAAAAATATCTAATTTATGACAATAAAAACCTTACTTTATTTGGATTTGATCCAGTAACACCAATAGGGTTCAGCAAATCTTCTAATCCATGAGGTACTGGCCAAAGATTCAAAGCCATTTTTCCAGATACTAGAGTGTCTGTGTAATCAAACAAGTTTATATTTCCCCATGCCAATGGACAGTGTTtCTTAAAAAACAAAGAAAAATATTCACTAGTCTAAATTATAAAACACATTTCAAAACACTTTTCTTCCCCAAAAGGAAAATTCAACAATCATCTCTATAATAATGGGAATATCTAAAAAAAAAAAATTGATTTTTCAAGGTTTAAGCCCATTCTTTCCTTTTTCCCCATTTGAAATTACATGTATTTTAATTATAAATA…	Rv	1bpReplacement	Replacement	1	14	13	5	20	T	C	GTTATATTTCCCCATGCCAA	GCATGGGGAAATA	TTAAG	TTAAGaAACACTGTCCATTG	CACCGTTATATTTCCCCATGCCAAGTTTC	CTCTGAAACTTGGCATGGGGAAATATAAC	GTGCTTAAGaAACACTGTCCATTGGCATGGGGAAATA	AAAATATTTCCCCATGCCAATGGACAGTGTTtCTTAA	GTTATATTTCCCCATGCCAAGTTTCAGAGCTATGCTGGAAACAGCATAGCAAGTTGAAATAAGGCTAGTCCGTTATCAACTTGAAAAAGTGGCACCGAGTCGGTGCTTAAGaAACACTGTCCATTGGCATGGGGAAATA	PE2-NGG	56	92	54	12	38	4	2	0	0	1	TCAAACAAGTTTATATTTCCCCATGCCAATGGACAGTGTTCCTTAAAAAACAAAGAAAAATATTCACTAGTCTAAATTATAAAACACATTTCAAAACAC	TCAAACAAGTTTATATTTCCCCATGCCAATGGACAGTGTTtCTTAAAAAACAAAGAAAAATATTCACTAGTCTAAATTATAAAACACATTTCAAAACAC	[10, 29]	[13, 26]	[26, 46]	[26, 46]	40	[40]	PIK3CA_E418K_G>A	2.76053	38.4487	2	67.8182	4	64.7686	gctttatatatcttgtggaaaggacgaaacaccG	GTTATATTTCCCCATGCCAA
[truncated: 4 more columns]

## Sheet: PrimeDesign
Target_name	Target_sequence	pegRNA_number	gRNA_type	Spacer_sequence	Spacer_GC_content	PAM_sequence	Extension_sequence	Strand	Annotation	pegRNA-to-edit_distance	Nick_index	ngRNA-to-pegRNA_distance	PBS_length	PBS_GC_content	RTT_length	RTT_GC_content	First_extension_nucleotide	Spacer_sequence_order_TOP	Spacer_sequence_order_BOTTOM	pegRNA_extension_sequence_order_TOP	pegRNA_extension_sequence_order_BOTTOM	oligo_before_spacer	20_bp_spacer	gRNA_scaffold_seq	extension_seq_all_upper case	left_seq	spacer	scaffold	ext_seq	right_seq	oligo_to_order
EGFR_C797S_T>A	ATCGCATTCATGCGTCTTCACCTGGAAGGGGTCCATGTGCCCCTCCTTCTGGCCACCATGCGAAGCCACACTGACGTGCCTCTCCCTCCCTCCAGGAAGCCTACGTGATGGCCAGCGTGGACAACCCCCACGTGTGCCGCCTGCTGGGCATCTGCCTCACCTCCACCGTGCAGCTCATCACGCAGCTCATGCCCTTCGGC(T/A)GCCTCCTGGACTATGTCCGGGAACACAAAGACAATATTGGCTCCCAGTACCTGCTCAACTGGTGTGTGCAGATCGCAAAGGTAATCAGGGAAGGGAGATACGGGGAGGGGAGATAAGGAGCCAGGATCCTCACATGCGGTCTGCGCTCCTGGGATAGCAAGAGTTTGCCATGGGGATATGTGTGTGCGTGCATG…	14	pegRNA	ATCACGCAGCTCATGCCCTT	0.55	CGG	TCCAGGAGGCtGCCGAAGGGCATGAGCTGCG	+	PAM_intact	8	193		13	0.69	18	0.67	T	caccGATCACGCAGCTCATGCCCTTgtttt	ctctaaaacAAGGGCATGAGCTGCGTGATC	gtgcTCCAGGAGGCtGCCGAAGGGCATGAGCTGCG	aaaaCGCAGCTCATGCCCTTCGGCaGCCTCCTGGA	gctttatatatcttgtggaaaggacgaaacaccG	ATCACGCAGCTCATGCCCTT	gttttagagctagaaatagcaagttaaaataaggctagtccgttatcaacttgaaaaagtggGaccgagtcggtCc	TCCAGGAGGCTGCCGAAGGGCATGAGCTGCG	gctttatatatcttgtggaaaggacgaaacaccG	ATCACGCAGCTCATGCCCTT	gttttagagctagaaatagcaagttaaaataaggctagtccgttatcaacttgaaaaagtggGaccgagtcggtCc	TCCAGGAGGCtGCCGAAGGGCATGAGCTGCG	TTGACGCGGTTCTATCTAGTTACGCGTTAAACCAACTAGAAAtttttttNNNNNNNNggagacgaagcttggcg	gctttatatatcttgtggaaaggacgaaacaccGATCACGCAGCTCATGCCCTTgttttagagctagaaatagcaagttaaaataaggctagtccgttatcaacttgaaaaagtggGaccgagtcggtCcTCCAGGAGGCtGCCGAAGGGCATGAGCTGCGTTGACGCGGTTCTATCTAGTTACGCGTTAAACCAACTAGAAAtttttttNNNNNNNNggagacgaagcttggcg
EGFR_C797S_T>A	ATCGCATTCATGCGTCTTCACCTGGAAGGGGTCCATGTGCCCCTCCTTCTGGCCACCATGCGAAGCCACACTGACGTGCCTCTCCCTCCCTCCAGGAAGCCTACGTGATGGCCAGCGTGGACAACCCCCACGTGTGCCGCCTGCTGGGCATCTGCCTCACCTCCACCGTGCAGCTCATCACGCAGCTCATGCCCTTCGGC(T/A)GCCTCCTGGACTATGTCCGGGAACACAAAGACAATATTGGCTCCCAGTACCTGCTCAACTGGTGTGTGCAGATCGCAAAGGTAATCAGGGAAGGGAGATACGGGGAGGGGAGATAAGGAGCCAGGATCCTCACATGCGGTCTGCGCTCCTGGGATAGCAAGAGTTTGCCATGGGGATATGTGTGTGCGTGCATG…	15	pegRNA	GTTCCCGGACATAGTCCAGG	0.6	AGG	GCCCTTCGGCaGCCTCCTGGACTATGTCCGG	-	PAM_intact	8	208		13	0.62	18	0.72	G	caccGTTCCCGGACATAGTCCAGGgtttt	ctctaaaacCCTGGACTATGTCCGGGAAC	gtgcGCCCTTCGGCaGCCTCCTGGACTATGTCCGG	aaaaCCGGACATAGTCCAGGAGGCtGCCGAAGGGC	gctttatatatcttgtggaaaggacgaaacaccG	GTTCCCGGACATAGTCCAGG	gttttagagctagaaatagcaagttaaaataaggctagtccgttatcaacttgaaaaagtggGaccgagtcggtCc	GCCCTTCGGCAGCCTCCTGGACTATGTCCGG	gctttatatatcttgtggaaaggacgaaacaccG	GTTCCCGGACATAGTCCAGG	gttttagagctagaaatagcaagttaaaataaggctagtccgttatcaacttgaaaaagtggGaccgagtcggtCc	GCCCTTCGGCaGCCTCCTGGACTATGTCCGG	TTGACGCGGTTCTATCTAGTTACGCGTTAAACCAACTAGAAAtttttttNNNNNNNNggagacgaagcttggcg	gctttatatatcttgtggaaaggacgaaacaccGGTTCCCGGACATAGTCCAGGgttttagagctagaaatagcaagttaaaataaggctagtccgttatcaacttgaaaaagtggGaccgagtcggtCcGCCCTTCGGCaGCCTCCTGGACTATGTCCGGTTGACGCGGTTCTATCTAGTTACGCGTTAAACCAACTAGAAAtttttttNNNNNNNNggagacgaagcttggcg
EGFR_C797S_T>A	ATCGCATTCATGCGTCTTCACCTGGAAGGGGTCCATGTGCCCCTCCTTCTGGCCACCATGCGAAGCCACACTGACGTGCCTCTCCCTCCCTCCAGGAAGCCTACGTGATGGCCAGCGTGGACAACCCCCACGTGTGCCGCCTGCTGGGCATCTGCCTCACCTCCACCGTGCAGCTCATCACGCAGCTCATGCCCTTCGGC(T/A)GCCTCCTGGACTATGTCCGGGAACACAAAGACAATATTGGCTCCCAGTACCTGCTCAACTGGTGTGTGCAGATCGCAAAGGTAATCAGGGAAGGGAGATACGGGGAGGGGAGATAAGGAGCCAGGATCCTCACATGCGGTCTGCGCTCCTGGGATAGCAAGAGTTTGCCATGGGGATATGTGTGTGCGTGCATG…	16	pegRNA	TGTGTTCCCGGACATAGTCC	0.55	AGG	GCCCTTCGGCaGCCTCCTGGACTATGTCCGGGAA	-	PAM_intact	11	211		13	0.54	21	0.71	G	caccGTGTGTTCCCGGACATAGTCCgtttt	ctctaaaacGGACTATGTCCGGGAACACAC	gtgcGCCCTTCGGCaGCCTCCTGGACTATGTCCGGGAA	aaaaTTCCCGGACATAGTCCAGGAGGCtGCCGAAGGGC	gctttatatatcttgtggaaaggacgaaacaccG	TGTGTTCCCGGACATAGTCC	gttttagagctagaaatagcaagttaaaataaggctagtccgttatcaacttgaaaaagtggGaccgagtcggtCc	GCCCTTCGGCAGCCTCCTGGACTATGTCCGGGAA	gctttatatatcttgtggaaaggacgaaacaccG	TGTGTTCCCGGACATAGTCC	gttttagagctagaaatagcaagttaaaataaggctagtccgttatcaacttgaaaaagtggGaccgagtcggtCc	GCCCTTCGGCaGCCTCCTGGACTATGTCCGGGAA	TTGACGCGGTTCTATCTAGTTACGCGTTAAACCAACTAGAAAtttttttNNNNNNNNggagacgaagcttggcg	gctttatatatcttgtggaaaggacgaaacaccGTGTGTTCCCGGACATAGTCCgttttagagctagaaatagcaagttaaaataaggctagtccgttatcaacttgaaaaagtggGaccgagtcggtCcGCCCTTCGGCaGCCTCCTGGACTATGTCCGGGAATTGACGCGGTTCTATCTAGTTACGCGTTAAACCAACTAGAAAtttttttNNNNNNNNggagacgaagcttggcg
EGFR_C797S_T>A	ATCGCATTCATGCGTCTTCACCTGGAAGGGGTCCATGTGCCCCTCCTTCTGGCCACCATGCGAAGCCACACTGACGTGCCTCTCCCTCCCTCCAGGAAGCCTACGTGATGGCCAGCGTGGACAACCCCCACGTGTGCCGCCTGCTGGGCATCTGCCTCACCTCCACCGTGCAGCTCATCACGCAGCTCATGCCCTTCGGC(T/A)GCCTCCTGGACTATGTCCGGGAACACAAAGACAATATTGGCTCCCAGTACCTGCTCAACTGGTGTGTGCAGATCGCAAAGGTAATCAGGGAAGGGAGATACGGGGAGGGGAGATAAGGAGCCAGGATCCTCACATGCGGTCTGCGCTCCTGGGATAGCAAGAGTTTGCCATGGGGATATGTGTGTGCGTGCATG…	17	pegRNA	CAATATTGTCTTTGTGTTCC	0.35	CGG	GCCCTTCGGCaGCCTCCTGGACTATGTCCGGGAACACAAAGACAAT	-	PAM_intact	23	223		13	0.31	33	0.67	G	caccGCAATATTGTCTTTGTGTTCCgtttt	ctctaaaacGGAACACAAAGACAATATTGC	gtgcGCCCTTCGGCaGCCTCCTGGACTATGTCCGGGAACACAAAGACAAT	aaaaATTGTCTTTGTGTTCCCGGACATAGTCCAGGAGGCtGCCGAAGGGC	gctttatatatcttgtggaaaggacgaaacaccG	CAATATTGTCTTTGTGTTCC	gttttagagctagaaatagcaagttaaaataaggctagtccgttatcaacttgaaaaagtggGaccgagtcggtCc	GCCCTTCGGCAGCCTCCTGGACTATGTCCGGGAACACAAAGACAAT	gctttatatatcttgtggaaaggacgaaacaccG	CAATATTGTCTTTGTGTTCC	gttttagagctagaaatagcaagttaaaataaggctagtccgttatcaacttgaaaaagtggGaccgagtcggtCc	GCCCTTCGGCaGCCTCCTGGACTATGTCCGGGAACACAAAGACAAT	TTGACGCGGTTCTATCTAGTTACGCGTTAAACCAACTAGAAAtttttttNNNNNNNNggagacgaagcttggcg	gctttatatatcttgtggaaaggacgaaacaccGCAATATTGTCTTTGTGTTCCgttttagagctagaaatagcaagttaaaataaggctagtccgttatcaacttgaaaaagtggGaccgagtcggtCcGCCCTTCGGCaGCCTCCTGGACTATGTCCGGGAACACAAAGACAATTTGACGCGGTTCTATCTAGTTACGCGTTAAACCAACTAGAAAtttttttNNNNNNNNggagacgaagcttggcg
KRAS_G12C_G>T	GAATTTTCATGATTGAATTTTGTAAGGTATTTTGAAATAATTTTTCATATAAAGGTGAGTTTGTATTAAAAGGTACTGGTGGAGTATTTGATAGTGTATTAACCTTATGTGTGACATGTTCTAATATAGTCACATTTTCATTATTTTTATTATAAGGCCTGCTGAAAATGACTGAATATAAACTTGTGGTAGTTGGAGCT(G/T)GTGGCGTAGGCAAGAGTGCCTTGACGATACAGCTAATTCAGAATCATTTTGTGGACGAATATGATCCAACAATAGAGGTAAATCTTGTTTTAATATGCATATTACTGGTGCAGGACCATTCTTTGATACAGATAAAGGTTTCTCTGACCATTTTCATGAGTACTTATTACAAGATAATTATGCTGAAAGTTAAG…	66	pegRNA	AAACTTGTGGTAGTTGGAGC	0.45	TGG	GCCTACGCCACaAGCTCCAACTACCACAA	+	PAM_disrupted	5	196		13	0.46	16	0.62	G	caccGAAACTTGTGGTAGTTGGAGCgtttt	ctctaaaacGCTCCAACTACCACAAGTTTC	gtgcGCCTACGCCACaAGCTCCAACTACCACAA	aaaaTTGTGGTAGTTGGAGCTtGTGGCGTAGGC	gctttatatatcttgtggaaaggacgaaacaccG	AAACTTGTGGTAGTTGGAGC	gttttagagctagaaatagcaagttaaaataaggctagtccgttatcaacttgaaaaagtggGaccgagtcggtCc	GCCTACGCCACAAGCTCCAACTACCACAA	gctttatatatcttgtggaaaggacgaaacaccG	AAACTTGTGGTAGTTGGAGC	gttttagagctagaaatagcaagttaaaataaggctagtccgttatcaacttgaaaaagtggGaccgagtcggtCc	GCCTACGCCACaAGCTCCAACTACCACAA	TTGACGCGGTTCTATCTAGTTACGCGTTAAACCAACTAGAAAtttttttNNNNNNNNggagacgaagcttggcg	gctttatatatcttgtggaaaggacgaaacaccGAAACTTGTGGTAGTTGGAGCgttttagagctagaaatagcaagttaaaataaggctagtccgttatcaacttgaaaaagtggGaccgagtcggtCcGCCTACGCCACaAGCTCCAACTACCACAATTGACGCGGTTCTATCTAGTTACGCGTTAAACCAACTAGAAAtttttttNNNNNNNNggagacgaagcttggcg
KRAS_G12C_G>T	GAATTTTCATGATTGAATTTTGTAAGGTATTTTGAAATAATTTTTCATATAAAGGTGAGTTTGTATTAAAAGGTACTGGTGGAGTATTTGATAGTGTATTAACCTTATGTGTGACATGTTCTAATATAGTCACATTTTCATTATTTTTATTATAAGGCCTGCTGAAAATGACTGAATATAAACTTGTGGTAGTTGGAGCT(G/T)GTGGCGTAGGCAAGAGTGCCTTGACGATACAGCTAATTCAGAATCATTTTGTGGACGAATATGATCCAACAATAGAGGTAAATCTTGTTTTAATATGCATATTACTGGTGCAGGACCATTCTTTGATACAGATAAAGGTTTCTCTGACCATTTTCATGAGTACTTATTACAAGATAATTATGCTGAAAGTTAAG…	67	pegRNA	CTTGTGGTAGTTGGAGCTGG	0.55	TGG	GCCTACGCCACaAGCTCCAACTACCA	+	PAM_intact	2	199		13	0.54	13	0.62	G	caccGCTTGTGGTAGTTGGAGCTGGgtttt	ctctaaaacCCAGCTCCAACTACCACAAGC	gtgcGCCTACGCCACaAGCTCCAACTACCA	aaaaTGGTAGTTGGAGCTtGTGGCGTAGGC	gctttatatatcttgtggaaaggacgaaacaccG	CTTGTGGTAGTTGGAGCTGG	gttttagagctagaaatagcaagttaaaataaggctagtccgttatcaacttgaaaaagtggGaccgagtcggtCc	GCCTACGCCACAAGCTCCAACTACCA	gctttatatatcttgtggaaaggacgaaacaccG	CTTGTGGTAGTTGGAGCTGG	gttttagagctagaaatagcaagttaaaataaggctagtccgttatcaacttgaaaaagtggGaccgagtcggtCc	GCCTACGCCACaAGCTCCAACTACCA	TTGACGCGGTTCTATCTAGTTACGCGTTAAACCAACTAGAAAtttttttNNNNNNNNggagacgaagcttggcg	gctttatatatcttgtggaaaggacgaaacaccGCTTGTGGTAGTTGGAGCTGGgttttagagctagaaatagcaagttaaaataaggctagtccgttatcaacttgaaaaagtggGaccgagtcggtCcGCCTACGCCACaAGCTCCAACTACCATTGACGCGGTTCTATCTAGTTACGCGTTAAACCAACTAGAAAtttttttNNNNNNNNggagacgaagcttggcg
KRAS_G12C_G>T	GAATTTTCATGATTGAATTTTGTAAGGTATTTTGAAATAATTTTTCATATAAAGGTGAGTTTGTATTAAAAGGTACTGGTGGAGTATTTGATAGTGTATTAACCTTATGTGTGACATGTTCTAATATAGTCACATTTTCATTATTTTTATTATAAGGCCTGCTGAAAATGACTGAATATAAACTTGTGGTAGTTGGAGCT(G/T)GTGGCGTAGGCAAGAGTGCCTTGACGATACAGCTAATTCAGAATCATTTTGTGGACGAATATGATCCAACAATAGAGGTAAATCTTGTTTTAATATGCATATTACTGGTGCAGGACCATTCTTTGATACAGATAAAGGTTTCTCTGACCATTTTCATGAGTACTTATTACAAGATAATTATGCTGAAAGTTAAG…	68	pegRNA	GAATATAAACTTGTGGTAGT	0.3	TGG	GCCTACGCCACaAGCTCCAACTACCACAAGTTTAT	+	PAM_intact	11	190		13	0.31	22	0.59	G	caccGAATATAAACTTGTGGTAGTgtttt	ctctaaaacACTACCACAAGTTTATATTC	gtgcGCCTACGCCACaAGCTCCAACTACCACAAGTTTAT	aaaaATAAACTTGTGGTAGTTGGAGCTtGTGGCGTAGGC	gctttatatatcttgtggaaaggacgaaacaccG	GAATATAAACTTGTGGTAGT	gttttagagctagaaatagcaagttaaaataaggctagtccgttatcaacttgaaaaagtggGaccgagtcggtCc	GCCTACGCCACAAGCTCCAACTACCACAAGTTTAT	gctttatatatcttgtggaaaggacgaaacaccG	GAATATAAACTTGTGGTAGT	gttttagagctagaaatagcaagttaaaataaggctagtccgttatcaacttgaaaaagtggGaccgagtcggtCc	GCCTACGCCACaAGCTCCAACTACCACAAGTTTAT	TTGACGCGGTTCTATCTAGTTACGCGTTAAACCAACTAGAAAtttttttNNNNNNNNggagacgaagcttggcg	gctttatatatcttgtggaaaggacgaaacaccGGAATATAAACTTGTGGTAGTgttttagagctagaaatagcaagttaaaataaggctagtccgttatcaacttgaaaaagtggGaccgagtcggtCcGCCTACGCCACaAGCTCCAACTACCACAAGTTTATTTGACGCGGTTCTATCTAGTTACGCGTTAAACCAACTAGAAAtttttttNNNNNNNNggagacgaagcttggcg
KRAS_G12C_G>T	GAATTTTCATGATTGAATTTTGTAAGGTATTTTGAAATAATTTTTCATATAAAGGTGAGTTTGTATTAAAAGGTACTGGTGGAGTATTTGATAGTGTATTAACCTTATGTGTGACATGTTCTAATATAGTCACATTTTCATTATTTTTATTATAAGGCCTGCTGAAAATGACTGAATATAAACTTGTGGTAGTTGGAGCT(G/T)GTGGCGTAGGCAAGAGTGCCTTGACGATACAGCTAATTCAGAATCATTTTGTGGACGAATATGATCCAACAATAGAGGTAAATCTTGTTTTAATATGCATATTACTGGTGCAGGACCATTCTTTGATACAGATAAAGGTTTCTCTGACCATTTTCATGAGTACTTATTACAAGATAATTATGCTGAAAGTTAAG…	69	pegRNA	AATGACTGAATATAAACTTG	0.25	TGG	GCCTACGCCACaAGCTCCAACTACCACAAGTTTATATTCAGT	+	PAM_intact	18	183		13	0.23	29	0.55	G	caccGAATGACTGAATATAAACTTGgtttt	ctctaaaacCAAGTTTATATTCAGTCATTC	gtgcGCCTACGCCACaAGCTCCAACTACCACAAGTTTATATTCAGT	aaaaACTGAATATAAACTTGTGGTAGTTGGAGCTtGTGGCGTAGGC	gctttatatatcttgtggaaaggacgaaacaccG	AATGACTGAATATAAACTTG	gttttagagctagaaatagcaagttaaaataaggctagtccgttatcaacttgaaaaagtggGaccgagtcggtCc	GCCTACGCCACAAGCTCCAACTACCACAAGTTTATATTCAGT	gctttatatatcttgtggaaaggacgaaacaccG	AATGACTGAATATAAACTTG	gttttagagctagaaatagcaagttaaaataaggctagtccgttatcaacttgaaaaagtggGaccgagtcggtCc	GCCTACGCCACaAGCTCCAACTACCACAAGTTTATATTCAGT	TTGACGCGGTTCTATCTAGTTACGCGTTAAACCAACTAGAAAtttttttNNNNNNNNggagacgaagcttggcg	gctttatatatcttgtggaaaggacgaaacaccGAATGACTGAATATAAACTTGgttttagagctagaaatagcaagttaaaataaggctagtccgttatcaacttgaaaaagtggGaccgagtcggtCcGCCTACGCCACaAGCTCCAACTACCACAAGTTTATATTCAGTTTGACGCGGTTCTATCTAGTTACGCGTTAAACCAACTAGAAAtttttttNNNNNNNNggagacgaagcttggcg
EGFR_C797G_T>G	ATCGCATTCATGCGTCTTCACCTGGAAGGGGTCCATGTGCCCCTCCTTCTGGCCACCATGCGAAGCCACACTGACGTGCCTCTCCCTCCCTCCAGGAAGCCTACGTGATGGCCAGCGTGGACAACCCCCACGTGTGCCGCCTGCTGGGCATCTGCCTCACCTCCACCGTGCAGCTCATCACGCAGCTCATGCCCTTCGGC(T/G)GCCTCCTGGACTATGTCCGGGAACACAAAGACAATATTGGCTCCCAGTACCTGCTCAACTGGTGTGTGCAGATCGCAAAGGTAATCAGGGAAGGGAGATACGGGGAGGGGAGATAAGGAGCCAGGATCCTCACATGCGGTCTGCGCTCCTGGGATAGCAAGAGTTTGCCATGGGGATATGTGTGTGCGTGCATG…	18	pegRNA	ATCACGCAGCTCATGCCCTT	0.55	CGG	TCCAGGAGGCcGCCGAAGGGCATGAGCTGCG	+	PAM_intact	8	193		13	0.69	18	0.72	T	caccGATCACGCAGCTCATGCCCTTgtttt	ctctaaaacAAGGGCATGAGCTGCGTGATC	gtgcTCCAGGAGGCcGCCGAAGGGCATGAGCTGCG	aaaaCGCAGCTCATGCCCTTCGGCgGCCTCCTGGA	gctttatatatcttgtggaaaggacgaaacaccG	ATCACGCAGCTCATGCCCTT	gttttagagctagaaatagcaagttaaaataaggctagtccgttatcaacttgaaaaagtggGaccgagtcggtCc	TCCAGGAGGCCGCCGAAGGGCATGAGCTGCG	gctttatatatcttgtggaaaggacgaaacaccG	ATCACGCAGCTCATGCCCTT	gttttagagctagaaatagcaagttaaaataaggctagtccgttatcaacttgaaaaagtggGaccgagtcggtCc	TCCAGGAGGCcGCCGAAGGGCATGAGCTGCG	TTGACGCGGTTCTATCTAGTTACGCGTTAAACCAACTAGAAAtttttttNNNNNNNNggagacgaagcttggcg	gctttatatatcttgtggaaaggacgaaacaccGATCACGCAGCTCATGCCCTTgttttagagctagaaatagcaagttaaaataaggctagtccgttatcaacttgaaaaagtggGaccgagtcggtCcTCCAGGAGGCcGCCGAAGGGCATGAGCTGCGTTGACGCGGTTCTATCTAGTTACGCGTTAAACCAACTAGAAAtttttttNNNNNNNNggagacgaagcttggcg
EGFR_C797G_T>G	ATCGCATTCATGCGTCTTCACCTGGAAGGGGTCCATGTGCCCCTCCTTCTGGCCACCATGCGAAGCCACACTGACGTGCCTCTCCCTCCCTCCAGGAAGCCTACGTGATGGCCAGCGTGGACAACCCCCACGTGTGCCGCCTGCTGGGCATCTGCCTCACCTCCACCGTGCAGCTCATCACGCAGCTCATGCCCTTCGGC(T/G)GCCTCCTGGACTATGTCCGGGAACACAAAGACAATATTGGCTCCCAGTACCTGCTCAACTGGTGTGTGCAGATCGCAAAGGTAATCAGGGAAGGGAGATACGGGGAGGGGAGATAAGGAGCCAGGATCCTCACATGCGGTCTGCGCTCCTGGGATAGCAAGAGTTTGCCATGGGGATATGTGTGTGCGTGCATG…	19	pegRNA	GTTCCCGGACATAGTCCAGG	0.6	AGG	GCCCTTCGGCgGCCTCCTGGACTATGTCCGG	-	PAM_intact	8	208		13	0.62	18	0.78	G	caccGTTCCCGGACATAGTCCAGGgtttt	ctctaaaacCCTGGACTATGTCCGGGAAC	gtgcGCCCTTCGGCgGCCTCCTGGACTATGTCCGG	aaaaCCGGACATAGTCCAGGAGGCcGCCGAAGGGC	gctttatatatcttgtggaaaggacgaaacaccG	GTTCCCGGACATAGTCCAGG	gttttagagctagaaatagcaagttaaaataaggctagtccgttatcaacttgaaaaagtggGaccgagtcggtCc	GCCCTTCGGCGGCCTCCTGGACTATGTCCGG	gctttatatatcttgtggaaaggacgaaacaccG	GTTCCCGGACATAGTCCAGG	gttttagagctagaaatagcaagttaaaataaggctagtccgttatcaacttgaaaaagtggGaccgagtcggtCc	GCCCTTCGGCgGCCTCCTGGACTATGTCCGG	TTGACGCGGTTCTATCTAGTTACGCGTTAAACCAACTAGAAAtttttttNNNNNNNNggagacgaagcttggcg	gctttatatatcttgtggaaaggacgaaacaccGGTTCCCGGACATAGTCCAGGgttttagagctagaaatagcaagttaaaataaggctagtccgttatcaacttgaaaaagtggGaccgagtcggtCcGCCCTTCGGCgGCCTCCTGGACTATGTCCGGTTGACGCGGTTCTATCTAGTTACGCGTTAAACCAACTAGAAAtttttttNNNNNNNNggagacgaagcttggcg
EGFR_C797G_T>G	ATCGCATTCATGCGTCTTCACCTGGAAGGGGTCCATGTGCCCCTCCTTCTGGCCACCATGCGAAGCCACACTGACGTGCCTCTCCCTCCCTCCAGGAAGCCTACGTGATGGCCAGCGTGGACAACCCCCACGTGTGCCGCCTGCTGGGCATCTGCCTCACCTCCACCGTGCAGCTCATCACGCAGCTCATGCCCTTCGGC(T/G)GCCTCCTGGACTATGTCCGGGAACACAAAGACAATATTGGCTCCCAGTACCTGCTCAACTGGTGTGTGCAGATCGCAAAGGTAATCAGGGAAGGGAGATACGGGGAGGGGAGATAAGGAGCCAGGATCCTCACATGCGGTCTGCGCTCCTGGGATAGCAAGAGTTTGCCATGGGGATATGTGTGTGCGTGCATG…	20	pegRNA	TGTGTTCCCGGACATAGTCC	0.55	AGG	GCCCTTCGGCgGCCTCCTGGACTATGTCCGGGAA	-	PAM_intact	11	211		13	0.54	21	0.76	G	caccGTGTGTTCCCGGACATAGTCCgtttt	ctctaaaacGGACTATGTCCGGGAACACAC	gtgcGCCCTTCGGCgGCCTCCTGGACTATGTCCGGGAA	aaaaTTCCCGGACATAGTCCAGGAGGCcGCCGAAGGGC	gctttatatatcttgtggaaaggacgaaacaccG	TGTGTTCCCGGACATAGTCC	gttttagagctagaaatagcaagttaaaataaggctagtccgttatcaacttgaaaaagtggGaccgagtcggtCc	GCCCTTCGGCGGCCTCCTGGACTATGTCCGGGAA	gctttatatatcttgtggaaaggacgaaacaccG	TGTGTTCCCGGACATAGTCC	gttttagagctagaaatagcaagttaaaataaggctagtccgttatcaacttgaaaaagtggGaccgagtcggtCc	GCCCTTCGGCgGCCTCCTGGACTATGTCCGGGAA	TTGACGCGGTTCTATCTAGTTACGCGTTAAACCAACTAGAAAtttttttNNNNNNNNggagacgaagcttggcg	gctttatatatcttgtggaaaggacgaaacaccGTGTGTTCCCGGACATAGTCCgttttagagctagaaatagcaagttaaaataaggctagtccgttatcaacttgaaaaagtggGaccgagtcggtCcGCCCTTCGGCgGCCTCCTGGACTATGTCCGGGAATTGACGCGGTTCTATCTAGTTACGCGTTAAACCAACTAGAAAtttttttNNNNNNNNggagacgaagcttggcg
EGFR_C797G_T>G	ATCGCATTCATGCGTCTTCACCTGGAAGGGGTCCATGTGCCCCTCCTTCTGGCCACCATGCGAAGCCACACTGACGTGCCTCTCCCTCCCTCCAGGAAGCCTACGTGATGGCCAGCGTGGACAACCCCCACGTGTGCCGCCTGCTGGGCATCTGCCTCACCTCCACCGTGCAGCTCATCACGCAGCTCATGCCCTTCGGC(T/G)GCCTCCTGGACTATGTCCGGGAACACAAAGACAATATTGGCTCCCAGTACCTGCTCAACTGGTGTGTGCAGATCGCAAAGGTAATCAGGGAAGGGAGATACGGGGAGGGGAGATAAGGAGCCAGGATCCTCACATGCGGTCTGCGCTCCTGGGATAGCAAGAGTTTGCCATGGGGATATGTGTGTGCGTGCATG…	21	pegRNA	CAATATTGTCTTTGTGTTCC	0.35	CGG	GCCCTTCGGCgGCCTCCTGGACTATGTCCGGGAACACAAAGACAAT	-	PAM_intact	23	223		13	0.31	33	0.7	G	caccGCAATATTGTCTTTGTGTTCCgtttt	ctctaaaacGGAACACAAAGACAATATTGC	gtgcGCCCTTCGGCgGCCTCCTGGACTATGTCCGGGAACACAAAGACAAT	aaaaATTGTCTTTGTGTTCCCGGACATAGTCCAGGAGGCcGCCGAAGGGC	gctttatatatcttgtggaaaggacgaaacaccG	CAATATTGTCTTTGTGTTCC	gttttagagctagaaatagcaagttaaaataaggctagtccgttatcaacttgaaaaagtggGaccgagtcggtCc	GCCCTTCGGCGGCCTCCTGGACTATGTCCGGGAACACAAAGACAAT	gctttatatatcttgtggaaaggacgaaacaccG	CAATATTGTCTTTGTGTTCC	gttttagagctagaaatagcaagttaaaataaggctagtccgttatcaacttgaaaaagtggGaccgagtcggtCc	GCCCTTCGGCgGCCTCCTGGACTATGTCCGGGAACACAAAGACAAT	TTGACGCGGTTCTATCTAGTTACGCGTTAAACCAACTAGAAAtttttttNNNNNNNNggagacgaagcttggcg	gctttatatatcttgtggaaaggacgaaacaccGCAATATTGTCTTTGTGTTCCgttttagagctagaaatagcaagttaaaataaggctagtccgttatcaacttgaaaaagtggGaccgagtcggtCcGCCCTTCGGCgGCCTCCTGGACTATGTCCGGGAACACAAAGACAATTTGACGCGGTTCTATCTAGTTACGCGTTAAACCAACTAGAAAtttttttNNNNNNNNggagacgaagcttggcg
KRAS_G13D_G>A	TTTCATGATTGAATTTTGTAAGGTATTTTGAAATAATTTTTCATATAAAGGTGAGTTTGTATTAAAAGGTACTGGTGGAGTATTTGATAGTGTATTAACCTTATGTGTGACATGTTCTAATATAGTCACATTTTCATTATTTTTATTATAAGGCCTGCTGAAAATGACTGAATATAAACTTGTGGTAGTTGGAGCTGGTG(G/A)CGTAGGCAAGAGTGCCTTGACGATACAGCTAATTCAGAATCATTTTGTGGACGAATATGATCCAACAATAGAGGTAAATCTTGTTTTAATATGCATATTACTGGTGCAGGACCATTCTTTGATACAGATAAAGGTTTCTCTGACCATTTTCATGAGTACTTATTACAAGATAATTATGCTGAAAGTTAAGTTAT…	74	pegRNA	CTTGTGGTAGTTGGAGCTGG	0.55	TGG	TCTTGCCTACGtCACCAGCTCCAACTACCA	+	PAM_disrupted	6	195		13	0.54	17	0.53	T	caccGCTTGTGGTAGTTGGAGCTGGgtttt	ctctaaaacCCAGCTCCAACTACCACAAGC	gtgcTCTTGCCTACGtCACCAGCTCCAACTACCA	aaaaTGGTAGTTGGAGCTGGTGaCGTAGGCAAGA	gctttatatatcttgtggaaaggacgaaacaccG	CTTGTGGTAGTTGGAGCTGG	gttttagagctagaaatagcaagttaaaataaggctagtccgttatcaacttgaaaaagtggGaccgagtcggtCc	TCTTGCCTACGTCACCAGCTCCAACTACCA	gctttatatatcttgtggaaaggacgaaacaccG	CTTGTGGTAGTTGGAGCTGG	gttttagagctagaaatagcaagttaaaataaggctagtccgttatcaacttgaaaaagtggGaccgagtcggtCc	TCTTGCCTACGtCACCAGCTCCAACTACCA	TTGACGCGGTTCTATCTAGTTACGCGTTAAACCAACTAGAAAtttttttNNNNNNNNggagacgaagcttggcg	gctttatatatcttgtggaaaggacgaaacaccGCTTGTGGTAGTTGGAGCTGGgttttagagctagaaatagcaagttaaaataaggctagtccgttatcaacttgaaaaagtggGaccgagtcggtCcTCTTGCCTACGtCACCAGCTCCAACTACCATTGACGCGGTTCTATCTAGTTACGCGTTAAACCAACTAGAAAtttttttNNNNNNNNggagacgaagcttggcg
KRAS_G13D_G>A	TTTCATGATTGAATTTTGTAAGGTATTTTGAAATAATTTTTCATATAAAGGTGAGTTTGTATTAAAAGGTACTGGTGGAGTATTTGATAGTGTATTAACCTTATGTGTGACATGTTCTAATATAGTCACATTTTCATTATTTTTATTATAAGGCCTGCTGAAAATGACTGAATATAAACTTGTGGTAGTTGGAGCTGGTG(G/A)CGTAGGCAAGAGTGCCTTGACGATACAGCTAATTCAGAATCATTTTGTGGACGAATATGATCCAACAATAGAGGTAAATCTTGTTTTAATATGCATATTACTGGTGCAGGACCATTCTTTGATACAGATAAAGGTTTCTCTGACCATTTTCATGAGTACTTATTACAAGATAATTATGCTGAAAGTTAAGTTAT…	75	pegRNA	AAACTTGTGGTAGTTGGAGC	0.45	TGG	TCTTGCCTACGtCACCAGCTCCAACTACCACAA	+	PAM_intact	9	192		13	0.46	20	0.55	T	caccGAAACTTGTGGTAGTTGGAGCgtttt	ctctaaaacGCTCCAACTACCACAAGTTTC	gtgcTCTTGCCTACGtCACCAGCTCCAACTACCACAA	aaaaTTGTGGTAGTTGGAGCTGGTGaCGTAGGCAAGA	gctttatatatcttgtggaaaggacgaaacaccG	AAACTTGTGGTAGTTGGAGC	gttttagagctagaaatagcaagttaaaataaggctagtccgttatcaacttgaaaaagtggGaccgagtcggtCc	TCTTGCCTACGTCACCAGCTCCAACTACCACAA	gctttatatatcttgtggaaaggacgaaacaccG	AAACTTGTGGTAGTTGGAGC	gttttagagctagaaatagcaagttaaaataaggctagtccgttatcaacttgaaaaagtggGaccgagtcggtCc	TCTTGCCTACGtCACCAGCTCCAACTACCACAA	TTGACGCGGTTCTATCTAGTTACGCGTTAAACCAACTAGAAAtttttttNNNNNNNNggagacgaagcttggcg	gctttatatatcttgtggaaaggacgaaacaccGAAACTTGTGGTAGTTGGAGCgttttagagctagaaatagcaagttaaaataaggctagtccgttatcaacttgaaaaagtggGaccgagtcggtCcTCTTGCCTACGtCACCAGCTCCAACTACCACAATTGACGCGGTTCTATCTAGTTACGCGTTAAACCAACTAGAAAtttttttNNNNNNNNggagacgaagcttggcg
KRAS_G13D_G>A	TTTCATGATTGAATTTTGTAAGGTATTTTGAAATAATTTTTCATATAAAGGTGAGTTTGTATTAAAAGGTACTGGTGGAGTATTTGATAGTGTATTAACCTTATGTGTGACATGTTCTAATATAGTCACATTTTCATTATTTTTATTATAAGGCCTGCTGAAAATGACTGAATATAAACTTGTGGTAGTTGGAGCTGGTG(G/A)CGTAGGCAAGAGTGCCTTGACGATACAGCTAATTCAGAATCATTTTGTGGACGAATATGATCCAACAATAGAGGTAAATCTTGTTTTAATATGCATATTACTGGTGCAGGACCATTCTTTGATACAGATAAAGGTTTCTCTGACCATTTTCATGAGTACTTATTACAAGATAATTATGCTGAAAGTTAAGTTAT…	76	pegRNA	GAATATAAACTTGTGGTAGT	0.3	TGG	TCTTGCCTACGtCACCAGCTCCAACTACCACAAGTTTAT	+	PAM_intact	15	186		13	0.31	26	0.54	T	caccGAATATAAACTTGTGGTAGTgtttt	ctctaaaacACTACCACAAGTTTATATTC	gtgcTCTTGCCTACGtCACCAGCTCCAACTACCACAAGTTTAT	aaaaATAAACTTGTGGTAGTTGGAGCTGGTGaCGTAGGCAAGA	gctttatatatcttgtggaaaggacgaaacaccG	GAATATAAACTTGTGGTAGT	gttttagagctagaaatagcaagttaaaataaggctagtccgttatcaacttgaaaaagtggGaccgagtcggtCc	TCTTGCCTACGTCACCAGCTCCAACTACCACAAGTTTAT	gctttatatatcttgtggaaaggacgaaacaccG	GAATATAAACTTGTGGTAGT	gttttagagctagaaatagcaagttaaaataaggctagtccgttatcaacttgaaaaagtggGaccgagtcggtCc	TCTTGCCTACGtCACCAGCTCCAACTACCACAAGTTTAT	TTGACGCGGTTCTATCTAGTTACGCGTTAAACCAACTAGAAAtttttttNNNNNNNNggagacgaagcttggcg	gctttatatatcttgtggaaaggacgaaacaccGGAATATAAACTTGTGGTAGTgttttagagctagaaatagcaagttaaaataaggctagtccgttatcaacttgaaaaagtggGaccgagtcggtCcTCTTGCCTACGtCACCAGCTCCAACTACCACAAGTTTATTTGACGCGGTTCTATCTAGTTACGCGTTAAACCAACTAGAAAtttttttNNNNNNNNggagacgaagcttggcg
KRAS_G13D_G>A	TTTCATGATTGAATTTTGTAAGGTATTTTGAAATAATTTTTCATATAAAGGTGAGTTTGTATTAAAAGGTACTGGTGGAGTATTTGATAGTGTATTAACCTTATGTGTGACATGTTCTAATATAGTCACATTTTCATTATTTTTATTATAAGGCCTGCTGAAAATGACTGAATATAAACTTGTGGTAGTTGGAGCTGGTG(G/A)CGTAGGCAAGAGTGCCTTGACGATACAGCTAATTCAGAATCATTTTGTGGACGAATATGATCCAACAATAGAGGTAAATCTTGTTTTAATATGCATATTACTGGTGCAGGACCATTCTTTGATACAGATAAAGGTTTCTCTGACCATTTTCATGAGTACTTATTACAAGATAATTATGCTGAAAGTTAAGTTAT…	77	pegRNA	CTGAATTAGCTGTATCGTCA	0.4	AGG	GGAGCTGGTGaCGTAGGCAAGAGTGCCTTGACGATACAGCTAAT	-	PAM_intact	21	221		13	0.38	31	0.58	G	caccGCTGAATTAGCTGTATCGTCAgtttt	ctctaaaacTGACGATACAGCTAATTCAGC	gtgcGGAGCTGGTGaCGTAGGCAAGAGTGCCTTGACGATACAGCTAAT	aaaaATTAGCTGTATCGTCAAGGCACTCTTGCCTACGtCACCAGCTCC	gctttatatatcttgtggaaaggacgaaacaccG	CTGAATTAGCTGTATCGTCA	gttttagagctagaaatagcaagttaaaataaggctagtccgttatcaacttgaaaaagtggGaccgagtcggtCc	GGAGCTGGTGACGTAGGCAAGAGTGCCTTGACGATACAGCTAAT	gctttatatatcttgtggaaaggacgaaacaccG	CTGAATTAGCTGTATCGTCA	gttttagagctagaaatagcaagttaaaataaggctagtccgttatcaacttgaaaaagtggGaccgagtcggtCc	GGAGCTGGTGaCGTAGGCAAGAGTGCCTTGACGATACAGCTAAT	TTGACGCGGTTCTATCTAGTTACGCGTTAAACCAACTAGAAAtttttttNNNNNNNNggagacgaagcttggcg	gctttatatatcttgtggaaaggacgaaacaccGCTGAATTAGCTGTATCGTCAgttttagagctagaaatagcaagttaaaataaggctagtccgttatcaacttgaaaaagtggGaccgagtcggtCcGGAGCTGGTGaCGTAGGCAAGAGTGCCTTGACGATACAGCTAATTTGACGCGGTTCTATCTAGTTACGCGTTAAACCAACTAGAAAtttttttNNNNNNNNggagacgaagcttggcg
EGFR_G796D_G>A	ATCGCATTCATGCGTCTTCACCTGGAAGGGGTCCATGTGCCCCTCCTTCTGGCCACCATGCGAAGCCACACTGACGTGCCTCTCCCTCCCTCCAGGAAGCCTACGTGATGGCCAGCGTGGACAACCCCCACGTGTGCCGCCTGCTGGGCATCTGCCTCACCTCCACCGTGCAGCTCATCACGCAGCTCATGCCCTTCG(G/A)CTGCCTCCTGGACTATGTCCGGGAACACAAAGACAATATTGGCTCCCAGTACCTGCTCAACTGGTGTGTGCAGATCGCAAAGGTAATCAGGGAAGGGAGATACGGGGAGGGGAGATAAGGAGCCAGGATCCTCACATGCGGTCTGCGCTCCTGGGATAGCAAGAGTTTGCCATGGGGATATGTGTGTGCGTGCATG…	30	pegRNA	ATCACGCAGCTCATGCCCTT	0.55	CGG	TCCAGGAGGCAGtCGAAGGGCATGAGCTGCG	+	PAM_disrupted	6	193		13	0.69	18	0.61	T	caccGATCACGCAGCTCATGCCCTTgtttt	ctctaaaacAAGGGCATGAGCTGCGTGATC	gtgcTCCAGGAGGCAGtCGAAGGGCATGAGCTGCG	aaaaCGCAGCTCATGCCCTTCGaCTGCCTCCTGGA	gctttatatatcttgtggaaaggacgaaacaccG	ATCACGCAGCTCATGCCCTT	gttttagagctagaaatagcaagttaaaataaggctagtccgttatcaacttgaaaaagtggGaccgagtcggtCc	TCCAGGAGGCAGTCGAAGGGCATGAGCTGCG	gctttatatatcttgtggaaaggacgaaacaccG	ATCACGCAGCTCATGCCCTT	gttttagagctagaaatagcaagttaaaataaggctagtccgttatcaacttgaaaaagtggGaccgagtcggtCc	TCCAGGAGGCAGtCGAAGGGCATGAGCTGCG	TTGACGCGGTTCTATCTAGTTACGCGTTAAACCAACTAGAAAtttttttNNNNNNNNggagacgaagcttggcg	gctttatatatcttgtggaaaggacgaaacaccGATCACGCAGCTCATGCCCTTgttttagagctagaaatagcaagttaaaataaggctagtccgttatcaacttgaaaaagtggGaccgagtcggtCcTCCAGGAGGCAGtCGAAGGGCATGAGCTGCGTTGACGCGGTTCTATCTAGTTACGCGTTAAACCAACTAGAAAtttttttNNNNNNNNggagacgaagcttggcg
EGFR_G796D_G>A	ATCGCATTCATGCGTCTTCACCTGGAAGGGGTCCATGTGCCCCTCCTTCTGGCCACCATGCGAAGCCACACTGACGTGCCTCTCCCTCCCTCCAGGAAGCCTACGTGATGGCCAGCGTGGACAACCCCCACGTGTGCCGCCTGCTGGGCATCTGCCTCACCTCCACCGTGCAGCTCATCACGCAGCTCATGCCCTTCG(G/A)CTGCCTCCTGGACTATGTCCGGGAACACAAAGACAATATTGGCTCCCAGTACCTGCTCAACTGGTGTGTGCAGATCGCAAAGGTAATCAGGGAAGGGAGATACGGGGAGGGGAGATAAGGAGCCAGGATCCTCACATGCGGTCTGCGCTCCTGGGATAGCAAGAGTTTGCCATGGGGATATGTGTGTGCGTGCATG…	31	pegRNA	GTTCCCGGACATAGTCCAGG	0.6	AGG	ATGCCCTTCGaCTGCCTCCTGGACTATGTCCGG	-	PAM_intact	10	208		13	0.62	20	0.6	A	caccGTTCCCGGACATAGTCCAGGgtttt	ctctaaaacCCTGGACTATGTCCGGGAAC	gtgcATGCCCTTCGaCTGCCTCCTGGACTATGTCCGG	aaaaCCGGACATAGTCCAGGAGGCAGtCGAAGGGCAT	gctttatatatcttgtggaaaggacgaaacaccG	GTTCCCGGACATAGTCCAGG	gttttagagctagaaatagcaagttaaaataaggctagtccgttatcaacttgaaaaagtggGaccgagtcggtCc	ATGCCCTTCGACTGCCTCCTGGACTATGTCCGG	gctttatatatcttgtggaaaggacgaaacaccG	GTTCCCGGACATAGTCCAGG	gttttagagctagaaatagcaagttaaaataaggctagtccgttatcaacttgaaaaagtggGaccgagtcggtCc	ATGCCCTTCGaCTGCCTCCTGGACTATGTCCGG	TTGACGCGGTTCTATCTAGTTACGCGTTAAACCAACTAGAAAtttttttNNNNNNNNggagacgaagcttggcg	gctttatatatcttgtggaaaggacgaaacaccGGTTCCCGGACATAGTCCAGGgttttagagctagaaatagcaagttaaaataaggctagtccgttatcaacttgaaaaagtggGaccgagtcggtCcATGCCCTTCGaCTGCCTCCTGGACTATGTCCGGTTGACGCGGTTCTATCTAGTTACGCGTTAAACCAACTAGAAAtttttttNNNNNNNNggagacgaagcttggcg
EGFR_G796D_G>A	ATCGCATTCATGCGTCTTCACCTGGAAGGGGTCCATGTGCCCCTCCTTCTGGCCACCATGCGAAGCCACACTGACGTGCCTCTCCCTCCCTCCAGGAAGCCTACGTGATGGCCAGCGTGGACAACCCCCACGTGTGCCGCCTGCTGGGCATCTGCCTCACCTCCACCGTGCAGCTCATCACGCAGCTCATGCCCTTCG(G/A)CTGCCTCCTGGACTATGTCCGGGAACACAAAGACAATATTGGCTCCCAGTACCTGCTCAACTGGTGTGTGCAGATCGCAAAGGTAATCAGGGAAGGGAGATACGGGGAGGGGAGATAAGGAGCCAGGATCCTCACATGCGGTCTGCGCTCCTGGGATAGCAAGAGTTTGCCATGGGGATATGTGTGTGCGTGCATG…	32	pegRNA	TGTGTTCCCGGACATAGTCC	0.55	AGG	ATGCCCTTCGaCTGCCTCCTGGACTATGTCCGGGAA	-	PAM_intact	13	211		13	0.54	23	0.61	A	caccGTGTGTTCCCGGACATAGTCCgtttt	ctctaaaacGGACTATGTCCGGGAACACAC	gtgcATGCCCTTCGaCTGCCTCCTGGACTATGTCCGGGAA	aaaaTTCCCGGACATAGTCCAGGAGGCAGtCGAAGGGCAT	gctttatatatcttgtggaaaggacgaaacaccG	TGTGTTCCCGGACATAGTCC	gttttagagctagaaatagcaagttaaaataaggctagtccgttatcaacttgaaaaagtggGaccgagtcggtCc	ATGCCCTTCGACTGCCTCCTGGACTATGTCCGGGAA	gctttatatatcttgtggaaaggacgaaacaccG	TGTGTTCCCGGACATAGTCC	gttttagagctagaaatagcaagttaaaataaggctagtccgttatcaacttgaaaaagtggGaccgagtcggtCc	ATGCCCTTCGaCTGCCTCCTGGACTATGTCCGGGAA	TTGACGCGGTTCTATCTAGTTACGCGTTAAACCAACTAGAAAtttttttNNNNNNNNggagacgaagcttggcg	gctttatatatcttgtggaaaggacgaaacaccGTGTGTTCCCGGACATAGTCCgttttagagctagaaatagcaagttaaaataaggctagtccgttatcaacttgaaaaagtggGaccgagtcggtCcATGCCCTTCGaCTGCCTCCTGGACTATGTCCGGGAATTGACGCGGTTCTATCTAGTTACGCGTTAAACCAACTAGAAAtttttttNNNNNNNNggagacgaagcttggcg
EGFR_G796D_G>A	ATCGCATTCATGCGTCTTCACCTGGAAGGGGTCCATGTGCCCCTCCTTCTGGCCACCATGCGAAGCCACACTGACGTGCCTCTCCCTCCCTCCAGGAAGCCTACGTGATGGCCAGCGTGGACAACCCCCACGTGTGCCGCCTGCTGGGCATCTGCCTCACCTCCACCGTGCAGCTCATCACGCAGCTCATGCCCTTCG(G/A)CTGCCTCCTGGACTATGTCCGGGAACACAAAGACAATATTGGCTCCCAGTACCTGCTCAACTGGTGTGTGCAGATCGCAAAGGTAATCAGGGAAGGGAGATACGGGGAGGGGAGATAAGGAGCCAGGATCCTCACATGCGGTCTGCGCTCCTGGGATAGCAAGAGTTTGCCATGGGGATATGTGTGTGCGTGCATG…	33	pegRNA	CAATATTGTCTTTGTGTTCC	0.35	CGG	ATGCCCTTCGaCTGCCTCCTGGACTATGTCCGGGAACACAAAGACAAT	-	PAM_intact	25	223		13	0.31	35	0.6	A	caccGCAATATTGTCTTTGTGTTCCgtttt	ctctaaaacGGAACACAAAGACAATATTGC	gtgcATGCCCTTCGaCTGCCTCCTGGACTATGTCCGGGAACACAAAGACAAT	aaaaATTGTCTTTGTGTTCCCGGACATAGTCCAGGAGGCAGtCGAAGGGCAT	gctttatatatcttgtggaaaggacgaaacaccG	CAATATTGTCTTTGTGTTCC	gttttagagctagaaatagcaagttaaaataaggctagtccgttatcaacttgaaaaagtggGaccgagtcggtCc	ATGCCCTTCGACTGCCTCCTGGACTATGTCCGGGAACACAAAGACAAT	gctttatatatcttgtggaaaggacgaaacaccG	CAATATTGTCTTTGTGTTCC	gttttagagctagaaatagcaagttaaaataaggctagtccgttatcaacttgaaaaagtggGaccgagtcggtCc	ATGCCCTTCGaCTGCCTCCTGGACTATGTCCGGGAACACAAAGACAAT	TTGACGCGGTTCTATCTAGTTACGCGTTAAACCAACTAGAAAtttttttNNNNNNNNggagacgaagcttggcg	gctttatatatcttgtggaaaggacgaaacaccGCAATATTGTCTTTGTGTTCCgttttagagctagaaatagcaagttaaaataaggctagtccgttatcaacttgaaaaagtggGaccgagtcggtCcATGCCCTTCGaCTGCCTCCTGGACTATGTCCGGGAACACAAAGACAATTTGACGCGGTTCTATCTAGTTACGCGTTAAACCAACTAGAAAtttttttNNNNNNNNggagacgaagcttggcg
RIT1_F82L_T>A	TTACTCTAGCAAAGGGGAGGGGAAGGCCTACACAGAGAAGATCAATAGTTTATCTCTCTTAATTTTTCATGCACTCTGACTCAGGATAGCAGGTAATCGACATGCGTTTTCTTTAATCTGAAAGAAATAGCTAATTGTGTGTGTAGTTGGGCTAGATTGCGTCAATACATAATGACCCTTGTTTCCCTCTAGGCAGAGTT(T/A)ACAGCCATGCGGGACCAGTATATGAGGGCAGGAGAAGGGTTTATCATCTGTTACTCTATCACGGATCGTCGAAGTTTCCATGAAGTTCGTGAGTTTAAACAGCTTATTTATCGAGTCCGACGTACTGACGATACACCTGTGGTTCTTGTGGGAAACAAGTCAGACCTCAAACAGCTAAGACAGGTGAGGATAGA…	112	pegRNA	CCTCATATACTGGTCCCGCA	0.55	TGG	AGGCAGAGTTaACAGCCATGCGGGACCAGTATAT	-	PAM_intact	11	211		13	0.46	21	0.52	A	caccGCCTCATATACTGGTCCCGCAgtttt	ctctaaaacTGCGGGACCAGTATATGAGGC	gtgcAGGCAGAGTTaACAGCCATGCGGGACCAGTATAT	aaaaATATACTGGTCCCGCATGGCTGTtAACTCTGCCT	gctttatatatcttgtggaaaggacgaaacaccG	CCTCATATACTGGTCCCGCA	gttttagagctagaaatagcaagttaaaataaggctagtccgttatcaacttgaaaaagtggGaccgagtcggtCc	AGGCAGAGTTAACAGCCATGCGGGACCAGTATAT	gctttatatatcttgtggaaaggacgaaacaccG	CCTCATATACTGGTCCCGCA	gttttagagctagaaatagcaagttaaaataaggctagtccgttatcaacttgaaaaagtggGaccgagtcggtCc	AGGCAGAGTTaACAGCCATGCGGGACCAGTATAT	TTGACGCGGTTCTATCTAGTTACGCGTTAAACCAACTAGAAAtttttttNNNNNNNNggagacgaagcttggcg	gctttatatatcttgtggaaaggacgaaacaccGCCTCATATACTGGTCCCGCAgttttagagctagaaatagcaagttaaaataaggctagtccgttatcaacttgaaaaagtggGaccgagtcggtCcAGGCAGAGTTaACAGCCATGCGGGACCAGTATATTTGACGCGGTTCTATCTAGTTACGCGTTAAACCAACTAGAAAtttttttNNNNNNNNggagacgaagcttggcg
RIT1_F82L_T>A	TTACTCTAGCAAAGGGGAGGGGAAGGCCTACACAGAGAAGATCAATAGTTTATCTCTCTTAATTTTTCATGCACTCTGACTCAGGATAGCAGGTAATCGACATGCGTTTTCTTTAATCTGAAAGAAATAGCTAATTGTGTGTGTAGTTGGGCTAGATTGCGTCAATACATAATGACCCTTGTTTCCCTCTAGGCAGAGTT(T/A)ACAGCCATGCGGGACCAGTATATGAGGGCAGGAGAAGGGTTTATCATCTGTTACTCTATCACGGATCGTCGAAGTTTCCATGAAGTTCGTGAGTTTAAACAGCTTATTTATCGAGTCCGACGTACTGACGATACACCTGTGGTTCTTGTGGGAAACAAGTCAGACCTCAAACAGCTAAGACAGGTGAGGATAGA…	113	pegRNA	AATGACCCTTGTTTCCCTCT	0.45	AGG	GCATGGCTGTtAACTCTGCCTAGAGGGAAACAAGGGT	+	PAM_intact	14	187		13	0.54	24	0.5	G	caccGAATGACCCTTGTTTCCCTCTgtttt	ctctaaaacAGAGGGAAACAAGGGTCATTC	gtgcGCATGGCTGTtAACTCTGCCTAGAGGGAAACAAGGGT	aaaaACCCTTGTTTCCCTCTAGGCAGAGTTaACAGCCATGC	gctttatatatcttgtggaaaggacgaaacaccG	AATGACCCTTGTTTCCCTCT	gttttagagctagaaatagcaagttaaaataaggctagtccgttatcaacttgaaaaagtggGaccgagtcggtCc	GCATGGCTGTTAACTCTGCCTAGAGGGAAACAAGGGT	gctttatatatcttgtggaaaggacgaaacaccG	AATGACCCTTGTTTCCCTCT	gttttagagctagaaatagcaagttaaaataaggctagtccgttatcaacttgaaaaagtggGaccgagtcggtCc	GCATGGCTGTtAACTCTGCCTAGAGGGAAACAAGGGT	TTGACGCGGTTCTATCTAGTTACGCGTTAAACCAACTAGAAAtttttttNNNNNNNNggagacgaagcttggcg	gctttatatatcttgtggaaaggacgaaacaccGAATGACCCTTGTTTCCCTCTgttttagagctagaaatagcaagttaaaataaggctagtccgttatcaacttgaaaaagtggGaccgagtcggtCcGCATGGCTGTtAACTCTGCCTAGAGGGAAACAAGGGTTTGACGCGGTTCTATCTAGTTACGCGTTAAACCAACTAGAAAtttttttNNNNNNNNggagacgaagcttggcg
RIT1_F82L_T>A	TTACTCTAGCAAAGGGGAGGGGAAGGCCTACACAGAGAAGATCAATAGTTTATCTCTCTTAATTTTTCATGCACTCTGACTCAGGATAGCAGGTAATCGACATGCGTTTTCTTTAATCTGAAAGAAATAGCTAATTGTGTGTGTAGTTGGGCTAGATTGCGTCAATACATAATGACCCTTGTTTCCCTCTAGGCAGAGTT(T/A)ACAGCCATGCGGGACCAGTATATGAGGGCAGGAGAAGGGTTTATCATCTGTTACTCTATCACGGATCGTCGAAGTTTCCATGAAGTTCGTGAGTTTAAACAGCTTATTTATCGAGTCCGACGTACTGACGATACACCTGTGGTTCTTGTGGGAAACAAGTCAGACCTCAAACAGCTAAGACAGGTGAGGATAGA…	114	pegRNA	CTTCTCCTGCCCTCATATAC	0.5	TGG	AGGCAGAGTTaACAGCCATGCGGGACCAGTATATGAGGGCAGGA	-	PAM_intact	21	221		13	0.54	31	0.55	A	caccGCTTCTCCTGCCCTCATATACgtttt	ctctaaaacGTATATGAGGGCAGGAGAAGC	gtgcAGGCAGAGTTaACAGCCATGCGGGACCAGTATATGAGGGCAGGA	aaaaTCCTGCCCTCATATACTGGTCCCGCATGGCTGTtAACTCTGCCT	gctttatatatcttgtggaaaggacgaaacaccG	CTTCTCCTGCCCTCATATAC	gttttagagctagaaatagcaagttaaaataaggctagtccgttatcaacttgaaaaagtggGaccgagtcggtCc	AGGCAGAGTTAACAGCCATGCGGGACCAGTATATGAGGGCAGGA	gctttatatatcttgtggaaaggacgaaacaccG	CTTCTCCTGCCCTCATATAC	gttttagagctagaaatagcaagttaaaataaggctagtccgttatcaacttgaaaaagtggGaccgagtcggtCc	AGGCAGAGTTaACAGCCATGCGGGACCAGTATATGAGGGCAGGA	TTGACGCGGTTCTATCTAGTTACGCGTTAAACCAACTAGAAAtttttttNNNNNNNNggagacgaagcttggcg	gctttatatatcttgtggaaaggacgaaacaccGCTTCTCCTGCCCTCATATACgttttagagctagaaatagcaagttaaaataaggctagtccgttatcaacttgaaaaagtggGaccgagtcggtCcAGGCAGAGTTaACAGCCATGCGGGACCAGTATATGAGGGCAGGATTGACGCGGTTCTATCTAGTTACGCGTTAAACCAACTAGAAAtttttttNNNNNNNNggagacgaagcttggcg
PIK3CA_E418K_G>A	TCTATTTATAATTAAAATACATGTAATTTCAAATGGGGAAAAAGGAAAGAATGGGCTTAAACCTTGAAAAATCAATTTTTTTTTTTTAGATATTCCCATTATTATAGAGATGATTGTTGAATTTTCCTTTTGGGGAAGAAAAGTGTTTTGAAATGTGTTTTATAATTTAGACTAGTGAATATTTTTCTTTGTTTTTTAAG(G/A)AACACTGTCCATTGGCATGGGGAAATATAAACTTGTTTGATTACACAGACACTCTAGTATCTGGAAAAATGGCTTTGAATCTTTGGCCAGTACCTCATGGATTAGAAGATTTGCTGAACCCTATTGGTGTTACTGGATCAAATCCAAATAAAGTAAGGTTTTTATTGTCATAAATTAGATATTTTTTATGGCAG…	98	pegRNA	ATATTTTTCTTTGTTTTTTA	0.1	AGG	GGACAGTGTTtCTTAAAAAACAAAGAAAA	+	PAM_disrupted	6	195		13	0.15	16	0.38	G	caccGATATTTTTCTTTGTTTTTTAgtttt	ctctaaaacTAAAAAACAAAGAAAAATATC	gtgcGGACAGTGTTtCTTAAAAAACAAAGAAAA	aaaaTTTTCTTTGTTTTTTAAGaAACACTGTCC	gctttatatatcttgtggaaaggacgaaacaccG	ATATTTTTCTTTGTTTTTTA	gttttagagctagaaatagcaagttaaaataaggctagtccgttatcaacttgaaaaagtggGaccgagtcggtCc	GGACAGTGTTTCTTAAAAAACAAAGAAAA	gctttatatatcttgtggaaaggacgaaacaccG	ATATTTTTCTTTGTTTTTTA	gttttagagctagaaatagcaagttaaaataaggctagtccgttatcaacttgaaaaagtggGaccgagtcggtCc	GGACAGTGTTtCTTAAAAAACAAAGAAAA	TTGACGCGGTTCTATCTAGTTACGCGTTAAACCAACTAGAAAtttttttNNNNNNNNggagacgaagcttggcg	gctttatatatcttgtggaaaggacgaaacaccGATATTTTTCTTTGTTTTTTAgttttagagctagaaatagcaagttaaaataaggctagtccgttatcaacttgaaaaagtggGaccgagtcggtCcGGACAGTGTTtCTTAAAAAACAAAGAAAATTGACGCGGTTCTATCTAGTTACGCGTTAAACCAACTAGAAAtttttttNNNNNNNNggagacgaagcttggcg
PIK3CA_E418K_G>A	TCTATTTATAATTAAAATACATGTAATTTCAAATGGGGAAAAAGGAAAGAATGGGCTTAAACCTTGAAAAATCAATTTTTTTTTTTTAGATATTCCCATTATTATAGAGATGATTGTTGAATTTTCCTTTTGGGGAAGAAAAGTGTTTTGAAATGTGTTTTATAATTTAGACTAGTGAATATTTTTCTTTGTTTTTTAAG(G/A)AACACTGTCCATTGGCATGGGGAAATATAAACTTGTTTGATTACACAGACACTCTAGTATCTGGAAAAATGGCTTTGAATCTTTGGCCAGTACCTCATGGATTAGAAGATTTGCTGAACCCTATTGGTGTTACTGGATCAAATCCAAATAAAGTAAGGTTTTTATTGTCATAAATTAGATATTTTTTATGGCAG…	99	pegRNA	TTTATATTTCCCCATGCCAA	0.35	TGG	GTTTTTTAAGaAACACTGTCCATTGGCATGGGGAAATA	-	PAM_intact	15	215		13	0.46	25	0.32	G	caccGTTTATATTTCCCCATGCCAAgtttt	ctctaaaacTTGGCATGGGGAAATATAAAC	gtgcGTTTTTTAAGaAACACTGTCCATTGGCATGGGGAAATA	aaaaTATTTCCCCATGCCAATGGACAGTGTTtCTTAAAAAAC	gctttatatatcttgtggaaaggacgaaacaccG	TTTATATTTCCCCATGCCAA	gttttagagctagaaatagcaagttaaaataaggctagtccgttatcaacttgaaaaagtggGaccgagtcggtCc	GTTTTTTAAGAAACACTGTCCATTGGCATGGGGAAATA	gctttatatatcttgtggaaaggacgaaacaccG	TTTATATTTCCCCATGCCAA	gttttagagctagaaatagcaagttaaaataaggctagtccgttatcaacttgaaaaagtggGaccgagtcggtCc	GTTTTTTAAGaAACACTGTCCATTGGCATGGGGAAATA	TTGACGCGGTTCTATCTAGTTACGCGTTAAACCAACTAGAAAtttttttNNNNNNNNggagacgaagcttggcg	gctttatatatcttgtggaaaggacgaaacaccGTTTATATTTCCCCATGCCAAgttttagagctagaaatagcaagttaaaataaggctagtccgttatcaacttgaaaaagtggGaccgagtcggtCcGTTTTTTAAGaAACACTGTCCATTGGCATGGGGAAATATTGACGCGGTTCTATCTAGTTACGCGTTAAACCAACTAGAAAtttttttNNNNNNNNggagacgaagcttggcg
PIK3CA_H1047R_A>G	TCAGGAGATGTGTTACAAGGCTTATCTAGCTATTCGACAGCATGCCAATCTCTTCATAAATCTTTTCTCAATGATGCTTGGCTCTGGAATGCCAGAACTACAATCTTTTGATGACATTGCATACATTCGAAAGACCCTAGCCTTAGATAAAACTGAGCAAGAGGCTTTGGAGTATTTCATGAAACAAATGAATGATGCAC(A/G)TCATGGTGGCTGGACAACAAAAATGGATTGGATCTTCCACACAATTAAACAGCATGCATTGAACTGAAAAGATAACTGAGAAAATGAAAGCTCACTCTGGATTCCACACTGCACTGTTAATAACTCTCAGCAGGCAAAGACCGATTGCATAGGAATTGCACAATCCATGAACAGCATTAGAATTTACAGCAAGA…	89	pegRNA	TAAAACTGAGCAAGAGGCTT	0.4	TGG	GCCACCATGAcGTGCATCATTCATTTGTTTCATGAAATACTCCAAAGCCTCTTGCTCAGT	+	PAM_intact	37	164		13	0.54	47	0.4	G	caccGTAAAACTGAGCAAGAGGCTTgtttt	ctctaaaacAAGCCTCTTGCTCAGTTTTAC	gtgcGCCACCATGAcGTGCATCATTCATTTGTTTCATGAAATACTCCAAAGCCTCTTGCTCAGT	aaaaACTGAGCAAGAGGCTTTGGAGTATTTCATGAAACAAATGAATGATGCACgTCATGGTGGC	gctttatatatcttgtggaaaggacgaaacaccG	TAAAACTGAGCAAGAGGCTT	gttttagagctagaaatagcaagttaaaataaggctagtccgttatcaacttgaaaaagtggGaccgagtcggtCc	GCCACCATGACGTGCATCATTCATTTGTTTCATGAAATACTCCAAAGCCTCTTGCTCAGT	gctttatatatcttgtggaaaggacgaaacaccG	TAAAACTGAGCAAGAGGCTT	gttttagagctagaaatagcaagttaaaataaggctagtccgttatcaacttgaaaaagtggGaccgagtcggtCc	GCCACCATGAcGTGCATCATTCATTTGTTTCATGAAATACTCCAAAGCCTCTTGCTCAGT	TTGACGCGGTTCTATCTAGTTACGCGTTAAACCAACTAGAAAtttttttNNNNNNNNggagacgaagcttggcg	gctttatatatcttgtggaaaggacgaaacaccGTAAAACTGAGCAAGAGGCTTgttttagagctagaaatagcaagttaaaataaggctagtccgttatcaacttgaaaaagtggGaccgagtcggtCcGCCACCATGAcGTGCATCATTCATTTGTTTCATGAAATACTCCAAAGCCTCTTGCTCAGTTTGACGCGGTTCTATCTAGTTACGCGTTAAACCAACTAGAAAtttttttNNNNNNNNggagacgaagcttggcg
