# Supplementary material for: A multiplex, prime editing framework for identifying drug resistance variants at scale
Source: Cell Genom. 2026 Feb 20;6(5):101167. doi: 10.1016/j.xgen.2026.101167 (PMC13174216; doi:10.1016/j.xgen.2026.101167)
Supplement: Table S18. Tumor growth results from the in vivo mouse xenograft experiment, related to Figure 4 [file mmc19.xlsx]

## Sheet: Vehicle
Days	ARM VEHICLE / CAGE 243912 PCM MOUSE: #5811 R CALLIE ID: 2C Cell Group: C797s Drug group: vehicle										ARM VEHICLE / CAGE 243912 PCM MOUSE: #5804 L CALLIE ID: 1P Cell Group: Parental Drug group: vehicle										ARM VEHICLE / CAGE 243912 PCM MOUSE: #5818 LR CALLIE ID: 3PO Cell Group: Pool Drug group: vehicle											ARM VEHICLE / CAGE 243911 PCM MOUSE: #5814 RR CALLIE ID: 5C Cell Group: C797s Drug group:Vehicle										ARM VEHICLE / CAGE 243911 PCM MOUSE: #5807 LL CALLIE ID: 4P Cell Group: Parental Drug group: vehicle
	5811r RIGHT FLANK sc C797s cells				5811r LEFT FLANK c797s cells						5804L RIGHT FLANK sc parental cells				5804L LEFT FLANK sc parental cells						5818 LR RIGHT FLANK sc pool cells				5818LR LEFT FLANK sc pool cells							5814rr RIGHT FLANK C797s cells				5814rr LEFT FLANK sc C797s cells						5807ll RIGHT FLANK sc parental lcells				5807l LEFT FLANK sc parental cells
	RIGHT TUMOR length (mm)	RIGHT TUMOR width (mm)	Est volume (1/2LW^2) mm3	RIGHT TUMOR Average Diameter of tumor: (L+W)/2	LEFT length (mm)	LEFT width (mm)	Est volume (1/2LW^2) mm3	LEFT TUMOR Average Diameter of tumor: (L+W)/3	BILATERAL TUMORS AVERAGE DIAMETER (FOR IACUC)	weight 1x per week	RIGHT TUMOR length (mm)	RIGHT TUMOR width (mm)	Est volume (1/2LW^2) mm3	RIGHT TUMOR Average Diameter of tumor: (L+W)/2	LEFT length (mm)	LEFT width (mm)	Est volume (1/2LW^2) mm3	LEFT TUMOR Average Diameter of tumor: (L+W)/3	BILATERAL TUMORS AVERAGE DIAMETER (FOR IACUC)	weight 1x per week	RIGHT TUMOR length (mm)	RIGHT TUMOR width (mm)	Est volume (1/2LW^2) mm3	RIGHT TUMOR Average Diameter of tumor: (L+W)/2	LEFT length (mm)	LEFT width (mm)	Est volume (1/2LW^2) mm3	LEFT TUMOR Average Diameter of tumor: (L+W)/3	BILATERAL TUMORS AVERAGE DIAMETER	weight 1x per week		RIGHT TUMOR length (mm)	RIGHT TUMOR width (mm)	Est volume (1/2LW^2) mm3	RIGHT TUMOR Average Diameter of tumor: (L+W)/2	LEFT length (mm)	LEFT width (mm)	Est volume (1/2LW^2) mm3	LEFT TUMOR Average Diameter of tumor: (L+W)/3	BILATERAL TUMORS AVERAGE DIAMETER	weight 1x per week	RIGHT TUMOR length (mm)	RIGHT TUMOR width (mm)	Est volume (1/2LW^2) mm3	RIGHT TUMOR Average Diameter of tumor: (L+W)/2	LEFT length (mm)	LEFT width (mm)	Est volume (1/2LW^2) mm3	LEFT TUMOR Average Diameter of tumor: (L+W)/3
2	0	0	0	0	0	0	0	0	0		0	0	0	0	0	0	0	0	0		0	0	0	0	0	0	0	0	0			0	0	0	0	0	0	0	0	0		0	0	0	0	0	0	0	0
3	0	0	0	0	0	0	0	0	0	24g	0	0	0	0	0	0	0	0	0	24g	0	0	0	0	0	0	0	0	0	26g		0	0	0	0	0	0	0	0	0	26g	0	0	0	0	0	0	0	0
7	0	0	0	0	0	0	0	0	0		0	0	0	0	0	0	0	0	0		3.19	2.52	10.1289	2.855	0	0	0	0	1.4275			0	0	0	0	0	0	0	0	0		0	0	0	0	0	0	0	0
8	0	0	0	0	0	0	0	0	0		0	0	0	0	3.06	3.01	13.862	3.035	1.5175		3.24	2.72	11.9854	2.98	0	0	0	0	1.49			0	0	0	0	0	0	0	0	0		3.16	3.04	14.6017	3.1	0	0	0	0
10	0	0	0	0	0	0	0	0	0	24	2.8	3.46	16.7602	3.13	3.45	3.11	16.6844	3.28	3.205	23	3.21	3.01	14.5415	3.11	3.65	2.8	14.308	3.225	3.1675	26		0	0	0	0	0	0	0	0	0	25	3.45	3.2	17.664	3.325	3.41	3.27	18.2314	3.34
13	3.67	3.32	20.2261	3.495	0	0	0	0	1.7475		3.12	3.38	17.8221	3.25	4.02	4.12	34.1185	4.07	3.66		3.38	3.07	15.9281	3.225	4.16	3.12	20.2476	3.64	3.4325			3.67	3.42	21.4629	3.545	4.12	3.28	22.1623	3.7	3.6225		3.54	3.31	19.3923	3.425	5.11	4.39	49.2402	4.75
15	3.95	3.57	25.1712	3.76	0	0	0	0	1.88		5.43	5.16	72.2885	5.295	4.4	4.79	50.477	4.595	4.945		3.34	3.12	16.2564	3.23	4.15	3.21	21.381	3.68	3.455			5.11	4.2	45.0702	4.655	4.91	3.63	32.3493	4.27	4.4625		3.98	3.87	29.804	3.925	5.22	4.54	53.7963	4.88
17	6.2	4.7	68.479	5.45	4.28	3.67	28.8234	3.975	4.7125	23.4	6.45	5.76	106.998	6.105	4.8	5.25	66.15	5.025	5.565	22.2	3.42	3.27	18.2849	3.345	4.25	3.53	26.4794	3.89	3.6175	25.7		6.64	3.97	52.3262	5.305	5.73	3.79	41.1531	4.76	5.0325	24.7	4.05	4	32.4	4.025	6.12	4.69	67.3081	5.405
20	6.74	4.81	77.9687	5.775	6.01	4.11	50.7608	5.06	5.4175		7.03	5.99	126.119	6.51	5.25	5.86	90.1415	5.555	6.0325		3.56	3.34	19.857	3.45	4.62	3.56	29.276	4.09	3.77			6.75	4.32	62.9856	5.535	5.87	3.83	43.0532	4.85	5.1925		4.21	4.11	35.5579	4.16	6.56	5.01	82.3283	5.785
22	6.79	5.21	92.1542	6	6.27	4.51	63.7662	5.39	5.695		6.89	6.37	139.787	6.63	5.79	6.01	104.568	5.9	6.265		3.61	3.42	21.112	3.515	4.56	3.68	30.8767	4.12	3.8175			6.85	4.56	71.2181	5.705	6.01	4.21	53.2609	5.11	5.4075		4.69	4.45	46.4369	4.57	6.83	5.46	101.807	6.145
24	8.66	6.22	167.521	7.44	7.14	5.01	89.6074	6.075	6.7575	23.9	6.56	6.21	126.49	6.385	6.24	6.12	116.858	6.18	6.2825	22.6	3.85	3.51	23.7162	3.68	4.54	3.41	26.3958	3.975	3.8275	25.9		9.21	4.99	114.665	7.1	7.04	4.13	60.0403	5.585	6.3425	24.2	5.08	4.59	53.513	4.835	7.34	5.49	110.614	6.415
28	9.96	7.14	253.878	8.55	8.42	5.93	148.044	7.175	7.8625		8.6	6.15	162.637	7.375	7.96	6	143.28	6.98	7.1775		4.01	4.41	38.9934	4.21	5.12	4.23	45.8058	4.675	4.4425			10.59	6.11	197.673	8.35	8.73	5.62	137.866	7.175	7.7625		5.99	5.28	83.4958	5.635	8.98	5.41	131.414	7.195
29	10.23	7.44	283.134	8.835	8.56	6.13	160.829	7.345	8.09	BCS3	8.77	6.23	170.195	7.5	8.12	6.09	150.578	7.105	7.3025	BCS3	5.06	4.5	51.2325	4.78	5.23	4.58	54.8533	4.905	4.8425	BCS3		11.08	6.29	219.185	8.685	9.21	6.02	166.887	7.615	8.15	BCS3	6.06	5.31	85.4342	5.685	9.04	5.49	136.233	7.265
31	10.28	7.67	302.381	8.975	6.78	5.43	99.9538	6.105	7.54	23.6	8.98	6.46	187.375	7.72	8.34	6.23	161.85	7.285	7.5025	22.2	4.9	4.63	52.5204	4.765	5.54	4.76	62.7616	5.15	4.9575	25.6		11.36	6.54	242.943	8.95	8.99	6.56	193.436	7.775	8.3625	24	6.43	5.39	93.4025	5.91	9.2	5.6	144.256	7.4
35	12.99	7.58	373.179	10.285	9.88	6.02	179.028	7.95	9.1175	bcs3	9.85	7.12	249.67	8.485	9.3	6.66	206.254	7.98	8.2325	bcs3	4.73	4.87	56.0905	4.8	6.02	4.91	72.5654	5.465	5.1325	bsc3		12.49	6.84	292.176	9.665	9.12	6.88	215.845	8	8.8325	bcs3 RIGHT SIDE HAS A TUMOR SEPERATE FROM THE MAIN TUMOR 5.92X4.34	6.12	5.01	76.8063	5.565	9.01	5.13	118.558	7.07
36	13.78	7.45	382.412	10.615	10.6	6.45	220.493	8.525	9.57	BCS3	10.11	7.47	282.074	8.79	9.78	6.87	230.793	8.325	8.5575	BCS3	4.65	4.99	57.8927	4.82	6.23	5.16	82.9387	5.695	5.2575	BCS3		12.75	6.99	311.483	9.87	9.65	7.01	237.101	8.33	9.1	5.78X4.66	6.02	4.78	68.7737	5.4	8.87	4.99	110.432	6.93
38	13.95	7.64	407.128	10.795	11.59	7.01	284.767	9.3	10.0475	23.8	10.2	8.1	334.611	9.15	9.99	7.01	245.455	8.5	8.825	22.4	4.43	4.72	49.3467	4.575	5.92	4.99	73.7043	5.455	5.015	25.8		12.95	6.76	295.892	9.855	10.17	6.89	241.396	8.53	9.1925	5.43X4.51 24.3	5.82	4.66	63.1924	5.24	8.65	4.92	104.693	6.785
41	14.51	7.82	443.661	11.165	12.55	7.42	345.479	9.985	10.575	BCS3	9.92	8.06	322.219	8.99	10.32	7.24	270.475	8.78	8.885	RIGHT TUMOR IS ROTATING UNDER THE SKIN	4.64	4.59	48.878	4.615	5.87	4.74	65.9424	5.305	4.96	BCS3		13.12	6.88	310.514	10	9.92	6.77	227.331	8.345	9.1725	5.7X5.21	5.78	4.51	58.7829	5.145	8.53	4.82	99.0862	6.675
43	15.34	8.79	592.616	12.065	12.98	8.11	426.861	10.545	11.305	BCS3	10.1	8.43	358.878	9.265	10.18	7.35	274.975	8.765	9.015	BCS3	4.74	5.26	65.5722	5	6.02	4.59	63.415	5.305	5.1525	BCS3		13.94	7.32	373.469	10.63	9.41	6.36	190.315	7.885	9.2575	5.83X5.43	5.69	4.44	56.0852	5.065	8.35	4.72	93.0123	6.535
45	15.16	9.1	627.7	12.13	13.14	8.5	474.683	10.82	11.475	23.7	10.38	9.1	429.784	9.74	10.1	7.1	254.57	8.6	9.17	22.5	4.81	4.99	59.8847	4.9	6.13	4.47	61.2415	5.3	5.1	25.9		14.11	7.23	368.785	10.67	9.53	6.19	182.576	7.86	9.265	6.41X5.86 24.2	5.48	4.32	51.135	4.9	8.23	4.59	86.6952	6.41
48	16.59	9.19	700.563	12.89	14.11	9.17	593.247	11.64	12.265	TUMORS GROWING TOWARDS OUTSIDE	10.97	8.92	436.422	9.945	11.18	7.46	311.092	9.32	9.6325	BCS3	5.12	4.96	62.9801	5.04	6.56	5.23	89.7175	5.895	5.4675	BCS3		14.46	7.61	418.704	11.035	10.01	5.9	174.224	7.955	9.495	6.27x6.7	5.17	4.66	56.1348	4.915	8.16	4.77	92.8318	6.465
51	17.43	11.11	1075.71	14.27	14.38	11.77	996.052	13.075	13.6725	24.35	12.12	10.07	614.514	11.095	11.77	8.86	461.97	10.315	10.705	23.13	5.1	5.05	65.0314	5.075	6.51	5.26	90.058	5.885	5.48	25.3		22.22	7.71	660.424	14.965	10.19	6.08	188.344	8.135	11.55	25.36, 6.2x5.75, right side tumor very long	5.5	4.45	54.4569	4.975	7.8	4.29	71.776	6.045
55			0	#N/A			0	#N/A	#N/A		11.62	10.44	633.253	11.03	12.14	9.1	502.657	10.62	10.825	Bcs3	5.31	5.22	72.3445	5.265	6.8	5.35	97.3165	6.075	5.67	Bcs3				0	#N/A			0	#N/A	#N/A		5.42	4.42	52.9436	4.92	7.96	4.46	79.1686	6.21
[truncated: 45 more columns]

## Sheet: Low Dose
	ARM Osimertinib 5mg/kg low dose / CAGE 237029 PCM MOUSE: #5810 L CALLIE ID: 1C Cell Group: C797s Drug Group: Low dose										ARM Osimertinib 5mg/kg low dose / CAGE 237029 PCM MOUSE: #5805 R CALLIE ID: 2P Cell Group: Parental Drug Group: Low dose										ARM Osimertinib 5mg/kg low dose / CAGE 237029 PCM MOUSE:#5819 LL CALLIE ID: 4PO Cell Group: Pool Drug Group: Low dose											ARM Osimertinib 5mg/kg low dose / CAGE 243909 PCM MOUSE:#5813 LL CALLIE ID: 4C Cell Group: C797s Drug Group: Low dose										ARM Osimertinib 5mg/kg low dose / CAGE 243909 PCM MOUSE:#5808 RR CALLIE ID: 5P Cell Group: Parental Drug Group: Low dose
	5810l RIGHT FLANK sc c797scells				5810l LEFT FLANK sc c797s cells						5805r RIGHT FLANK sc Parental cells				5805r LEFT FLANK sc Parental cells						5819ll RIGHT FLANK sc Pool cells (injection SUPER LEAK did not get full injection)				5819ll LEFT FLANK sc Pool cells							5813ll RIGHT FLANK sc c797s cells				5813ll LEFT FLANK sc c797s cells						5808rr RIGHT FLANK sc Parental cells				5808rr LEFT FLANK sc Parentalcells
study day	RIGHT TUMOR length (mm)	RIGHT TUMOR width (mm)	Est volume (1/2LW^2) mm3	RIGHT TUMOR Average Diameter of tumor: (L+W)/2	LEFT length (mm)	LEFT width (mm)	Est volume (1/2LW^2) mm3	LEFT TUMOR Average Diameter of tumor: (L+W)/3	BILATERAL TUMORS AVERAGE DIAMETER	weight 1x pwer week	RIGHT TUMOR length (mm)	RIGHT TUMOR width (mm)	Est volume (1/2LW^2) mm3	RIGHT TUMOR Average Diameter of tumor: (L+W)/2	LEFT length (mm)	LEFT width (mm)	Est volume (1/2LW^2) mm3	LEFT TUMOR Average Diameter of tumor: (L+W)/3	BILATERAL TUMORS AVERAGE DIAMETER	weight 1x pwer week	RIGHT TUMOR length (mm)	RIGHT TUMOR width (mm)	Est volume (1/2LW^2) mm3	RIGHT TUMOR Average Diameter of tumor: (L+W)/2	LEFT length (mm)	LEFT width (mm)	Est volume (1/2LW^2) mm3	LEFT TUMOR Average Diameter of tumor: (L+W)/3	BILATERAL TUMORS AVERAGE DIAMETER	weight 1x pwer week		RIGHT TUMOR length (mm)	RIGHT TUMOR width (mm)	Est volume (1/2LW^2) mm3	RIGHT TUMOR Average Diameter of tumor: (L+W)/2	LEFT length (mm)	LEFT width (mm)	Est volume (1/2LW^2) mm3	LEFT TUMOR Average Diameter of tumor: (L+W)/3	BILATERAL TUMORS AVERAGE DIAMETER	weight 1x pwer week	RIGHT TUMOR length (mm)	RIGHT TUMOR width (mm)	Est volume (1/2LW^2) mm3	RIGHT TUMOR Average Diameter of tumor: (L+W)/2	LEFT length (mm)	LEFT width (mm)	Est volume (1/2LW^2) mm3	LEFT TUMOR Average Diameter of tumor: (L+W)/3
2	0	0	0	0	0	0	0	0	0		0	0	0	0	0	0	0	0	0		0	0	0	0	0	0	0	0	0			0	0	0	0	0	0	0	0	0		0	0	0	0	0	0	0	0
3	0	0	0	0	0	0	0	0	0	21g	0	0	0	0	0	0	0	0	0	21g	0	0	0	0	0	0	0	0	0	27g		0	0	0	0	0	0	0	0	0	23g	0	0	0	0	0	0	0	0
7	0	0	0	0	0	0	0	0	0		0	0	0	0	0	0	0	0	0		0	0	0	0	0	0	0	0	0			0	0	0	0	0	0	0	0	0		0	0	0	0	0	0	0	0
8	0	0	0	0	0	0	0	0	0		0	0	0	0	0	0	0	0	0		0	0	0	0	0	0	0	0	0			0	0	0	0	0	0	0	0	0		0	0	0	0	0	0	0	0
10	3.55	2.54	11.4516	3.045	2.45	2.58	8.15409	2.515	2.78	21	0	0	0	0	0	0	0	0	0	21	0	0	0	0	0	0	0	0	0	27		0	0	0	0	4.11	2.5	12.8438	3.305	1.6525	25	0	0	0	0	0	0	0	0
13	5.31	3.94	41.2152	4.625	4.12	4.25	37.2088	4.185	4.405		0	0	0	0	0	0	0	0	0		0	0	0	0	3.39	3.07	15.9752	3.23	1.615			4.52	4.08	37.6209	4.3	4.81	3.72	33.2814	4.265	4.2825		2.98	2.67	10.6221	2.825	0	0	0	0
15	5.88	4	47.04	4.94	4.45	4.67	48.5248	4.56	4.75		0	0	0	0	0	0	0	0	0		0	0	0	0	3.21	3.02	14.6382	3.115	1.5575			6.02	4.22	53.6033	5.12	5	4.12	42.436	4.56	4.84		3.12	2.81	12.3179	2.965	0	0	0	0
17	6.46	4.64	69.5406	5.55	5.12	5.2	69.2224	5.16	5.355	21.4	0	0	0	0	0	0	0	0	0	21.8	0	0	0	0	3.41	3.21	17.5685	3.31	1.655	27.2		7.39	4.68	80.9294	6.035	5.87	4.76	66.5001	5.315	5.675	24.2	3.22	3.01	14.5868	3.115	0	0	0	0
20	7.12	4.72	79.3111	5.92	5.67	5.8	95.3694	5.735	5.8275		0	0	0	0	0	0	0	0	0		0	0	0	0	3.37	3.33	18.6848	3.35	1.675			9.13	5.12	119.669	7.125	6.09	4.61	64.7126	5.35	6.2375		3.59	3.21	18.4959	3.4	0	0	0	0
22	8.23	5.42	120.884	6.825	6.47	6.52	137.521	6.495	6.66		0	0	0	0	0	0	0	0	0		0	0	0	0	3.48	3.42	20.3517	3.45	1.725			10.02	5.98	179.16	8	6.47	5.02	81.5233	5.745	6.8725		3.98	3.51	24.517	3.745	0	0	0	0
24	9.7	6.78	222.947	8.24	7.32	6.98	178.317	7.15	7.695	20.7	0	0	0	0	0	0	0	0	0	21.7	0	0	0	0	3.9	3.68	26.4077	3.79	1.895	27.1		10.77	5.76	178.661	8.265	7.02	4.79	80.5338	5.905	7.085	24.2	4.12	3.73	28.6606	3.925	0	0	0	0
28	10.68	8.4	376.79	9.54	7.42	6.73	168.037	7.075	8.3075		0	0	0	0	0	0	0	0	0		0	0	0	0	3.75	3.51	23.1002	3.63	1.815			11.66	5.58	181.525	8.62	9.6	4.65	103.788	7.125	7.8725		4.17	3.9	31.7128	4.035	0	0	0	0
29	10.86	8.63	404.41	9.745	7.5	6.78	172.382	7.14	8.4425	BCS3	0	0	0	0	0	0	0	0	0	BCS3	0	0	0	0	3.6	3.42	21.0535	3.51	1.755	BCS3		11.67	5.51	177.151	8.59	9.71	4.6	102.732	7.155	7.8725	BCS3	4.19	3.87	31.3766	4.03	0	0	0	0
31	11.16	8.99	450.976	10.075	8.13	7.21	211.315	7.67	8.8725	21.1	0	0	0	0	0	0	0	0	0	21.3	0	0	0	0	3.54	3.37	20.1017	3.455	1.7275	26.9		12.56	6.43	259.646	9.495	10.95	5.2	148.044	8.075	8.785	24.3	3.8	3.33	21.0689	3.565	0	0	0	0
35	11.09	9.11	460.191	10.1	8.09	7.46	225.111	7.775	8.9375	BCS3	0	0	0	0	0	0	0	0	0	BCS3	2.81	2.79	10.9367	2.8	3.27	3.12	15.9157	3.195	2.9975	BCS3		12.69	7.22	330.755	9.955	12.45	6.62	272.807	9.535	9.745	BCS3	3.86	3.24	20.2604	3.55	0	0	0	0
36	11.02	9.23	469.413	10.125	8.01	7.54	227.691	7.775	8.95	BCS3	0	0	0	0	0	0	0	0	0	BCS3	2.88	2.85	11.6964	2.865	3.17	2.98	14.0754	3.075	2.97	BCS3		12.99	7.56	371.213	10.275	12.89	6.89	305.958	9.89	10.0825	BCS3	3.92	3.17	19.6958	3.545	0	0	0	0
38	12.85	9.04	525.061	10.945	8.85	8.23	299.718	8.54	9.7425	21.4	0	0	0	0	0	0	0	0	0	21.7	3.02	2.99	13.4996	3.005	3.19	3.09	15.2292	3.14	3.0725	26.9		13.12	7.63	381.903	10.375	13.28	6.6	289.238	9.94	10.1575	25	4.12	3.09	19.6691	3.605	0	0	0	0
41	13.31	9.06	546.266	11.185	11.2	9.98	557.762	10.59	10.8875	Bcs3	0	0	0	0	0	0	0	0	0	Bcs3	3.42	3.24	17.9509	3.33	3.43	3.32	18.9034	3.375	3.3525	Bcs3		13.16	7.66	386.085	10.41	13.4	6.62	293.623	10.01	10.21	Bcs3	4.26	3.12	20.7343	3.69	0	0	0	0
43	14.4	10.03	724.326	12.215	12.25	10.67	697.325	11.46	11.8375	Bcs3	0	0	0	0	0	0	0	0	0	Bcs3	3.33	3.09	15.8976	3.21	3.72	3.41	21.6283	3.565	3.3875	Bcs3		12.9	7.5	362.812	10.2	14.02	7.11	354.37	10.565	10.3825	Bcs3	4.18	3.08	19.8266	3.63	0	0	0	0
45	15.06	10.21	784.958	12.635	12.31	10.49	677.297	11.4	12.0175	21.2	0	0	0	0	0	0	0	0	0	21.6	3.39	3.18	17.1405	3.285	4.01	4.15	34.5311	4.08	3.6825	26.9		12.87	7.43	355.244	10.15	14.38	7.22	374.803	10.8	10.475	24.8	4.08	2.95	17.7531	3.515	0	0	0	0
48	15.84	10.5	873.18	13.17	12.12	10.01	607.213	11.065	12.1175	RIGHT TUMOR RED	0	0	0	0	0	0	0	0	0	BCS3	3.44	3.27	18.3918	3.355	4.09	4.11	34.5443	4.1	3.7275	BCS3		12.42	5.82	210.348	9.12	14.56	7.29	386.889	10.925	10.0225	TUMOR RED AND LEAKING LIQUID	3.97	2.99	17.7461	3.48	0	0	0	0
51	16.57	12.5	1294.53	14.535	12.95	12.07	943.31	12.51	13.5225	22.62	0	0	0	0	0	0	0	0	0	22.27	3.82	3.76	27.0028	3.79	4.28	3.52	26.5155	3.9	3.845	26.49		12.38	8.2	416.216	10.29	15.26	9.68	714.949	12.47	11.38		3.11	2.76	11.8454	2.935	3.03	2.48	9.31786	2.755
55											0	0	0	0	0	0	0	0	0		4.22	3.98	33.4232		4.34	3.83	31.8315															3.33	2.5	10.4062		2.98	2.6	10.0724
[truncated: 45 more columns]

## Sheet: High Dose
	ARM Osimertinib 20mg/kg high dose / CAGE 243914 PCM MOUSE: #5815 LL_R CALLIE ID: 6C Cell Group: C797s Drug group: High Dose											ARM Osimertinib 20mg/kg high dose / CAGE 243914 PCM MOUSE: #5806 LR CALLIE ID: 3P Cell Group: Parental Drug group: High Dose										ARM Osimertinib 20mg/kg high dose / CAGE 243914 PCM MOUSE: #5816 L CALLIE ID: 1PO Cell Group: Pool Drug Group: High Dose											ARM Osimertinib 20mg/kg high dose / CAGE 243913 PCM MOUSE: #5812 LR CALLIE ID: 3C Cell Group: C797s Drug Group: High Dose										ARM Osimertinib 20mg/kg high dose / CAGE 243913 PCM MOUSE: #5809 LL_R CALLIE ID: 6P Cell Group: Parental Drug Group: High Dose
	5815llr RIGHT FLANK sc c797s cells				5815 llr LEFT FLANK sc c797s cells							5806 lr RIGHT FLANK sc Parental cells				5806 lr LEFT FLANK sc Parental cells						5816l RIGHT FLANK sc Pool cells				5816l LEFT FLANK sc Pool cells							5812lr RIGHT FLANK sc c797scells				5812 lr LEFT FLANK sc c797s cells						5809llr RIGHT FLANK sc Parental cells LEAKAGE				5809llr LEFT FLANK sc Parental cells
study day	RIGHT TUMOR length (mm)	RIGHT TUMOR width (mm)	Est volume (1/2LW^2) mm3	RIGHT TUMOR Average Diameter of tumor: (L+W)/2	LEFT length (mm)	LEFT width (mm)	Est volume (1/2LW^2) mm3	LEFT TUMOR Average Diameter of tumor: (L+W)/3	BILATERAL TUMORS AVERAGE DIAMETER	weight 1x pwer week	weekday GAVAGE	RIGHT TUMOR length (mm)	RIGHT TUMOR width (mm)	Est volume (1/2LW^2) mm3	RIGHT TUMOR Average Diameter of tumor: (L+W)/2	LEFT length (mm)	LEFT width (mm)	Est volume (1/2LW^2) mm3	LEFT TUMOR Average Diameter of tumor: (L+W)/3	BILATERAL TUMORS AVERAGE DIAMETER	weight 1x pwer week	RIGHT TUMOR length (mm)	RIGHT TUMOR width (mm)	Est volume (1/2LW^2) mm3	RIGHT TUMOR Average Diameter of tumor: (L+W)/2	LEFT length (mm)	LEFT width (mm)	Est volume (1/2LW^2) mm3	LEFT TUMOR Average Diameter of tumor: (L+W)/3	BILATERAL TUMORS AVERAGE DIAMETER	weight 1x pwer week		RIGHT TUMOR length (mm)	RIGHT TUMOR width (mm)	Est volume (1/2LW^2) mm3	RIGHT TUMOR Average Diameter of tumor: (L+W)/2	LEFT length (mm)	LEFT width (mm)	Est volume (1/2LW^2) mm3	LEFT TUMOR Average Diameter of tumor: (L+W)/3	BILATERAL TUMORS AVERAGE DIAMETER	weight 1x pwer week	RIGHT TUMOR length (mm)	RIGHT TUMOR width (mm)	Est volume (1/2LW^2) mm3	RIGHT TUMOR Average Diameter of tumor: (L+W)/2	LEFT length (mm)	LEFT width (mm)	Est volume (1/2LW^2) mm3
2	0	0	0	0	0	0	0	0	0			0	0	0	0	0	0	0	0	0		0	0	0	0	0	0	0	0	0			0	0	0	0	0	0	0	0	0		0	0	0	0	0	0	0
3	0	0	0	0	0	0	0	0	0	23g		0	0	0	0	0	0	0	0	0	25g	0	0	0	0	0	0	0	0	0	25g		0	0	0	0	0	0	0	0	0	24g	0	0	0	0	0	0	0
7	0	0	0	0	0	0	0	0	0			0	0	0	0	0	0	0	0	0		0	0	0	0	0	0	0	0	0			2.62	3.16	13.0811	2.89	3.33	3.24	17.4785	3.285	3.0875		0	0	0	0	0	0	0
8	0	0	0	0	3.44	3.56	21.7986	3.5	1.75			0	0	0	0	3.08	3.64	20.4044	3.36	1.68		0	0	0	0	0	0	0	0	0			2.72	3.28	14.6314	3	3.39	3.25	17.9034	3.32	3.16		0	0	0	0	0	0	0
10	0	0	0	0	0	0	0	0	0	23		2.56	3.01	11.5969	2.785	0	0	0	0	1.3925	26	0	0	0	0	0	0	0	0	0	25		2.67	3.24	14.0143	2.955	3.16	3.12	15.3804	3.14	3.0475	22	0	0	0	0	0	0	0
13	0	0	0	0	2.98	3.17	14.9729	3.075	1.5375			2.43	2.82	9.66217	2.625	0	0	0	0	1.3125		0	0	0	0	0	0	0	0	0			3.05	3.47	18.3624	3.26	3.16	3.45	18.806	3.305	3.2825		0	0	0	0	0	0	0
15	4.16	4.21	36.8661	4.185	3.78	4.12	32.0816	3.95	4.0675	RIGHT FLANK TUMOR BURRIED		0	0	0	0	0	0	0	0	0		0	0	0	0	0	0	0	0	0			3.22	3.66	21.5669	3.44	3.21	3.54	20.1132	3.375	3.4075		0	0	0	0	0	0	0
17	4.19	4.3	38.7366	4.245	3.89	4.27	35.463	4.08	4.1625	22.5		0	0	0	0	0	0	0	0	0	26.3	0	0	0	0	0	0	0	0	0	24.6		3.42	3.69	23.2835	3.555	3.46	3.61	22.5455	3.535	3.545	22.3	0	0	0	0	0	0	0
20	4.42	4.57	46.1556	4.495	4.01	4.33	37.5915	4.17	4.3325			0	0	0	0	0	0	0	0	0		0	0	0	0	0	0	0	0	0			3.56	3.77	25.299	3.665	3.62	3.7	24.7789	3.66	3.6625		0	0	0	0	0	0	0
22	4.32	4.45	42.7734	4.385	4.12	4.41	40.0631	4.265	4.325			0	0	0	0	0	0	0	0	0		0	0	0	0	0	0	0	0	0			3.61	3.82	26.3393	3.715	3.57	3.74	24.9679	3.655	3.685		0	0	0	0	0	0	0
24	4.54	4.6	48.0332	4.57	4.27	4.45	42.2783	4.36	4.465	22.9		0	0	0	0	0	0	0	0	0	25.7	0	0	0	0	0	0	0	0	0	25		4.01	4.43	39.3479	4.22	4.67	4.21	41.3858	4.44	4.33	22.7	0	0	0	0	0	0	0
28	4.77	4.68	52.2372	4.725	4.45	4.6	47.081	4.525	4.625			0	0	0	0	0	0	0	0	0		0	0	0	0	0	0	0	0	0			4.32	4.7	47.7144	4.51	5.2	4.9	62.426	5.05	4.78		0	0	0	0	0	0	0
29	4.8	4.71	53.2418	4.755	4.5	4.64	48.4416	4.57	4.6625	BCS3-SICKLY AND ANXIOUS		0	0	0	0	0	0	0	0	0		0	0	0	0	0	0	0	0	0	BCS3 BUT SKIN LOOKS SICKLY		4.4	4.74	49.4287	4.57	5.24	4.96	64.4562	5.1	4.835	BCS3	0	0	0	0	0	0	0
31	4.85	4.76	54.9447	4.805	4.42	4.99	55.0292	4.705	4.755	22.9		0	0	0	0	0	0	0	0	0	25.4	0	0	0	0	0	0	0	0	0	25.1		5.12	5.45	76.0384	5.285	6.12	5.61	96.3046	5.865	5.575	22	0	0	0	0	0	0	0
35	4.91	4.73	54.9255	4.82	4.59	5.72	75.0887	5.155	4.9875	BCS3, RIGHT TUMOR IS BURRIED PARTIALLY		0	0	0	0	0	0	0	0	0	BCS3	0	0	0	0	0	0	0	0	0	BCS3		5.64	6.558	121.281	6.099	6.46	5.47	96.6445	5.965	6.032	BCS3	0	0	0	0	0	0	0
36	4.99	4.65	53.9481	4.82	4.67	5.66	74.8031	5.165	4.9925	BCS3		0	0	0	0	0	0	0	0	0	BCS3	0	0	0	0	0	0	0	0	0	BCS3		5.82	6.5	122.948	6.16	6.62	5.43	97.595	6.025	6.0925	BCS3	0	0	0	0	0	0	0
38	4.88	4.69	53.6705	4.785	5.11	5.45	75.8899	5.28	5.0325	22.3		0	0	0	0	0	0	0	0	0	25.3	0	0	0	0	0	0	0	0	0	23.6		6.21	6.77	142.311	6.49	7	6.13	131.519	6.565	6.5275	22.3	0	0	0	0	0	0	0
41	4.72	4.53	48.4293	4.625	4.99	5.21	67.7245	5.1	4.8625	RIGHT FLANK TUMOR BURRIED		0	0	0	0	0	0	0	0	0	BCS3	0	0	0	0	0	0	0	0	0	BCS3		6.24	6.63	137.146	6.435	7.35	6.34	147.719	6.845	6.64	BCS3	0	0	0	0	0	0	0
43	5.34	5.13	70.2661	5.235	4.91	5.19	66.1281	5.05	5.1425	RIGHT FLANK TUMOR BURRIED		0	0	0	0	0	0	0	0	0	BCS3	0	0	0	0	0	0	0	0	0	BCS3		6.57	7.11	166.064	6.84	7.65	6.62	167.628	7.135	6.9875	BCS3	0	0	0	0	0	0	0
45	5.3	5.1	68.9265	5.2	4.82	5.07	61.9488	4.945	5.0725	22.2		0	0	0	0	0	0	0	0	0	25.4	0	0	0	0	0	0	0	0	0	23.1		6.73	7.09	169.152	6.91	8.26	6.99	201.792	7.625	7.2675	21.9	0	0	0	0	0	0	0
48	5.47	5.23	74.8102	5.35	4.75	4.97	58.6646	4.86	5.105	BCS3		0	0	0	0	0	0	0	0	0	BCS3	0	0	0	0	0	0	0	0	0	BCS3		7.03	6.87	165.897	6.95	8.43	7.13	214.278	7.78	7.365	BCS3	0	0	0	0	0	0	0
51	4.2	3.59	27.065	3.895	4.01	6.39	81.8684	5.2	4.5475	22.4		0	0	0	0	0	0	0	0	0	25.7	0	0	0	0	0	0	0	0	0	23.4		7.33	7.07	183.195	7.2	8.92	7.62	258.967	8.27	7.735	22.36	0	0	0	0	0	0	0
55	4.79	4.22	42.6511	4.505	3.77	6.47	78.9078	5.12	4.8125	Bcs3		0	0	0	0	0	0	0	0	0	Bcs3	0	0	0	0	0	0	0	0	0	Bcs3		7.89	7.22	205.647	7.555	9.4	7.92	294.814	8.66	8.1075	Bcs3	0	0	0	0	0	0	0
56			0	#N/A			0	#N/A	#N/A					0	#N/A			0	#N/A	#N/A				0	#N/A			0	#N/A	#N/A					0	#N/A			0	#N/A	#N/A				0	#N/A			0
57			0	#N/A			0	#N/A	#N/A					0	#N/A			0	#N/A	#N/A				0	#N/A			0	#N/A	#N/A					0	#N/A			0	#N/A	#N/A				0	#N/A			0
58			0	#N/A			0	#N/A	#N/A					0	#N/A			0	#N/A	#N/A				0	#N/A			0	#N/A	#N/A					0	#N/A			0	#N/A	#N/A				0	#N/A			0
59			0	#N/A			0	#N/A	#N/A					0	#N/A			0	#N/A	#N/A				0	#N/A			0	#N/A	#N/A					0	#N/A			0	#N/A	#N/A				0	#N/A			0
60			0	#N/A			0	#N/A	#N/A					0	#N/A			0	#N/A	#N/A				0	#N/A			0	#N/A	#N/A					0	#N/A			0	#N/A	#N/A				0	#N/A			0
			0	#N/A			0	#N/A	#N/A					0	#N/A			0	#N/A	#N/A				0	#N/A			0	#N/A	#N/A					0	#N/A			0	#N/A	#N/A				0	#N/A			0
			0	#N/A			0	#N/A	#N/A					0	#N/A			0	#N/A	#N/A				0	#N/A			0	#N/A	#N/A					0	#N/A			0	#N/A	#N/A				0	#N/A			0
			0	#N/A			0	#N/A	#N/A					0	#N/A			0	#N/A	#N/A				0	#N/A			0	#N/A	#N/A					0	#N/A			0	#N/A	#N/A				0	#N/A			0
			0	#N/A			0	#N/A	#N/A					0	#N/A			0	#N/A	#N/A				0	#N/A			0	#N/A	#N/A					0	#N/A			0	#N/A	#N/A				0	#N/A			0
			0	#N/A			0	#N/A	#N/A					0	#N/A			0	#N/A	#N/A				0	#N/A			0	#N/A	#N/A					0	#N/A			0	#N/A	#N/A				0	#N/A			0
			0	#N/A			0	#N/A	#N/A					0	#N/A			0	#N/A	#N/A				0	#N/A			0	#N/A	#N/A					0	#N/A			0	#N/A	#N/A				0	#N/A			0
			0	#N/A			0	#N/A	#N/A					0	#N/A			0	#N/A	#N/A				0	#N/A			0	#N/A	#N/A					0	#N/A			0	#N/A	#N/A				0	#N/A			0
			0	#N/A			0	#N/A	#N/A					0	#N/A			0	#N/A	#N/A				0	#N/A			0	#N/A	#N/A					0	#N/A			0	#N/A	#N/A				0	#N/A			0
			0	#N/A			0	#N/A	#N/A					0	#N/A			0	#N/A	#N/A				0	#N/A			0	#N/A	#N/A					0	#N/A			0	#N/A	#N/A				0	#N/A			0
			0	#N/A			0	#N/A	#N/A					0	#N/A			0	#N/A	#N/A				0	#N/A			0	#N/A	#N/A					0	#N/A			0	#N/A	#N/A				0	#N/A			0
			0	#N/A			0	#N/A	#N/A					0	#N/A			0	#N/A	#N/A				0	#N/A			0	#N/A	#N/A					0	#N/A			0	#N/A	#N/A				0	#N/A			0
			0	#N/A			0	#N/A	#N/A					0	#N/A			0	#N/A	#N/A				0	#N/A			0	#N/A	#N/A					0	#N/A			0	#N/A	#N/A				0	#N/A			0
			0	#N/A			0	#N/A	#N/A					0	#N/A			0	#N/A	#N/A				0	#N/A			0	#N/A	#N/A					0	#N/A			0	#N/A	#N/A				0	#N/A			0
			0	#N/A			0	#N/A	#N/A					0	#N/A			0	#N/A	#N/A				0	#N/A			0	#N/A	#N/A					0	#N/A			0	#N/A	#N/A				0	#N/A			0
			0	#N/A			0	#N/A	#N/A					0	#N/A			0	#N/A	#N/A				0	#N/A			0	#N/A	#N/A					0	#N/A			0	#N/A	#N/A				0	#N/A			0
			0	#N/A			0	#N/A	#N/A					0	#N/A			0	#N/A	#N/A				0	#N/A			0	#N/A	#N/A					0	#N/A			0	#N/A	#N/A				0	#N/A			0
			0	#N/A			0	#N/A	#N/A					0	#N/A			0	#N/A	#N/A				0	#N/A			0	#N/A	#N/A					0	#N/A			0	#N/A	#N/A				0	#N/A			0
			0	#N/A			0	#N/A	#N/A					0	#N/A			0	#N/A	#N/A				0	#N/A			0	#N/A	#N/A					0	#N/A			0	#N/A	#N/A				0	#N/A			0
			0	#N/A			0	#N/A	#N/A					0	#N/A			0	#N/A	#N/A				0	#N/A			0	#N/A	#N/A					0	#N/A			0	#N/A	#N/A				0	#N/A			0
			0	#N/A			0	#N/A	#N/A					0	#N/A			0	#N/A	#N/A				0	#N/A			0	#N/A	#N/A					0	#N/A			0	#N/A	#N/A				0	#N/A			0
			0	#N/A			0	#N/A	#N/A					0	#N/A			0	#N/A	#N/A				0	#N/A			0	#N/A	#N/A					0	#N/A			0	#N/A	#N/A				0	#N/A			0
			0	#N/A			0	#N/A	#N/A					0	#N/A			0	#N/A	#N/A				0	#N/A			0	#N/A	#N/A					0	#N/A			0	#N/A	#N/A				0	#N/A			0
			0	#N/A			0	#N/A	#N/A					0	#N/A			0	#N/A	#N/A				0	#N/A			0	#N/A	#N/A					0	#N/A			0	#N/A	#N/A				0	#N/A			0
			0	#N/A			0	#N/A	#N/A					0	#N/A			0	#N/A	#N/A				0	#N/A			0	#N/A	#N/A					0	#N/A			0	#N/A	#N/A				0	#N/A			0
																																			0	#N/A			0						0				0
																																			0	#N/A			0						0				0
																																			0	#N/A			0						0				0
																																			0	#N/A			0						0				0
																																			0	#N/A			0						0				0
																																			0	#N/A			0						0				0
																																			0	#N/A			0						0				0
																																			0	#N/A			0						0				0
[truncated: 46 more columns]
