# Supplementary material for: A multiplex, prime editing framework for identifying drug resistance variants at scale
Source: Cell Genom. 2026 Feb 20;6(5):101167. doi: 10.1016/j.xgen.2026.101167 (PMC13174216; doi:10.1016/j.xgen.2026.101167)
Supplement: Table S20. DESeq2 Wald test results for vemurafenib screen, related to Figure 5 [file mmc21.xls]

## Sheet: Table_S20_DESeq2_Wald_test_resu
variant	gene	aa_change	nt_change	baseMean	log2FoldChange	lfcSE	stat	pvalue	padj	test	ref_aa	aa_pos	alt_aa	synonymous	class
KRAS_A11A_T>A	KRAS	A11A	T>A	5141.04	0.05549	1.17077	0.0473963	0.481099	0.84552	T1_vs_T0_greater	A	11	A	synonymous	Synonymous
KRAS_A11A_T>C	KRAS	A11A	T>C	2307.89	0.0318995	0.569817	0.055982	0.477678	0.84552	T1_vs_T0_greater	A	11	A	synonymous	Synonymous
KRAS_A11A_T>G	KRAS	A11A	T>G	39264.5	0.0378431	1.41324	0.0267775	0.489319	0.84552	T1_vs_T0_greater	A	11	A	synonymous	Synonymous
KRAS_A11A_T>G_+syn	KRAS	A11A	T>G	53.5713	-1.0169	1.22788	0	0.796215	0.903462	T1_vs_T0_greater	A	11	A	synonymous	Synonymous
KRAS_A11D_C>A	KRAS	A11D	C>A	418.091	-0.127789	0.596037	0	0.584881	0.84552	T1_vs_T0_greater	A	11	D	non-synonymous	TargNonSig
KRAS_A11G_C>G	KRAS	A11G	C>G	321.488	-0.0576042	0.263722	0	0.586452	0.84552	T1_vs_T0_greater	A	11	G	non-synonymous	TargNonSig
KRAS_A11P_G>C	KRAS	A11P	G>C	340.613	0.022947	0.248923	0.0921851	0.463275	0.84552	T1_vs_T0_greater	A	11	P	non-synonymous	TargNonSig
KRAS_A11S_G>T	KRAS	A11S	G>T	460.934	-0.126229	0.978231	0	0.551336	0.84552	T1_vs_T0_greater	A	11	S	non-synonymous	TargNonSig
KRAS_A11S_G>T_+syn	KRAS	A11S	G>T	4.45831	-0.302787	1.52175	0	0.578858	0.84552	T1_vs_T0_greater	A	11	S	non-synonymous	TargNonSig
KRAS_A11T_G>A	KRAS	A11T	G>A	397.804	-0.153928	0.530712	0	0.614108	0.84552	T1_vs_T0_greater	A	11	T	non-synonymous	TargNonSig
KRAS_A11V_C>T	KRAS	A11V	C>T	259.934	-0.140074	0.284901	0	0.68852	0.859734	T1_vs_T0_greater	A	11	V	non-synonymous	TargNonSig
KRAS_A11V_C>T_+syn	KRAS	A11V	C>T	3.96746	0.458901	1.11899	0.410102	0.340866	0.84552	T1_vs_T0_greater	A	11	V	non-synonymous	TargNonSig
KRAS_A18A_C>A	KRAS	A18A	C>A	1093.93	0.00790781	0.555686	0.0142307	0.494323	0.84552	T1_vs_T0_greater	A	18	A	synonymous	Synonymous
KRAS_A18A_C>G	KRAS	A18A	C>G	857.496	-0.107188	0.186656	0	0.717103	0.877493	T1_vs_T0_greater	A	18	A	synonymous	Synonymous
KRAS_A18A_C>T	KRAS	A18A	C>T	1064.06	0.0202035	0.196027	0.103065	0.458956	0.84552	T1_vs_T0_greater	A	18	A	synonymous	Synonymous
KRAS_A18A_C>T_+syn	KRAS	A18A	C>T	1075.29	0.0266675	0.198671	0.134229	0.446611	0.84552	T1_vs_T0_greater	A	18	A	synonymous	Synonymous
KRAS_A18D_C>A	KRAS	A18D	C>A	1116.23	0.166745	0.740614	0.225145	0.410933	0.84552	T1_vs_T0_greater	A	18	D	non-synonymous	TargNonSig
KRAS_A18G_C>G	KRAS	A18G	C>G	1525.26	0.127287	0.896915	0.141916	0.443573	0.84552	T1_vs_T0_greater	A	18	G	non-synonymous	TargNonSig
KRAS_A18G_C>G_	KRAS	A18G	C>G	5.63928	2.64153	1.64602	1.6048	0.0542687	0.84552	T1_vs_T0_greater	A	18	G	non-synonymous	TargNonSig
KRAS_A18P_G>C	KRAS	A18P	G>C	1117.16	0.0560349	0.754824	0.0742358	0.470411	0.84552	T1_vs_T0_greater	A	18	P	non-synonymous	TargNonSig
KRAS_A18S_G>T	KRAS	A18S	G>T	1055.89	-0.0184475	0.596918	0	0.512327	0.84552	T1_vs_T0_greater	A	18	S	non-synonymous	TargNonSig
KRAS_A18S_G>T_+syn	KRAS	A18S	G>T	1065.17	-0.0214913	0.605304	0	0.514161	0.84552	T1_vs_T0_greater	A	18	S	non-synonymous	TargNonSig
KRAS_A18T_G>A	KRAS	A18T	G>A	30559.8	0.0781179	1.48706	0.0525317	0.479053	0.84552	T1_vs_T0_greater	A	18	T	non-synonymous	TargNonSig
KRAS_A18V_C>T	KRAS	A18V	C>T	1267.51	-0.0214259	0.714996	0	0.511953	0.84552	T1_vs_T0_greater	A	18	V	non-synonymous	TargNonSig
KRAS_A18V_C>T_+syn	KRAS	A18V	C>T	1213.68	-0.0183688	0.720575	0	0.510169	0.84552	T1_vs_T0_greater	A	18	V	non-synonymous	TargNonSig
KRAS_A59A_A>C	KRAS	A59A	A>C	3.96162	-1.54048	1.28914	0	0.88395	0.949223	T1_vs_T0_greater	A	59	A	synonymous	Synonymous
KRAS_A59A_A>G	KRAS	A59A	A>G	5.37699	1.26185	1.3102	0.963096	0.16775	0.84552	T1_vs_T0_greater	A	59	A	synonymous	Synonymous
KRAS_A59A_A>T	KRAS	A59A	A>T	3.96698	-2.55268	1.38044	0	0.967784	0.999982	T1_vs_T0_greater	A	59	A	synonymous	Synonymous
KRAS_A59E_C>A	KRAS	A59E	C>A	3.64959	-0.0777829	1.38957	0	0.52232	0.84552	T1_vs_T0_greater	A	59	E	non-synonymous	TargNonSig
KRAS_A59G_C>G	KRAS	A59G	C>G	3.64749	-0.646079	1.21953	0	0.701867	0.865232	T1_vs_T0_greater	A	59	G	non-synonymous	TargNonSig
KRAS_A59P_G>C	KRAS	A59P	G>C	10.7836	1.12324	0.943336	1.19071	0.116884	0.84552	T1_vs_T0_greater	A	59	P	non-synonymous	TargNonSig
KRAS_A59S_G>T	KRAS	A59S	G>T	4.99199	-0.0285848	1.29108	0	0.508832	0.84552	T1_vs_T0_greater	A	59	S	non-synonymous	TargNonSig
KRAS_A59T_G>A	KRAS	A59T	G>A	4.26563	1.63058	1.41112	1.15552	0.123939	0.84552	T1_vs_T0_greater	A	59	T	non-synonymous	TargNonSig
KRAS_A59V_C>T	KRAS	A59V	C>T	3.62041	-0.808432	1.30051	0	0.732906	0.882156	T1_vs_T0_greater	A	59	V	non-synonymous	TargNonSig
KRAS_A66A_A>C	KRAS	A66A	A>C	17.3736	-0.17503	0.456348	0	0.649342	0.846665	T1_vs_T0_greater	A	66	A	synonymous	Synonymous
KRAS_A66A_A>G	KRAS	A66A	A>G	7.5594	0.606897	1.03751	0.584957	0.279288	0.84552	T1_vs_T0_greater	A	66	A	synonymous	Synonymous
KRAS_A66A_A>T	KRAS	A66A	A>T	9.42234	-2.20875	0.931003	0	0.991165	0.999982	T1_vs_T0_greater	A	66	A	synonymous	Synonymous
KRAS_A66E_C>A	KRAS	A66E	C>A	9.30563	0.0740604	0.829418	0.089292	0.464425	0.84552	T1_vs_T0_greater	A	66	E	non-synonymous	TargNonSig
KRAS_A66G_C>G	KRAS	A66G	C>G	6.91301	-2.36354	1.17751	0	0.977637	0.999982	T1_vs_T0_greater	A	66	G	non-synonymous	TargNonSig
KRAS_A66P_G>C	KRAS	A66P	G>C	10.6193	-1.42027	1.03947	0	0.914085	0.967059	T1_vs_T0_greater	A	66	P	non-synonymous	TargNonSig
KRAS_A66S_G>T	KRAS	A66S	G>T	7.39278	-0.292015	1.19917	0	0.596196	0.84552	T1_vs_T0_greater	A	66	S	non-synonymous	TargNonSig
KRAS_A66T_G>A	KRAS	A66T	G>A	7.4901	-0.715338	0.986304	0	0.765857	0.896063	T1_vs_T0_greater	A	66	T	non-synonymous	TargNonSig
KRAS_A66V_C>T	KRAS	A66V	C>T	12.193	0.740105	0.820603	0.901903	0.183554	0.84552	T1_vs_T0_greater	A	66	V	non-synonymous	TargNonSig
KRAS_C51*_T>A	KRAS	C51*	T>A	10.277	-1.30003	1.00922	0	0.901152	0.958608	T1_vs_T0_greater	C	51	*	non-synonymous	TargNonSig
KRAS_C51C_T>C	KRAS	C51C	T>C	9.71512	0.300471	0.927313	0.324023	0.37296	0.84552	T1_vs_T0_greater	C	51	C	synonymous	Synonymous
KRAS_C51F_G>T	KRAS	C51F	G>T	4.76432	0.0636367	1.39387	0.0456545	0.481793	0.84552	T1_vs_T0_greater	C	51	F	non-synonymous	TargNonSig
KRAS_C51G_T>G	KRAS	C51G	T>G	11.1306	-0.0859145	0.626083	0	0.554574	0.84552	T1_vs_T0_greater	C	51	G	non-synonymous	TargNonSig
KRAS_C51R_T>C	KRAS	C51R	T>C	8.10032	1.82949	1.20734	1.51531	0.0648464	0.84552	T1_vs_T0_greater	C	51	R	non-synonymous	TargNonSig
KRAS_C51S_G>C	KRAS	C51S	G>C	10.3791	0.316597	0.86697	0.365176	0.35749	0.84552	T1_vs_T0_greater	C	51	S	non-synonymous	TargNonSig
KRAS_C51S_T>A	KRAS	C51S	T>A	12.5175	0.217229	1.11594	0.19466	0.42283	0.84552	T1_vs_T0_greater	C	51	S	non-synonymous	TargNonSig
KRAS_C51W_T>G	KRAS	C51W	T>G	6.61532	1.01205	0.958211	1.05619	0.145442	0.84552	T1_vs_T0_greater	C	51	W	non-synonymous	TargNonSig
KRAS_C51Y_G>A	KRAS	C51Y	G>A	7.70561	-0.021256	0.989115	0	0.508573	0.84552	T1_vs_T0_greater	C	51	Y	non-synonymous	TargNonSig
KRAS_D30A_A>C	KRAS	D30A	A>C	540.812	-0.00434291	0.234659	0	0.507383	0.84552	T1_vs_T0_greater	D	30	A	non-synonymous	TargNonSig
KRAS_D30D_C>T	KRAS	D30D	C>T	514.113	-0.0676453	0.635263	0	0.542401	0.84552	T1_vs_T0_greater	D	30	D	synonymous	Synonymous
KRAS_D30D_C>T_+syn	KRAS	D30D	C>T	4.73527	0.588929	1.37036	0.429761	0.333685	0.84552	T1_vs_T0_greater	D	30	D	synonymous	Synonymous
KRAS_D30E_C>A	KRAS	D30E	C>A	493.675	-0.0983424	0.42567	0	0.591354	0.84552	T1_vs_T0_greater	D	30	E	non-synonymous	TargNonSig
KRAS_D30E_C>G	KRAS	D30E	C>G	454.323	0.0239934	0.379645	0.0631995	0.474804	0.84552	T1_vs_T0_greater	D	30	E	non-synonymous	TargNonSig
KRAS_D30G_A>G	KRAS	D30G	A>G	594.942	-0.0113827	0.262677	0	0.517282	0.84552	T1_vs_T0_greater	D	30	G	non-synonymous	TargNonSig
KRAS_D30G_A>G_	KRAS	D30G	A>G	3.64864	1.16964	1.29458	0.903497	0.183131	0.84552	T1_vs_T0_greater	D	30	G	non-synonymous	TargNonSig
KRAS_D30H_G>C	KRAS	D30H	G>C	50607.3	0.120969	1.80562	0.0669957	0.473293	0.84552	T1_vs_T0_greater	D	30	H	non-synonymous	TargNonSig
KRAS_D30N_G>A	KRAS	D30N	G>A	542.398	-0.0917026	0.409039	0	0.588695	0.84552	T1_vs_T0_greater	D	30	N	non-synonymous	TargNonSig
KRAS_D30V_A>T	KRAS	D30V	A>T	653.781	0.0800709	0.265041	0.302107	0.381285	0.84552	T1_vs_T0_greater	D	30	V	non-synonymous	TargNonSig
KRAS_D30V_A>T_+syn	KRAS	D30V	A>T	7.67493	-0.311458	0.690183	0	0.674102	0.853811	T1_vs_T0_greater	D	30	V	non-synonymous	TargNonSig
KRAS_D30Y_G>T	KRAS	D30Y	G>T	7119.1	0.0130206	1.20546	0.0108013	0.495691	0.84552	T1_vs_T0_greater	D	30	Y	non-synonymous	TargNonSig
KRAS_D30Y_G>T_+syn	KRAS	D30Y	G>T	6.44301	0.543621	0.688371	0.789721	0.214845	0.84552	T1_vs_T0_greater	D	30	Y	non-synonymous	TargNonSig
KRAS_D33A_A>C	KRAS	D33A	A>C	799.291	0.0774296	0.905969	0.0854661	0.465945	0.84552	T1_vs_T0_greater	D	33	A	non-synonymous	TargNonSig
KRAS_D33D_T>C	KRAS	D33D	T>C	709.977	0.00199523	0.574044	0.00347573	0.498613	0.84552	T1_vs_T0_greater	D	33	D	synonymous	Synonymous
KRAS_D33E_T>A	KRAS	D33E	T>A	1951.26	0.107784	1.19607	0.0901151	0.464098	0.84552	T1_vs_T0_greater	D	33	E	non-synonymous	TargNonSig
KRAS_D33E_T>G	KRAS	D33E	T>G	1485.05	0.104162	1.25537	0.0829731	0.466936	0.84552	T1_vs_T0_greater	D	33	E	non-synonymous	TargNonSig
KRAS_D33E_T>G_+syn	KRAS	D33E	T>G	4.50128	-0.588084	1.18335	0	0.690393	0.859734	T1_vs_T0_greater	D	33	E	non-synonymous	TargNonSig
KRAS_D33G_A>G	KRAS	D33G	A>G	744.917	-0.0826485	0.711018	0	0.546269	0.84552	T1_vs_T0_greater	D	33	G	non-synonymous	TargNonSig
KRAS_D33H_G>C	KRAS	D33H	G>C	1268.4	-0.00204172	1.07911	0	0.500755	0.84552	T1_vs_T0_greater	D	33	H	non-synonymous	TargNonSig
KRAS_D33H_G>C_	KRAS	D33H	G>C	3.66332	0.344234	1.3258	0.259642	0.39757	0.84552	T1_vs_T0_greater	D	33	H	non-synonymous	TargNonSig
KRAS_D33N_G>A	KRAS	D33N	G>A	532.379	0.0832006	0.263461	0.315799	0.376078	0.84552	T1_vs_T0_greater	D	33	N	non-synonymous	TargNonSig
KRAS_D33V_A>T	KRAS	D33V	A>T	881.823	0.095976	0.47225	0.203231	0.419477	0.84552	T1_vs_T0_greater	D	33	V	non-synonymous	TargNonSig
KRAS_D33V_A>T_+syn	KRAS	D33V	A>T	4.41108	2.37178	1.20541	1.96761	0.0245564	0.84552	T1_vs_T0_greater	D	33	V	non-synonymous	TargNonSig
KRAS_D33Y_G>T	KRAS	D33Y	G>T	627.183	0.116982	0.25051	0.466976	0.320259	0.84552	T1_vs_T0_greater	D	33	Y	non-synonymous	TargNonSig
KRAS_D33Y_G>T_+syn	KRAS	D33Y	G>T	4.03389	-0.331191	0.89296	0	0.644641	0.84552	T1_vs_T0_greater	D	33	Y	non-synonymous	TargNonSig
KRAS_D38A_A>C	KRAS	D38A	A>C	4.15289	1.59473	1.37673	1.15835	0.12336	0.84552	T1_vs_T0_greater	D	38	A	non-synonymous	TargNonSig
KRAS_D38D_T>C	KRAS	D38D	T>C	8.47363	-0.632794	0.78092	0	0.791122	0.903462	T1_vs_T0_greater	D	38	D	synonymous	Synonymous
KRAS_D38E_T>A	KRAS	D38E	T>A	7.63361	-1.02984	1.08445	0	0.828851	0.917619	T1_vs_T0_greater	D	38	E	non-synonymous	TargNonSig
KRAS_D38E_T>G	KRAS	D38E	T>G	6.98597	-1.88112	1.5125	0	0.893197	0.954375	T1_vs_T0_greater	D	38	E	non-synonymous	TargNonSig
KRAS_D38G_A>G	KRAS	D38G	A>G	4.62662	0.746454	1.55682	0.479474	0.315801	0.84552	T1_vs_T0_greater	D	38	G	non-synonymous	TargNonSig
KRAS_D38H_G>C	KRAS	D38H	G>C	5.15073	-2.11263	0.997696	0	0.982892	0.999982	T1_vs_T0_greater	D	38	H	non-synonymous	TargNonSig
KRAS_D38N_G>A	KRAS	D38N	G>A	4.88545	0.386287	1.43472	0.269243	0.393871	0.84552	T1_vs_T0_greater	D	38	N	non-synonymous	TargNonSig
KRAS_D38V_A>T	KRAS	D38V	A>T	8.29438	1.18595	1.02151	1.16098	0.122824	0.84552	T1_vs_T0_greater	D	38	V	non-synonymous	TargNonSig
KRAS_D38Y_G>T	KRAS	D38Y	G>T	8.28617	-0.472267	0.943171	0	0.691717	0.860054	T1_vs_T0_greater	D	38	Y	non-synonymous	TargNonSig
KRAS_D47A_A>C	KRAS	D47A	A>C	13.3726	-0.318091	1.19929	0	0.604585	0.84552	T1_vs_T0_greater	D	47	A	non-synonymous	TargNonSig
KRAS_D47D_T>C	KRAS	D47D	T>C	13.6228	-0.820361	0.786425	0	0.851561	0.934321	T1_vs_T0_greater	D	47	D	synonymous	Synonymous
KRAS_D47E_T>A	KRAS	D47E	T>A	18.3682	0.584622	0.912393	0.640757	0.26084	0.84552	T1_vs_T0_greater	D	47	E	non-synonymous	TargNonSig
KRAS_D47E_T>G	KRAS	D47E	T>G	17.8513	-0.498561	0.810083	0	0.730869	0.882156	T1_vs_T0_greater	D	47	E	non-synonymous	TargNonSig
KRAS_D47G_A>G	KRAS	D47G	A>G	22.8013	0.412042	0.594625	0.692943	0.244173	0.84552	T1_vs_T0_greater	D	47	G	non-synonymous	TargNonSig
KRAS_D47H_G>C	KRAS	D47H	G>C	13.23	0.0597835	0.959746	0.0622909	0.475166	0.84552	T1_vs_T0_greater	D	47	H	non-synonymous	TargNonSig
KRAS_D47N_G>A	KRAS	D47N	G>A	17.4331	0.134498	0.515797	0.260758	0.39714	0.84552	T1_vs_T0_greater	D	47	N	non-synonymous	TargNonSig
KRAS_D47V_A>T	KRAS	D47V	A>T	31.015	-0.0939658	0.899551	0	0.541597	0.84552	T1_vs_T0_greater	D	47	V	non-synonymous	TargNonSig
KRAS_D47Y_G>T	KRAS	D47Y	G>T	10.5014	-1.16708	0.664427	0	0.9605	0.999982	T1_vs_T0_greater	D	47	Y	non-synonymous	TargNonSig
KRAS_D54A_A>C	KRAS	D54A	A>C	6.41822	0.0152165	1.23253	0.0123457	0.495075	0.84552	T1_vs_T0_greater	D	54	A	non-synonymous	TargNonSig
KRAS_D54D_T>C	KRAS	D54D	T>C	13.3453	2.01065	1.04885	1.917	0.0276192	0.84552	T1_vs_T0_greater	D	54	D	synonymous	Synonymous
KRAS_D54E_T>A	KRAS	D54E	T>A	33.575	1.03322	1.03995	0.993525	0.160227	0.84552	T1_vs_T0_greater	D	54	E	non-synonymous	TargNonSig
KRAS_D54E_T>G	KRAS	D54E	T>G	29.8105	0.222961	1.01014	0.220724	0.412654	0.84552	T1_vs_T0_greater	D	54	E	non-synonymous	TargNonSig
KRAS_D54G_A>G	KRAS	D54G	A>G	6.17683	0.535266	1.185	0.451702	0.325742	0.84552	T1_vs_T0_greater	D	54	G	non-synonymous	TargNonSig
KRAS_D54H_G>C	KRAS	D54H	G>C	8.40595	0.433915	1.00487	0.431813	0.332939	0.84552	T1_vs_T0_greater	D	54	H	non-synonymous	TargNonSig
KRAS_D54N_G>A	KRAS	D54N	G>A	8.89298	-0.404696	0.694633	0	0.71992	0.877493	T1_vs_T0_greater	D	54	N	non-synonymous	TargNonSig
KRAS_D54V_A>T	KRAS	D54V	A>T	6.59407	-0.929769	1.21775	0	0.777421	0.901548	T1_vs_T0_greater	D	54	V	non-synonymous	TargNonSig
KRAS_D54Y_G>T	KRAS	D54Y	G>T	6.57867	0.316811	0.693533	0.456807	0.323905	0.84552	T1_vs_T0_greater	D	54	Y	non-synonymous	TargNonSig
KRAS_D57A_A>C	KRAS	D57A	A>C	12.8209	1.60775	0.638211	2.51915	0.00588191	0.70897	T1_vs_T0_greater	D	57	A	non-synonymous	TargNonSig
KRAS_D57D_C>T	KRAS	D57D	C>T	16.8612	-0.110167	0.910963	0	0.548129	0.84552	T1_vs_T0_greater	D	57	D	synonymous	Synonymous
KRAS_D57E_C>A	KRAS	D57E	C>A	10.4011	0.0854981	1.02569	0.0833563	0.466784	0.84552	T1_vs_T0_greater	D	57	E	non-synonymous	TargNonSig
KRAS_D57E_C>G	KRAS	D57E	C>G	7.83407	1.42016	0.745926	1.90388	0.0284628	0.84552	T1_vs_T0_greater	D	57	E	non-synonymous	TargNonSig
KRAS_D57G_A>G	KRAS	D57G	A>G	7.97637	-0.766614	1.0745	0	0.76222	0.894644	T1_vs_T0_greater	D	57	G	non-synonymous	TargNonSig
KRAS_D57H_G>C	KRAS	D57H	G>C	8.17483	0.298952	0.56217	0.531781	0.297439	0.84552	T1_vs_T0_greater	D	57	H	non-synonymous	TargNonSig
KRAS_D57N_G>A	KRAS	D57N	G>A	9.398	-0.238476	1.15511	0	0.581781	0.84552	T1_vs_T0_greater	D	57	N	non-synonymous	TargNonSig
KRAS_D57V_A>T	KRAS	D57V	A>T	7.54134	0.301681	1.1294	0.267116	0.39469	0.84552	T1_vs_T0_greater	D	57	V	non-synonymous	TargNonSig
KRAS_D57Y_G>T	KRAS	D57Y	G>T	9.23921	-0.910701	1.15539	0	0.784716	0.903462	T1_vs_T0_greater	D	57	Y	non-synonymous	TargNonSig
KRAS_D69A_A>C	KRAS	D69A	A>C	13.3741	1.89615	0.856964	2.21264	0.0134613	0.77223	T1_vs_T0_greater	D	69	A	non-synonymous	TargNonSig
KRAS_D69D_C>T	KRAS	D69D	C>T	23.6995	-0.621155	0.780439	0	0.786956	0.903462	T1_vs_T0_greater	D	69	D	synonymous	Synonymous
KRAS_D69E_C>A	KRAS	D69E	C>A	12.7754	1.01744	0.468151	2.17332	0.0148783	0.77223	T1_vs_T0_greater	D	69	E	non-synonymous	TargNonSig
KRAS_D69E_C>G	KRAS	D69E	C>G	16.8461	-0.305357	0.821042	0	0.645022	0.84552	T1_vs_T0_greater	D	69	E	non-synonymous	TargNonSig
KRAS_D69G_A>G	KRAS	D69G	A>G	12.4396	0.742607	0.779008	0.953273	0.170226	0.84552	T1_vs_T0_greater	D	69	G	non-synonymous	TargNonSig
KRAS_D69H_G>C	KRAS	D69H	G>C	17.3226	0.244101	0.837626	0.29142	0.385365	0.84552	T1_vs_T0_greater	D	69	H	non-synonymous	TargNonSig
KRAS_D69N_G>A	KRAS	D69N	G>A	11.8039	-1.26459	0.587707	0	0.984291	0.999982	T1_vs_T0_greater	D	69	N	non-synonymous	TargNonSig
KRAS_D69V_A>T	KRAS	D69V	A>T	11.6478	0.0290388	0.917629	0.0316454	0.487377	0.84552	T1_vs_T0_greater	D	69	V	non-synonymous	TargNonSig
KRAS_D69Y_G>T	KRAS	D69Y	G>T	15.147	0.0621313	0.808622	0.076836	0.469377	0.84552	T1_vs_T0_greater	D	69	Y	non-synonymous	TargNonSig
KRAS_E3*_G>T	KRAS	E3*	G>T	220.183	0.154548	0.367736	0.420269	0.337144	0.84552	T1_vs_T0_greater	E	3	*	non-synonymous	TargNonSig
KRAS_E3*_G>T_+syn	KRAS	E3*	G>T	3.60767	-0.495107	1.33133	0	0.645012	0.84552	T1_vs_T0_greater	E	3	*	non-synonymous	TargNonSig
KRAS_E31*_G>T	KRAS	E31*	G>T	627.296	-0.071669	0.754144	0	0.537856	0.84552	T1_vs_T0_greater	E	31	*	non-synonymous	TargNonSig
KRAS_E31*_G>T_+syn	KRAS	E31*	G>T	8.71024	-0.249704	1.10572	0	0.589333	0.84552	T1_vs_T0_greater	E	31	*	non-synonymous	TargNonSig
KRAS_E31A_A>C	KRAS	E31A	A>C	649.152	0.13236	0.683605	0.19362	0.423237	0.84552	T1_vs_T0_greater	E	31	A	non-synonymous	TargNonSig
KRAS_E31D_A>C	KRAS	E31D	A>C	666.347	0.17177	0.363059	0.473119	0.318064	0.84552	T1_vs_T0_greater	E	31	D	non-synonymous	TargNonSig
KRAS_E31D_A>C_	KRAS	E31D	A>C	3.73203	-2.20048	1.34999	0	0.948448	0.993612	T1_vs_T0_greater	E	31	D	non-synonymous	TargNonSig
KRAS_E31D_A>T	KRAS	E31D	A>T	2799.01	-0.0702447	1.14456	0	0.524469	0.84552	T1_vs_T0_greater	E	31	D	non-synonymous	TargNonSig
KRAS_E31D_A>T_+syn	KRAS	E31D	A>T	6.21644	-1.5515	1.00866	0	0.937999	0.987488	T1_vs_T0_greater	E	31	D	non-synonymous	TargNonSig
KRAS_E31E_A>G	KRAS	E31E	A>G	667.036	0.0161721	0.711341	0.0227347	0.490931	0.84552	T1_vs_T0_greater	E	31	E	synonymous	Synonymous
KRAS_E31G_A>G	KRAS	E31G	A>G	1047.05	0.047071	1.0771	0.0437016	0.482571	0.84552	T1_vs_T0_greater	E	31	G	non-synonymous	TargNonSig
KRAS_E31K_G>A	KRAS	E31K	G>A	585.859	-0.0459486	0.28942	0	0.563071	0.84552	T1_vs_T0_greater	E	31	K	non-synonymous	TargNonSig
KRAS_E31Q_G>C	KRAS	E31Q	G>C	647.301	0.0351682	0.551183	0.063805	0.474563	0.84552	T1_vs_T0_greater	E	31	Q	non-synonymous	TargNonSig
KRAS_E31V_A>T	KRAS	E31V	A>T	585.908	0.0766098	0.496175	0.154401	0.438647	0.84552	T1_vs_T0_greater	E	31	V	non-synonymous	TargNonSig
KRAS_E31V_A>T_	KRAS	E31V	A>T	3.60767	-0.495107	1.33133	0	0.645012	0.84552	T1_vs_T0_greater	E	31	V	non-synonymous	TargNonSig
KRAS_E31V_A>T_+syn	KRAS	E31V	A>T	4.41604	-1.0355	0.915771	0	0.870918	0.942295	T1_vs_T0_greater	E	31	V	non-synonymous	TargNonSig
KRAS_E37*_G>T	KRAS	E37*	G>T	1467.8	-0.00389839	0.694822	0	0.502238	0.84552	T1_vs_T0_greater	E	37	*	non-synonymous	TargNonSig
KRAS_E37A_A>C	KRAS	E37A	A>C	1167.23	0.12958	0.437845	0.29595	0.383634	0.84552	T1_vs_T0_greater	E	37	A	non-synonymous	TargNonSig
KRAS_E37D_G>C	KRAS	E37D	G>C	1461.66	0.0140111	0.95308	0.0147009	0.494135	0.84552	T1_vs_T0_greater	E	37	D	non-synonymous	TargNonSig
KRAS_E37D_G>T	KRAS	E37D	G>T	1146.59	-0.0215566	0.312127	0	0.527531	0.84552	T1_vs_T0_greater	E	37	D	non-synonymous	TargNonSig
KRAS_E37E_G>A	KRAS	E37E	G>A	1231.8	0.025539	0.19944	0.128054	0.449053	0.84552	T1_vs_T0_greater	E	37	E	synonymous	Synonymous
KRAS_E37G_A>G	KRAS	E37G	A>G	1746.52	-0.0367895	1.04876	0	0.513992	0.84552	T1_vs_T0_greater	E	37	G	non-synonymous	TargNonSig
KRAS_E37K_G>A	KRAS	E37K	G>A	1531.4	-0.0336324	0.241088	0	0.555473	0.84552	T1_vs_T0_greater	E	37	K	non-synonymous	TargNonSig
KRAS_E37Q_G>C	KRAS	E37Q	G>C	1315.94	-0.0421265	0.603352	0	0.527832	0.84552	T1_vs_T0_greater	E	37	Q	non-synonymous	TargNonSig
KRAS_E37V_A>T	KRAS	E37V	A>T	1230.48	0.0502283	0.537183	0.0935032	0.462752	0.84552	T1_vs_T0_greater	E	37	V	non-synonymous	TargNonSig
KRAS_E3A_A>C	KRAS	E3A	A>C	2787.98	0.0814651	1.6271	0.0500676	0.480034	0.84552	T1_vs_T0_greater	E	3	A	non-synonymous	TargNonSig
KRAS_E3D_A>C	KRAS	E3D	A>C	246.147	-0.025253	0.243502	0	0.541299	0.84552	T1_vs_T0_greater	E	3	D	non-synonymous	TargNonSig
KRAS_E3D_A>T	KRAS	E3D	A>T	229.086	-0.324938	0.472733	0	0.754072	0.891176	T1_vs_T0_greater	E	3	D	non-synonymous	TargNonSig
KRAS_E3D_A>T_+syn	KRAS	E3D	A>T	3.82541	0.384833	1.18057	0.325971	0.372223	0.84552	T1_vs_T0_greater	E	3	D	non-synonymous	TargNonSig
KRAS_E3E_A>G	KRAS	E3E	A>G	186.804	-0.0358285	0.372094	0	0.538354	0.84552	T1_vs_T0_greater	E	3	E	synonymous	Synonymous
KRAS_E3G_A>G	KRAS	E3G	A>G	250.393	-0.0775519	0.211315	0	0.643189	0.84552	T1_vs_T0_greater	E	3	G	non-synonymous	TargNonSig
KRAS_E3K_G>A	KRAS	E3K	G>A	207.152	-0.118316	0.581166	0	0.580661	0.84552	T1_vs_T0_greater	E	3	K	non-synonymous	TargNonSig
KRAS_E3Q_G>C	KRAS	E3Q	G>C	294.738	0.0339433	0.434198	0.0781748	0.468845	0.84552	T1_vs_T0_greater	E	3	Q	non-synonymous	TargNonSig
KRAS_E3V_A>T	KRAS	E3V	A>T	142.813	-0.0427168	0.266293	0	0.563722	0.84552	T1_vs_T0_greater	E	3	V	non-synonymous	TargNonSig
KRAS_E3V_A>T_+syn	KRAS	E3V	A>T	3.80073	1.66957	1.27201	1.31255	0.0946678	0.84552	T1_vs_T0_greater	E	3	V	non-synonymous	TargNonSig
KRAS_E49*_G>T	KRAS	E49*	G>T	6.58493	-0.112022	0.953069	0	0.546783	0.84552	T1_vs_T0_greater	E	49	*	non-synonymous	TargNonSig
KRAS_E49A_A>C	KRAS	E49A	A>C	8.34305	0.0804424	0.71243	0.112913	0.45505	0.84552	T1_vs_T0_greater	E	49	A	non-synonymous	TargNonSig
KRAS_E49D_A>C	KRAS	E49D	A>C	7.63781	-0.40725	0.915936	0	0.671705	0.852549	T1_vs_T0_greater	E	49	D	non-synonymous	TargNonSig
KRAS_E49D_A>T	KRAS	E49D	A>T	5.56649	1.1644	1.17749	0.988884	0.16136	0.84552	T1_vs_T0_greater	E	49	D	non-synonymous	TargNonSig
KRAS_E49E_A>G	KRAS	E49E	A>G	8.70845	-0.499013	0.830616	0	0.726005	0.882156	T1_vs_T0_greater	E	49	E	synonymous	Synonymous
KRAS_E49G_A>G	KRAS	E49G	A>G	9.13814	1.18975	1.34077	0.887366	0.187441	0.84552	T1_vs_T0_greater	E	49	G	non-synonymous	TargNonSig
KRAS_E49K_G>A	KRAS	E49K	G>A	17.5767	0.467327	0.704409	0.663432	0.253527	0.84552	T1_vs_T0_greater	E	49	K	non-synonymous	TargNonSig
KRAS_E49Q_G>C	KRAS	E49Q	G>C	8.22061	-0.204736	1.00586	0	0.580645	0.84552	T1_vs_T0_greater	E	49	Q	non-synonymous	TargNonSig
KRAS_E49V_A>T	KRAS	E49V	A>T	8.23915	-0.451812	1.08104	0	0.662005	0.848696	T1_vs_T0_greater	E	49	V	non-synonymous	TargNonSig
KRAS_E62*_G>T	KRAS	E62*	G>T	10.1913	-0.217967	0.834721	0	0.603002	0.84552	T1_vs_T0_greater	E	62	*	non-synonymous	TargNonSig
KRAS_E62A_A>C	KRAS	E62A	A>C	14.0562	-0.560584	1.14904	0	0.687179	0.859734	T1_vs_T0_greater	E	62	A	non-synonymous	TargNonSig
KRAS_E62D_G>C	KRAS	E62D	G>C	14.6141	1.26675	0.892548	1.41926	0.0779123	0.84552	T1_vs_T0_greater	E	62	D	non-synonymous	TargNonSig
KRAS_E62D_G>T	KRAS	E62D	G>T	9.84735	-0.824496	0.968741	0	0.802643	0.906227	T1_vs_T0_greater	E	62	D	non-synonymous	TargNonSig
KRAS_E62E_G>A	KRAS	E62E	G>A	8.14311	-0.266895	0.877528	0	0.619491	0.84552	T1_vs_T0_greater	E	62	E	synonymous	Synonymous
KRAS_E62G_A>G	KRAS	E62G	A>G	11.9927	-0.282899	0.872352	0	0.627142	0.84552	T1_vs_T0_greater	E	62	G	non-synonymous	TargNonSig
KRAS_E62K_G>A	KRAS	E62K	G>A	12.5447	0.0231496	0.971936	0.023818	0.490499	0.84552	T1_vs_T0_greater	E	62	K	non-synonymous	TargNonSig
KRAS_E62Q_G>C	KRAS	E62Q	G>C	7.37796	1.07712	0.801611	1.3437	0.0895228	0.84552	T1_vs_T0_greater	E	62	Q	non-synonymous	TargNonSig
KRAS_E62V_A>T	KRAS	E62V	A>T	11.7345	-0.421911	0.724092	0	0.719944	0.877493	T1_vs_T0_greater	E	62	V	non-synonymous	TargNonSig
KRAS_E63*_G>T	KRAS	E63*	G>T	26.2514	0.32174	1.06971	0.300772	0.381794	0.84552	T1_vs_T0_greater	E	63	*	non-synonymous	TargNonSig
KRAS_E63A_A>C	KRAS	E63A	A>C	14.6246	0.142214	1.20562	0.11796	0.45305	0.84552	T1_vs_T0_greater	E	63	A	non-synonymous	TargNonSig
KRAS_E63D_G>C	KRAS	E63D	G>C	6.07406	0.0730525	1.43946	0.0507498	0.479762	0.84552	T1_vs_T0_greater	E	63	D	non-synonymous	TargNonSig
KRAS_E63D_G>T	KRAS	E63D	G>T	13.0096	0.751043	0.784925	0.956834	0.169326	0.84552	T1_vs_T0_greater	E	63	D	non-synonymous	TargNonSig
KRAS_E63E_G>A	KRAS	E63E	G>A	6.64251	0.210857	0.848999	0.24836	0.401928	0.84552	T1_vs_T0_greater	E	63	E	synonymous	Synonymous
KRAS_E63G_A>G	KRAS	E63G	A>G	6.51762	1.13385	0.74037	1.53147	0.0628267	0.84552	T1_vs_T0_greater	E	63	G	non-synonymous	TargNonSig
KRAS_E63K_G>A	KRAS	E63K	G>A	19.7892	0.384177	0.840064	0.457318	0.323721	0.84552	T1_vs_T0_greater	E	63	K	non-synonymous	TargNonSig
KRAS_E63Q_G>C	KRAS	E63Q	G>C	11.1067	0.765795	0.881378	0.868861	0.192462	0.84552	T1_vs_T0_greater	E	63	Q	non-synonymous	TargNonSig
KRAS_E63V_A>T	KRAS	E63V	A>T	6.3362	-0.0802914	1.27389	0	0.525128	0.84552	T1_vs_T0_greater	E	63	V	non-synonymous	TargNonSig
KRAS_F28C_T>G	KRAS	F28C	T>G	479.873	-0.134947	0.472727	0	0.612356	0.84552	T1_vs_T0_greater	F	28	C	non-synonymous	TargNonSig
KRAS_F28C_T>G_+syn	KRAS	F28C	T>G	5.233	1.63364	0.967683	1.6882	0.0456866	0.84552	T1_vs_T0_greater	F	28	C	non-synonymous	TargNonSig
KRAS_F28F_T>C	KRAS	F28F	T>C	1195.74	0.038839	1.18668	0.032729	0.486945	0.84552	T1_vs_T0_greater	F	28	F	synonymous	Synonymous
KRAS_F28I_T>A	KRAS	F28I	T>A	371.179	0.0548755	0.338432	0.162146	0.435595	0.84552	T1_vs_T0_greater	F	28	I	non-synonymous	TargNonSig
KRAS_F28L_T>A	KRAS	F28L	T>A	315.949	0.187228	0.290704	0.64405	0.259772	0.84552	T1_vs_T0_greater	F	28	L	non-synonymous	TargNonSig
KRAS_F28L_T>C	KRAS	F28L	T>C	477.779	0.0499602	0.230614	0.21664	0.414244	0.84552	T1_vs_T0_greater	F	28	L	non-synonymous	TargNonSig
KRAS_F28L_T>G	KRAS	F28L	T>G	290.048	0.0711071	0.278557	0.25527	0.399257	0.84552	T1_vs_T0_greater	F	28	L	non-synonymous	TargNonSig
KRAS_F28L_T>G_+syn	KRAS	F28L	T>G	3.95928	0.284503	1.08027	0.263362	0.396136	0.84552	T1_vs_T0_greater	F	28	L	non-synonymous	TargNonSig
KRAS_F28S_T>C	KRAS	F28S	T>C	790.086	0.249746	0.945611	0.26411	0.395847	0.84552	T1_vs_T0_greater	F	28	S	non-synonymous	TargNonSig
KRAS_F28V_T>G	KRAS	F28V	T>G	434.172	-0.140169	0.675251	0	0.582222	0.84552	T1_vs_T0_greater	F	28	V	non-synonymous	TargNonSig
KRAS_F28V_T>G_+syn	KRAS	F28V	T>G	6.54843	-0.582873	0.923067	0	0.736127	0.882156	T1_vs_T0_greater	F	28	V	non-synonymous	TargNonSig
KRAS_F28Y_T>A	KRAS	F28Y	T>A	402.48	0.0369677	0.513803	0.0719493	0.471321	0.84552	T1_vs_T0_greater	F	28	Y	non-synonymous	TargNonSig
KRAS_G10*_G>T	KRAS	G10*	G>T	300.719	-0.0502285	0.278073	0	0.571671	0.84552	T1_vs_T0_greater	G	10	*	non-synonymous	TargNonSig
KRAS_G10*_G>T_+syn	KRAS	G10*	G>T	5.39491	-0.643127	0.860641	0	0.772548	0.898166	T1_vs_T0_greater	G	10	*	non-synonymous	TargNonSig
KRAS_G10A_G>C	KRAS	G10A	G>C	252.619	0.100005	0.295975	0.337882	0.367726	0.84552	T1_vs_T0_greater	G	10	A	non-synonymous	TargNonSig
KRAS_G10E_G>A	KRAS	G10E	G>A	219.396	0.0277581	0.246155	0.112767	0.455108	0.84552	T1_vs_T0_greater	G	10	E	non-synonymous	TargNonSig
KRAS_G10G_A>C	KRAS	G10G	A>C	333.137	0.0122731	0.220669	0.0556174	0.477823	0.84552	T1_vs_T0_greater	G	10	G	synonymous	Synonymous
KRAS_G10G_A>G	KRAS	G10G	A>G	353.152	0.0450744	0.269139	0.167476	0.433498	0.84552	T1_vs_T0_greater	G	10	G	synonymous	Synonymous
KRAS_G10G_A>T	KRAS	G10G	A>T	434.372	-0.173399	0.393842	0	0.670131	0.852331	T1_vs_T0_greater	G	10	G	synonymous	Synonymous
KRAS_G10R_G>A	KRAS	G10R	G>A	248.986	0.103837	0.449156	0.231183	0.408586	0.84552	T1_vs_T0_greater	G	10	R	non-synonymous	TargNonSig
KRAS_G10R_G>C	KRAS	G10R	G>C	295.285	-0.0913933	0.21408	0	0.665278	0.848696	T1_vs_T0_greater	G	10	R	non-synonymous	TargNonSig
KRAS_G10V_G>T	KRAS	G10V	G>T	397.037	-0.0730077	0.80988	0	0.535915	0.84552	T1_vs_T0_greater	G	10	V	non-synonymous	TargNonSig
KRAS_G10V_G>T_+syn	KRAS	G10V	G>T	3.78296	-0.0327094	1.12143	0	0.511634	0.84552	T1_vs_T0_greater	G	10	V	non-synonymous	TargNonSig
KRAS_G12A_G>C	KRAS	G12A	G>C	524944	0.516333	0.308222	1.6752	0.0469475	0.84552	T1_vs_T0_greater	G	12	A	non-synonymous	TargNonSig
KRAS_A11V_C>T_+syn	KRAS	A11V	C>T	3.96746	4.31487	1.35169	3.1922	0.000705967	0.00766734	T3_vs_T0_greater	A	11	V	non-synonymous	TargSig
KRAS_G12C_G>T_	KRAS	G12C	G>T	15.7827	-4.83303	1.49621	0	0.999381	0.999982	T1_vs_T0_greater	G	12	C	non-synonymous	TargNonSig
KRAS_G12C_G>T_+syn	KRAS	G12C	G>T	1663.12	-0.0286584	0.634692	0	0.518007	0.84552	T1_vs_T0_greater	G	12	C	non-synonymous	TargNonSig
KRAS_G12D_G>A	KRAS	G12D	G>A	3.18506e+06	1.05236	0.327715	3.2112	0.000660911	0.18902	T1_vs_T0_greater	G	12	D	non-synonymous	TargNonSig
KRAS_G12G_T>A	KRAS	G12G	T>A	2323.49	0.021952	0.291443	0.0753216	0.469979	0.84552	T1_vs_T0_greater	G	12	G	synonymous	Synonymous
KRAS_G12G_T>C	KRAS	G12G	T>C	1745.41	-0.0204966	0.471209	0	0.517348	0.84552	T1_vs_T0_greater	G	12	G	synonymous	Synonymous
KRAS_G12G_T>G	KRAS	G12G	T>G	2087.29	-0.0837331	0.242488	0	0.635069	0.84552	T1_vs_T0_greater	G	12	G	synonymous	Synonymous
KRAS_G12G_T>G_+syn	KRAS	G12G	T>G	15.8506	-0.1347	0.514115	0	0.603341	0.84552	T1_vs_T0_greater	G	12	G	synonymous	Synonymous
KRAS_G12R_G>C	KRAS	G12R	G>C	1.35589e+06	1.26443	0.648208	1.95066	0.0255488	0.84552	T1_vs_T0_greater	G	12	R	non-synonymous	TargNonSig
KRAS_G12S_G>A	KRAS	G12S	G>A	89307.5	0.27743	0.664125	0.417738	0.338069	0.84552	T1_vs_T0_greater	G	12	S	non-synonymous	TargNonSig
KRAS_A18T_G>A	KRAS	A18T	G>A	30559.8	6.24692	1.48707	4.20083	1.33e-05	0.000294006	T3_vs_T0_greater	A	18	T	non-synonymous	TargSig
KRAS_G12V_G>T_+syn	KRAS	G12V	G>T	208.635	0.570323	0.44093	1.29346	0.0979267	0.84552	T1_vs_T0_greater	G	12	V	non-synonymous	TargNonSig
KRAS_G13A_G>C	KRAS	G13A	G>C	477.765	-0.0288521	0.226787	0	0.550617	0.84552	T1_vs_T0_greater	G	13	A	non-synonymous	TargNonSig
KRAS_G13C_G>T	KRAS	G13C	G>T	2256.08	0.0436761	0.649737	0.0672212	0.473203	0.84552	T1_vs_T0_greater	G	13	C	non-synonymous	TargNonSig
KRAS_G13C_G>T_	KRAS	G13C	G>T	3.60767	-0.495107	1.33133	0	0.645012	0.84552	T1_vs_T0_greater	G	13	C	non-synonymous	TargNonSig
KRAS_G13C_G>T_+syn	KRAS	G13C	G>T	6.35628	0.00796382	1.238	0.0064328	0.497434	0.84552	T1_vs_T0_greater	G	13	C	non-synonymous	TargNonSig
KRAS_G13D_G>A	KRAS	G13D	G>A	457.626	0.0573591	0.591405	0.0969879	0.461368	0.84552	T1_vs_T0_greater	G	13	D	non-synonymous	TargNonSig
KRAS_G13G_C>A	KRAS	G13G	C>A	2837.06	-0.0223526	0.841069	0	0.510601	0.84552	T1_vs_T0_greater	G	13	G	synonymous	Synonymous
KRAS_G13G_C>G	KRAS	G13G	C>G	2375.34	-0.00712094	0.208057	0	0.513652	0.84552	T1_vs_T0_greater	G	13	G	synonymous	Synonymous
KRAS_G13G_C>G_	KRAS	G13G	C>G	3.61868	0.649952	1.30019	0.499889	0.308576	0.84552	T1_vs_T0_greater	G	13	G	synonymous	Synonymous
KRAS_G13G_C>T	KRAS	G13G	C>T	6110.14	0.0392445	0.91302	0.0429831	0.482857	0.84552	T1_vs_T0_greater	G	13	G	synonymous	Synonymous
KRAS_G13G_C>T_+syn	KRAS	G13G	C>T	16.5083	-0.0892867	0.686276	0	0.551758	0.84552	T1_vs_T0_greater	G	13	G	synonymous	Synonymous
KRAS_G13R_G>C	KRAS	G13R	G>C	106698	0.0979429	1.16509	0.0840644	0.466503	0.84552	T1_vs_T0_greater	G	13	R	non-synonymous	TargNonSig
KRAS_G13S_G>A	KRAS	G13S	G>A	4547.36	-0.0305144	1.0633	0	0.511447	0.84552	T1_vs_T0_greater	G	13	S	non-synonymous	TargNonSig
KRAS_G13V_G>T	KRAS	G13V	G>T	498.754	0.0813961	0.646527	0.125897	0.449907	0.84552	T1_vs_T0_greater	G	13	V	non-synonymous	TargNonSig
KRAS_G13V_G>T_+syn	KRAS	G13V	G>T	5.3555	0.838137	1.1755	0.713007	0.237921	0.84552	T1_vs_T0_greater	G	13	V	non-synonymous	TargNonSig
KRAS_G15A_G>C	KRAS	G15A	G>C	655.387	0.00603583	0.486078	0.0124174	0.495046	0.84552	T1_vs_T0_greater	G	15	A	non-synonymous	TargNonSig
KRAS_G15C_G>T	KRAS	G15C	G>T	424.925	0.130693	0.509877	0.256322	0.398851	0.84552	T1_vs_T0_greater	G	15	C	non-synonymous	TargNonSig
KRAS_G15C_G>T_+syn	KRAS	G15C	G>T	7.64892	1.94522	1.18988	1.6348	0.0510451	0.84552	T1_vs_T0_greater	G	15	C	non-synonymous	TargNonSig
KRAS_G15D_G>A	KRAS	G15D	G>A	572.317	0.210148	0.734973	0.285927	0.387467	0.84552	T1_vs_T0_greater	G	15	D	non-synonymous	TargNonSig
KRAS_G15G_C>A	KRAS	G15G	C>A	1117.61	0.0433403	0.581384	0.0745469	0.470288	0.84552	T1_vs_T0_greater	G	15	G	synonymous	Synonymous
KRAS_G15G_C>G	KRAS	G15G	C>G	5068.29	0.0253683	0.984343	0.0257718	0.48972	0.84552	T1_vs_T0_greater	G	15	G	synonymous	Synonymous
KRAS_G15G_C>T	KRAS	G15G	C>T	1405.69	0.0335537	0.798986	0.0419954	0.483251	0.84552	T1_vs_T0_greater	G	15	G	synonymous	Synonymous
KRAS_G15G_C>T_+syn	KRAS	G15G	C>T	5.25042	2.62669	1.06063	2.47653	0.00663335	0.70897	T1_vs_T0_greater	G	15	G	synonymous	Synonymous
KRAS_G15R_G>C	KRAS	G15R	G>C	509.728	-0.174563	0.251189	0	0.756455	0.891818	T1_vs_T0_greater	G	15	R	non-synonymous	TargNonSig
KRAS_G15S_G>A	KRAS	G15S	G>A	310.676	0.126863	0.362436	0.35003	0.363158	0.84552	T1_vs_T0_greater	G	15	S	non-synonymous	TargNonSig
KRAS_G15V_G>T	KRAS	G15V	G>T	616.782	0.0391757	0.912893	0.0429138	0.482885	0.84552	T1_vs_T0_greater	G	15	V	non-synonymous	TargNonSig
KRAS_G15V_G>T_+syn	KRAS	G15V	G>T	10.3146	-0.970458	0.946456	0	0.847403	0.93334	T1_vs_T0_greater	G	15	V	non-synonymous	TargNonSig
KRAS_G48*_G>T	KRAS	G48*	G>T	14.675	-0.020395	0.937237	0	0.508681	0.84552	T1_vs_T0_greater	G	48	*	non-synonymous	TargNonSig
KRAS_G48A_G>C	KRAS	G48A	G>C	8.97643	-0.462891	0.979935	0	0.681668	0.857583	T1_vs_T0_greater	G	48	A	non-synonymous	TargNonSig
KRAS_G48E_G>A	KRAS	G48E	G>A	8.05109	-0.0603152	1.28176	0	0.518766	0.84552	T1_vs_T0_greater	G	48	E	non-synonymous	TargNonSig
KRAS_G48G_A>C	KRAS	G48G	A>C	20.2369	0.302029	0.780389	0.387024	0.349369	0.84552	T1_vs_T0_greater	G	48	G	synonymous	Synonymous
KRAS_G48G_A>G	KRAS	G48G	A>G	10.7146	1.01865	0.95272	1.0692	0.142491	0.84552	T1_vs_T0_greater	G	48	G	synonymous	Synonymous
KRAS_G48G_A>T	KRAS	G48G	A>T	17.4911	-0.237891	1.03063	0	0.591273	0.84552	T1_vs_T0_greater	G	48	G	synonymous	Synonymous
KRAS_G48R_G>A	KRAS	G48R	G>A	18.133	0.681888	1.23444	0.552388	0.290341	0.84552	T1_vs_T0_greater	G	48	R	non-synonymous	TargNonSig
KRAS_G48R_G>C	KRAS	G48R	G>C	31.0525	0.656034	1.12872	0.58122	0.280546	0.84552	T1_vs_T0_greater	G	48	R	non-synonymous	TargNonSig
KRAS_G48V_G>T	KRAS	G48V	G>T	9.75609	-0.89915	0.956341	0	0.826442	0.917619	T1_vs_T0_greater	G	48	V	non-synonymous	TargNonSig
KRAS_G60A_G>C	KRAS	G60A	G>C	3.62041	-0.808432	1.30051	0	0.732906	0.882156	T1_vs_T0_greater	G	60	A	non-synonymous	TargNonSig
KRAS_G60C_G>T	KRAS	G60C	G>T	230.905	0.0117331	0.804297	0.014588	0.49418	0.84552	T1_vs_T0_greater	G	60	C	non-synonymous	TargNonSig
KRAS_G60D_G>A	KRAS	G60D	G>A	6.87814	-0.664337	1.17128	0	0.714706	0.877279	T1_vs_T0_greater	G	60	D	non-synonymous	TargNonSig
KRAS_G60G_T>A	KRAS	G60G	T>A	4.11715	2.00791	1.38903	1.44555	0.0741516	0.84552	T1_vs_T0_greater	G	60	G	synonymous	Synonymous
KRAS_G60G_T>C	KRAS	G60G	T>C	4.97472	-2.59386	1.00021	0	0.995247	0.999982	T1_vs_T0_greater	G	60	G	synonymous	Synonymous
KRAS_G60G_T>G	KRAS	G60G	T>G	3.84462	2.82499	1.29111	2.18803	0.0143336	0.77223	T1_vs_T0_greater	G	60	G	synonymous	Synonymous
KRAS_G60R_G>C	KRAS	G60R	G>C	3.91377	3.12786	1.46201	2.13943	0.0162006	0.77223	T1_vs_T0_greater	G	60	R	non-synonymous	TargNonSig
KRAS_H27D_C>G	KRAS	H27D	C>G	419.302	-0.0725997	0.331229	0	0.586746	0.84552	T1_vs_T0_greater	H	27	D	non-synonymous	TargNonSig
KRAS_H27H_T>C	KRAS	H27H	T>C	316.277	-0.000246118	0.865183	0	0.500113	0.84552	T1_vs_T0_greater	H	27	H	synonymous	Synonymous
KRAS_H27L_A>T	KRAS	H27L	A>T	431.684	0.136833	0.510608	0.26798	0.394357	0.84552	T1_vs_T0_greater	H	27	L	non-synonymous	TargNonSig
KRAS_H27L_A>T_+syn	KRAS	H27L	A>T	3.88016	-0.475223	0.961887	0	0.689366	0.859734	T1_vs_T0_greater	H	27	L	non-synonymous	TargNonSig
KRAS_H27N_C>A	KRAS	H27N	C>A	179.423	-0.195364	0.263453	0	0.77082	0.897799	T1_vs_T0_greater	H	27	N	non-synonymous	TargNonSig
KRAS_H27P_A>C	KRAS	H27P	A>C	944.583	0.142935	1.07095	0.133466	0.446912	0.84552	T1_vs_T0_greater	H	27	P	non-synonymous	TargNonSig
KRAS_H27Q_T>A	KRAS	H27Q	T>A	237.086	0.0245102	0.276715	0.0885756	0.46471	0.84552	T1_vs_T0_greater	H	27	Q	non-synonymous	TargNonSig
KRAS_H27Q_T>G	KRAS	H27Q	T>G	363.8	0.00767652	0.681594	0.0112626	0.495507	0.84552	T1_vs_T0_greater	H	27	Q	non-synonymous	TargNonSig
KRAS_H27Q_T>G_+syn	KRAS	H27Q	T>G	6.12517	-1.47849	1.40355	0	0.85392	0.934576	T1_vs_T0_greater	H	27	Q	non-synonymous	TargNonSig
KRAS_H27R_A>G	KRAS	H27R	A>G	217.392	0.132781	0.286327	0.463741	0.321417	0.84552	T1_vs_T0_greater	H	27	R	non-synonymous	TargNonSig
KRAS_H27Y_C>T	KRAS	H27Y	C>T	309.922	-0.115705	0.225497	0	0.696063	0.860161	T1_vs_T0_greater	H	27	Y	non-synonymous	TargNonSig
KRAS_H27Y_C>T_+syn	KRAS	H27Y	C>T	3.69729	1.23193	1.24456	0.989857	0.161122	0.84552	T1_vs_T0_greater	H	27	Y	non-synonymous	TargNonSig
KRAS_I21I_A>C	KRAS	I21I	A>C	718.541	0.0387182	0.765775	0.0505608	0.479838	0.84552	T1_vs_T0_greater	I	21	I	synonymous	Synonymous
KRAS_I21I_A>T	KRAS	I21I	A>T	8053.57	0.0319013	1.43378	0.0222498	0.491124	0.84552	T1_vs_T0_greater	I	21	I	synonymous	Synonymous
KRAS_I21I_A>T_+syn	KRAS	I21I	A>T	33.0667	0.628094	0.509775	1.2321	0.108956	0.84552	T1_vs_T0_greater	I	21	I	synonymous	Synonymous
KRAS_I21K_T>A	KRAS	I21K	T>A	3339.61	0.0598242	1.33303	0.0448783	0.482102	0.84552	T1_vs_T0_greater	I	21	K	non-synonymous	TargNonSig
KRAS_I21L_A>C	KRAS	I21L	A>C	1321.78	-0.108601	0.493656	0	0.587062	0.84552	T1_vs_T0_greater	I	21	L	non-synonymous	TargNonSig
KRAS_I21L_A>T	KRAS	I21L	A>T	937.439	-0.0333175	0.646395	0	0.520554	0.84552	T1_vs_T0_greater	I	21	L	non-synonymous	TargNonSig
KRAS_I21L_A>T_+syn	KRAS	I21L	A>T	20.7882	-0.199513	0.761695	0	0.603314	0.84552	T1_vs_T0_greater	I	21	L	non-synonymous	TargNonSig
KRAS_I21M_A>G	KRAS	I21M	A>G	694.971	-0.00138233	0.24436	0	0.502257	0.84552	T1_vs_T0_greater	I	21	M	non-synonymous	TargNonSig
KRAS_I21R_T>G	KRAS	I21R	T>G	6720.77	-0.066427	1.33065	0	0.519907	0.84552	T1_vs_T0_greater	I	21	R	non-synonymous	TargNonSig
KRAS_I21R_T>G_+syn	KRAS	I21R	T>G	19.0724	-0.666181	0.871992	0	0.777559	0.901548	T1_vs_T0_greater	I	21	R	non-synonymous	TargNonSig
KRAS_I21T_T>C	KRAS	I21T	T>C	1099.62	0.00736072	0.362946	0.0202805	0.49191	0.84552	T1_vs_T0_greater	I	21	T	non-synonymous	TargNonSig
KRAS_I21V_A>G	KRAS	I21V	A>G	1076.9	-0.0115108	0.195589	0	0.523465	0.84552	T1_vs_T0_greater	I	21	V	non-synonymous	TargNonSig
KRAS_I24F_A>T	KRAS	I24F	A>T	1740.26	-0.00630517	1.49544	0	0.501682	0.84552	T1_vs_T0_greater	I	24	F	non-synonymous	TargNonSig
KRAS_I24F_A>T_+syn	KRAS	I24F	A>T	5.13218	-2.27316	1.35149	0	0.953712	0.997909	T1_vs_T0_greater	I	24	F	non-synonymous	TargNonSig
KRAS_I24I_T>A	KRAS	I24I	T>A	284.468	0.143619	0.456461	0.314636	0.376519	0.84552	T1_vs_T0_greater	I	24	I	synonymous	Synonymous
KRAS_I24I_T>C	KRAS	I24I	T>C	406.991	-0.0323816	0.762112	0	0.516946	0.84552	T1_vs_T0_greater	I	24	I	synonymous	Synonymous
KRAS_I24L_A>C	KRAS	I24L	A>C	354.033	-0.0987118	0.235747	0	0.662289	0.848696	T1_vs_T0_greater	I	24	L	non-synonymous	TargNonSig
KRAS_I24M_T>G	KRAS	I24M	T>G	287.321	-0.185267	0.260519	0	0.761502	0.894644	T1_vs_T0_greater	I	24	M	non-synonymous	TargNonSig
KRAS_I24M_T>G_+syn	KRAS	I24M	T>G	5.74115	-2.92299	1.1006	0	0.996044	0.999982	T1_vs_T0_greater	I	24	M	non-synonymous	TargNonSig
KRAS_I24N_T>A	KRAS	I24N	T>A	463.47	0.163403	0.248274	0.658154	0.255219	0.84552	T1_vs_T0_greater	I	24	N	non-synonymous	TargNonSig
KRAS_I24S_T>G	KRAS	I24S	T>G	407.648	0.0639747	0.250045	0.255852	0.399032	0.84552	T1_vs_T0_greater	I	24	S	non-synonymous	TargNonSig
KRAS_I24S_T>G_+syn	KRAS	I24S	T>G	4.0366	-0.670095	1.33117	0	0.692654	0.860054	T1_vs_T0_greater	I	24	S	non-synonymous	TargNonSig
KRAS_I24T_T>C	KRAS	I24T	T>C	428.551	-0.129474	0.625961	0	0.581933	0.84552	T1_vs_T0_greater	I	24	T	non-synonymous	TargNonSig
KRAS_I24V_A>G	KRAS	I24V	A>G	593.372	0.051279	0.526779	0.0973445	0.461226	0.84552	T1_vs_T0_greater	I	24	V	non-synonymous	TargNonSig
KRAS_I36I_A>C	KRAS	I36I	A>C	1421.56	-0.111796	0.322121	0	0.635727	0.84552	T1_vs_T0_greater	I	36	I	synonymous	Synonymous
KRAS_I36I_A>T	KRAS	I36I	A>T	1805.29	-0.0327853	0.462886	0	0.528233	0.84552	T1_vs_T0_greater	I	36	I	synonymous	Synonymous
KRAS_I36I_A>T_	KRAS	I36I	A>T	3.64959	-0.0777829	1.38957	0	0.52232	0.84552	T1_vs_T0_greater	I	36	I	synonymous	Synonymous
KRAS_I36K_T>A	KRAS	I36K	T>A	1303.33	0.00951807	0.433218	0.0219706	0.491236	0.84552	T1_vs_T0_greater	I	36	K	non-synonymous	TargNonSig
KRAS_I36L_A>C	KRAS	I36L	A>C	765.327	0.0122644	0.700945	0.017497	0.49302	0.84552	T1_vs_T0_greater	I	36	L	non-synonymous	TargNonSig
KRAS_I36L_A>T	KRAS	I36L	A>T	692.952	0.118958	0.422615	0.28148	0.389171	0.84552	T1_vs_T0_greater	I	36	L	non-synonymous	TargNonSig
KRAS_I36M_A>G	KRAS	I36M	A>G	36546.9	-0.0313237	1.70417	0	0.507332	0.84552	T1_vs_T0_greater	I	36	M	non-synonymous	TargNonSig
KRAS_I36R_T>G	KRAS	I36R	T>G	1892.82	-0.0444162	0.680581	0	0.526017	0.84552	T1_vs_T0_greater	I	36	R	non-synonymous	TargNonSig
KRAS_I36T_T>C	KRAS	I36T	T>C	1857.31	0.020349	0.724004	0.0281062	0.488789	0.84552	T1_vs_T0_greater	I	36	T	non-synonymous	TargNonSig
KRAS_I36V_A>G	KRAS	I36V	A>G	520.919	0.0188527	0.600124	0.0314146	0.487469	0.84552	T1_vs_T0_greater	I	36	V	non-synonymous	TargNonSig
KRAS_I46F_A>T	KRAS	I46F	A>T	7.82204	-1.13939	1.42062	0	0.788735	0.903462	T1_vs_T0_greater	I	46	F	non-synonymous	TargNonSig
KRAS_I46I_T>A	KRAS	I46I	T>A	17.0485	-0.437845	0.657911	0	0.747137	0.887366	T1_vs_T0_greater	I	46	I	synonymous	Synonymous
KRAS_I46I_T>C	KRAS	I46I	T>C	9.63746	1.97662	1.14551	1.72553	0.0422158	0.84552	T1_vs_T0_greater	I	46	I	synonymous	Synonymous
KRAS_I46L_A>C	KRAS	I46L	A>C	5.23253	-2.30016	0.873626	0	0.995767	0.999982	T1_vs_T0_greater	I	46	L	non-synonymous	TargNonSig
KRAS_I46M_T>G	KRAS	I46M	T>G	11.774	-0.796008	0.755498	0	0.853972	0.934576	T1_vs_T0_greater	I	46	M	non-synonymous	TargNonSig
KRAS_I46N_T>A	KRAS	I46N	T>A	5.9386	-0.918561	1.15939	0	0.785902	0.903462	T1_vs_T0_greater	I	46	N	non-synonymous	TargNonSig
KRAS_I46S_T>G	KRAS	I46S	T>G	11.7631	-0.829046	0.955361	0	0.807243	0.910138	T1_vs_T0_greater	I	46	S	non-synonymous	TargNonSig
KRAS_I46T_T>C	KRAS	I46T	T>C	7.86743	-0.888386	1.52428	0	0.719994	0.877493	T1_vs_T0_greater	I	46	T	non-synonymous	TargNonSig
KRAS_I46V_A>G	KRAS	I46V	A>G	8.19701	0.0173977	1.33254	0.013056	0.494792	0.84552	T1_vs_T0_greater	I	46	V	non-synonymous	TargNonSig
KRAS_I55F_A>T	KRAS	I55F	A>T	7.6635	-0.605101	0.891748	0	0.75129	0.889113	T1_vs_T0_greater	I	55	F	non-synonymous	TargNonSig
KRAS_I55I_T>A	KRAS	I55I	T>A	4.65925	-0.332045	0.859965	0	0.650294	0.846665	T1_vs_T0_greater	I	55	I	synonymous	Synonymous
KRAS_I55I_T>C	KRAS	I55I	T>C	13.0829	0.99143	0.998888	0.992534	0.160469	0.84552	T1_vs_T0_greater	I	55	I	synonymous	Synonymous
KRAS_I55L_A>C	KRAS	I55L	A>C	8.79103	-0.298012	0.829344	0	0.640328	0.84552	T1_vs_T0_greater	I	55	L	non-synonymous	TargNonSig
KRAS_I55M_T>G	KRAS	I55M	T>G	12.4019	1.96839	1.13489	1.73443	0.0414209	0.84552	T1_vs_T0_greater	I	55	M	non-synonymous	TargNonSig
KRAS_I55N_T>A	KRAS	I55N	T>A	5.98346	-2.20209	0.958931	0	0.989174	0.999982	T1_vs_T0_greater	I	55	N	non-synonymous	TargNonSig
KRAS_I55S_T>G	KRAS	I55S	T>G	10.2121	1.4154	1.12813	1.25464	0.104804	0.84552	T1_vs_T0_greater	I	55	S	non-synonymous	TargNonSig
KRAS_I55T_T>C	KRAS	I55T	T>C	5.0762	-0.901092	1.46139	0	0.73125	0.882156	T1_vs_T0_greater	I	55	T	non-synonymous	TargNonSig
KRAS_I55V_A>G	KRAS	I55V	A>G	11.3248	-0.663577	1.06372	0	0.733629	0.882156	T1_vs_T0_greater	I	55	V	non-synonymous	TargNonSig
KRAS_K16*_A>T	KRAS	K16*	A>T	1351.73	0.150425	0.639011	0.235403	0.406948	0.84552	T1_vs_T0_greater	K	16	*	non-synonymous	TargNonSig
KRAS_K16*_A>T_	KRAS	K16*	A>T	3.72173	2.026	1.34574	1.50548	0.0660999	0.84552	T1_vs_T0_greater	K	16	*	non-synonymous	TargNonSig
KRAS_K16*_A>T_+syn	KRAS	K16*	A>T	7.88349	3.41595	1.43193	2.38555	0.00852676	0.70897	T1_vs_T0_greater	K	16	*	non-synonymous	TargNonSig
KRAS_K16E_A>G	KRAS	K16E	A>G	1055.44	0.0291178	0.28051	0.103803	0.458663	0.84552	T1_vs_T0_greater	K	16	E	non-synonymous	TargNonSig
KRAS_K16K_G>A	KRAS	K16K	G>A	893.258	-0.0044495	0.597849	0	0.502969	0.84552	T1_vs_T0_greater	K	16	K	synonymous	Synonymous
KRAS_K16M_A>T	KRAS	K16M	A>T	1153.95	0.0417132	0.465294	0.0896491	0.464283	0.84552	T1_vs_T0_greater	K	16	M	non-synonymous	TargNonSig
KRAS_K16M_A>T_+syn	KRAS	K16M	A>T	7.60504	-1.73685	0.864797	0	0.977699	0.999982	T1_vs_T0_greater	K	16	M	non-synonymous	TargNonSig
KRAS_K16N_G>C	KRAS	K16N	G>C	1269.21	-0.00880359	0.589476	0	0.505958	0.84552	T1_vs_T0_greater	K	16	N	non-synonymous	TargNonSig
KRAS_K16N_G>T	KRAS	K16N	G>T	1364.38	-0.0773202	0.329217	0	0.592842	0.84552	T1_vs_T0_greater	K	16	N	non-synonymous	TargNonSig
KRAS_K16N_G>T_+syn	KRAS	K16N	G>T	7.81426	0.428633	1.03287	0.414994	0.339073	0.84552	T1_vs_T0_greater	K	16	N	non-synonymous	TargNonSig
KRAS_K16Q_A>C	KRAS	K16Q	A>C	1085.92	-0.142017	0.488041	0	0.614472	0.84552	T1_vs_T0_greater	K	16	Q	non-synonymous	TargNonSig
KRAS_K16R_A>G	KRAS	K16R	A>G	1104.56	-0.0247583	0.831945	0	0.511871	0.84552	T1_vs_T0_greater	K	16	R	non-synonymous	TargNonSig
KRAS_K16T_A>C	KRAS	K16T	A>C	1445.08	0.153677	0.321359	0.478209	0.316251	0.84552	T1_vs_T0_greater	K	16	T	non-synonymous	TargNonSig
KRAS_K42*_A>T	KRAS	K42*	A>T	10.1526	-0.625985	0.933392	0	0.74878	0.887366	T1_vs_T0_greater	K	42	*	non-synonymous	TargNonSig
KRAS_K42E_A>G	KRAS	K42E	A>G	6.12683	0.485061	1.21445	0.399407	0.344797	0.84552	T1_vs_T0_greater	K	42	E	non-synonymous	TargNonSig
KRAS_K42K_G>A	KRAS	K42K	G>A	4.42849	-1.93255	1.03722	0	0.968782	0.999982	T1_vs_T0_greater	K	42	K	synonymous	Synonymous
KRAS_K42M_A>T	KRAS	K42M	A>T	8.33114	-1.93548	1.44715	0	0.909461	0.963355	T1_vs_T0_greater	K	42	M	non-synonymous	TargNonSig
KRAS_K42N_G>C	KRAS	K42N	G>C	7.67361	1.7493	1.23437	1.41715	0.0782189	0.84552	T1_vs_T0_greater	K	42	N	non-synonymous	TargNonSig
KRAS_K42N_G>T	KRAS	K42N	G>T	7.60493	-0.856893	0.972079	0	0.810978	0.910758	T1_vs_T0_greater	K	42	N	non-synonymous	TargNonSig
KRAS_K42Q_A>C	KRAS	K42Q	A>C	6.15621	-1.12557	1.36706	0	0.794845	0.903462	T1_vs_T0_greater	K	42	Q	non-synonymous	TargNonSig
KRAS_K42R_A>G	KRAS	K42R	A>G	4.20364	-0.912538	1.25422	0	0.766562	0.896063	T1_vs_T0_greater	K	42	R	non-synonymous	TargNonSig
KRAS_K42T_A>C	KRAS	K42T	A>C	6.94956	0.770783	1.55216	0.496586	0.30974	0.84552	T1_vs_T0_greater	K	42	T	non-synonymous	TargNonSig
KRAS_K5*_A>T	KRAS	K5*	A>T	209.964	-0.293332	0.412797	0	0.761333	0.894644	T1_vs_T0_greater	K	5	*	non-synonymous	TargNonSig
KRAS_K5*_A>T_+syn	KRAS	K5*	A>T	3.60767	-0.495107	1.33133	0	0.645012	0.84552	T1_vs_T0_greater	K	5	*	non-synonymous	TargNonSig
KRAS_K5E_A>G	KRAS	K5E	A>G	177.759	-0.105114	0.304882	0	0.634866	0.84552	T1_vs_T0_greater	K	5	E	non-synonymous	TargNonSig
KRAS_K5I_A>T	KRAS	K5I	A>T	191.54	-0.244184	0.689423	0	0.6384	0.84552	T1_vs_T0_greater	K	5	I	non-synonymous	TargNonSig
KRAS_K5I_A>T_+syn	KRAS	K5I	A>T	6.09159	1.79522	0.995313	1.80367	0.0356413	0.84552	T1_vs_T0_greater	K	5	I	non-synonymous	TargNonSig
KRAS_K5K_A>G	KRAS	K5K	A>G	160.902	-0.28107	0.312121	0	0.816077	0.9129	T1_vs_T0_greater	K	5	K	synonymous	Synonymous
KRAS_K5N_A>C	KRAS	K5N	A>C	420.29	-0.12924	0.693301	0	0.573939	0.84552	T1_vs_T0_greater	K	5	N	non-synonymous	TargNonSig
KRAS_K5N_A>C_	KRAS	K5N	A>C	3.62048	-0.0817715	1.26402	0	0.52579	0.84552	T1_vs_T0_greater	K	5	N	non-synonymous	TargNonSig
KRAS_K5N_A>T	KRAS	K5N	A>T	128.573	-0.034147	0.586546	0	0.523212	0.84552	T1_vs_T0_greater	K	5	N	non-synonymous	TargNonSig
KRAS_K5N_A>T_+syn	KRAS	K5N	A>T	5.16637	0.126872	1.22287	0.103749	0.458684	0.84552	T1_vs_T0_greater	K	5	N	non-synonymous	TargNonSig
KRAS_K5Q_A>C	KRAS	K5Q	A>C	177.485	-0.0988747	0.242256	0	0.658415	0.848696	T1_vs_T0_greater	K	5	Q	non-synonymous	TargNonSig
KRAS_K5R_A>G	KRAS	K5R	A>G	160.129	-0.206904	0.322055	0	0.739709	0.883942	T1_vs_T0_greater	K	5	R	non-synonymous	TargNonSig
KRAS_K5T_A>C	KRAS	K5T	A>C	146.346	-0.253621	0.275763	0	0.821138	0.915816	T1_vs_T0_greater	K	5	T	non-synonymous	TargNonSig
KRAS_L19*_T>A	KRAS	L19*	T>A	1099.34	0.068325	0.204916	0.333429	0.369405	0.84552	T1_vs_T0_greater	L	19	*	non-synonymous	TargNonSig
KRAS_L19F_G>C	KRAS	L19F	G>C	948.188	0.118369	0.248651	0.476045	0.317021	0.84552	T1_vs_T0_greater	L	19	F	non-synonymous	TargNonSig
KRAS_L19F_G>T	KRAS	L19F	G>T	2300.26	0.0313662	1.31322	0.023885	0.490472	0.84552	T1_vs_T0_greater	L	19	F	non-synonymous	TargNonSig
KRAS_L19F_G>T_+syn	KRAS	L19F	G>T	12.9901	0.148239	0.744091	0.199221	0.421045	0.84552	T1_vs_T0_greater	L	19	F	non-synonymous	TargNonSig
KRAS_L19L_G>A	KRAS	L19L	G>A	945.145	-0.0283584	0.295144	0	0.538273	0.84552	T1_vs_T0_greater	L	19	L	synonymous	Synonymous
KRAS_L19L_T>C	KRAS	L19L	T>C	1004.84	-0.0629816	0.974266	0	0.525772	0.84552	T1_vs_T0_greater	L	19	L	synonymous	Synonymous
KRAS_L19M_T>A	KRAS	L19M	T>A	1528.83	0.00975162	0.377807	0.0258111	0.489704	0.84552	T1_vs_T0_greater	L	19	M	non-synonymous	TargNonSig
KRAS_L19S_T>C	KRAS	L19S	T>C	917.196	-0.00787692	0.464083	0	0.506771	0.84552	T1_vs_T0_greater	L	19	S	non-synonymous	TargNonSig
KRAS_L19V_T>G	KRAS	L19V	T>G	982.286	0.0872391	0.561601	0.15534	0.438277	0.84552	T1_vs_T0_greater	L	19	V	non-synonymous	TargNonSig
KRAS_L19V_T>G_+syn	KRAS	L19V	T>G	11.8802	0.682089	0.786027	0.867768	0.192761	0.84552	T1_vs_T0_greater	L	19	V	non-synonymous	TargNonSig
KRAS_L19W_T>G	KRAS	L19W	T>G	1054.28	-0.0198641	0.456404	0	0.517358	0.84552	T1_vs_T0_greater	L	19	W	non-synonymous	TargNonSig
KRAS_L19W_T>G_+syn	KRAS	L19W	T>G	11.0148	0.19844	0.738893	0.268563	0.394133	0.84552	T1_vs_T0_greater	L	19	W	non-synonymous	TargNonSig
KRAS_L23I_C>A	KRAS	L23I	C>A	211.648	0.100812	1.0182	0.0990099	0.460565	0.84552	T1_vs_T0_greater	L	23	I	non-synonymous	TargNonSig
KRAS_L23L_A>C	KRAS	L23L	A>C	245.595	0.113467	0.364503	0.311293	0.377789	0.84552	T1_vs_T0_greater	L	23	L	synonymous	Synonymous
KRAS_L23L_A>G	KRAS	L23L	A>G	250.81	0.0200694	0.316497	0.0634109	0.47472	0.84552	T1_vs_T0_greater	L	23	L	synonymous	Synonymous
KRAS_L23L_A>T	KRAS	L23L	A>T	278.813	-0.0117489	0.672596	0	0.506968	0.84552	T1_vs_T0_greater	L	23	L	synonymous	Synonymous
KRAS_L23L_A>T_+syn	KRAS	L23L	A>T	4.7885	-1.3152	0.914816	0	0.924736	0.975921	T1_vs_T0_greater	L	23	L	synonymous	Synonymous
KRAS_L23L_C>T	KRAS	L23L	C>T	233.491	-0.0370565	0.29047	0	0.550757	0.84552	T1_vs_T0_greater	L	23	L	synonymous	Synonymous
KRAS_L23L_C>T_+syn	KRAS	L23L	C>T	3.75533	0.942117	1.03084	0.913933	0.180376	0.84552	T1_vs_T0_greater	L	23	L	synonymous	Synonymous
KRAS_L23P_T>C	KRAS	L23P	T>C	831.178	-0.0879837	0.487595	0	0.571598	0.84552	T1_vs_T0_greater	L	23	P	non-synonymous	TargNonSig
KRAS_L23Q_T>A	KRAS	L23Q	T>A	777.007	-0.0126048	0.721838	0	0.506966	0.84552	T1_vs_T0_greater	L	23	Q	non-synonymous	TargNonSig
KRAS_L23R_T>G	KRAS	L23R	T>G	1019.63	0.00921427	1.02095	0.00902519	0.4964	0.84552	T1_vs_T0_greater	L	23	R	non-synonymous	TargNonSig
KRAS_L23R_T>G_+syn	KRAS	L23R	T>G	3.75597	2.30022	1.37097	1.67781	0.0466924	0.84552	T1_vs_T0_greater	L	23	R	non-synonymous	TargNonSig
KRAS_L23V_C>G	KRAS	L23V	C>G	234.478	0.134793	0.304568	0.44257	0.329038	0.84552	T1_vs_T0_greater	L	23	V	non-synonymous	TargNonSig
KRAS_L52F_C>T	KRAS	L52F	C>T	10.2745	0.0431332	0.791262	0.0545118	0.478264	0.84552	T1_vs_T0_greater	L	52	F	non-synonymous	TargNonSig
KRAS_L52H_T>A	KRAS	L52H	T>A	37.611	-0.169269	0.632537	0	0.605498	0.84552	T1_vs_T0_greater	L	52	H	non-synonymous	TargNonSig
KRAS_L52I_C>A	KRAS	L52I	C>A	11.3636	-1.1279	0.965617	0	0.878609	0.944669	T1_vs_T0_greater	L	52	I	non-synonymous	TargNonSig
KRAS_L52L_C>A	KRAS	L52L	C>A	8.17198	-0.613644	0.971655	0	0.736158	0.882156	T1_vs_T0_greater	L	52	L	synonymous	Synonymous
KRAS_L52L_C>G	KRAS	L52L	C>G	14.2571	-0.453475	0.69523	0	0.742885	0.88579	T1_vs_T0_greater	L	52	L	synonymous	Synonymous
KRAS_L52L_C>T	KRAS	L52L	C>T	12.2	-0.0108581	0.923748	0	0.504689	0.84552	T1_vs_T0_greater	L	52	L	synonymous	Synonymous
KRAS_L52P_T>C	KRAS	L52P	T>C	13.6286	-0.749841	0.939332	0	0.787643	0.903462	T1_vs_T0_greater	L	52	P	non-synonymous	TargNonSig
KRAS_L52R_T>G	KRAS	L52R	T>G	13.0695	-0.541066	1.08876	0	0.690389	0.859734	T1_vs_T0_greater	L	52	R	non-synonymous	TargNonSig
KRAS_L52V_C>G	KRAS	L52V	C>G	9.18647	0.16513	0.892382	0.185044	0.426597	0.84552	T1_vs_T0_greater	L	52	V	non-synonymous	TargNonSig
KRAS_L53*_T>A	KRAS	L53*	T>A	11.5462	0.036259	1.00103	0.0362216	0.485553	0.84552	T1_vs_T0_greater	L	53	*	non-synonymous	TargNonSig
KRAS_L53F_G>C	KRAS	L53F	G>C	10.4451	-0.178467	0.63156	0	0.611251	0.84552	T1_vs_T0_greater	L	53	F	non-synonymous	TargNonSig
KRAS_L53F_G>T	KRAS	L53F	G>T	41.0816	-0.371703	1.25678	0	0.616293	0.84552	T1_vs_T0_greater	L	53	F	non-synonymous	TargNonSig
KRAS_L53L_G>A	KRAS	L53L	G>A	9.69096	-1.20502	0.639392	0	0.97026	0.999982	T1_vs_T0_greater	L	53	L	synonymous	Synonymous
KRAS_L53L_T>C	KRAS	L53L	T>C	7.66088	1.3534	1.22096	1.10847	0.13383	0.84552	T1_vs_T0_greater	L	53	L	synonymous	Synonymous
KRAS_L53M_T>A	KRAS	L53M	T>A	7.65311	-0.563222	1.41809	0	0.654378	0.848122	T1_vs_T0_greater	L	53	M	non-synonymous	TargNonSig
KRAS_L53S_T>C	KRAS	L53S	T>C	7.20252	0.0580977	1.03955	0.0558874	0.477716	0.84552	T1_vs_T0_greater	L	53	S	non-synonymous	TargNonSig
KRAS_L53V_T>G	KRAS	L53V	T>G	11.0796	-1.50038	0.716136	0	0.981919	0.999982	T1_vs_T0_greater	L	53	V	non-synonymous	TargNonSig
KRAS_L53W_T>G	KRAS	L53W	T>G	9.94952	1.79193	0.892814	2.00706	0.0223716	0.84552	T1_vs_T0_greater	L	53	W	non-synonymous	TargNonSig
KRAS_L56F_C>T	KRAS	L56F	C>T	7.89529	-0.315608	1.20845	0	0.603019	0.84552	T1_vs_T0_greater	L	56	F	non-synonymous	TargNonSig
KRAS_L56H_T>A	KRAS	L56H	T>A	6.75291	0.56179	0.740827	0.758328	0.224127	0.84552	T1_vs_T0_greater	L	56	H	non-synonymous	TargNonSig
KRAS_L56I_C>A	KRAS	L56I	C>A	14.4636	0.512578	1.36446	0.375665	0.353583	0.84552	T1_vs_T0_greater	L	56	I	non-synonymous	TargNonSig
KRAS_L56L_C>A	KRAS	L56L	C>A	6.6589	1.95127	1.07941	1.80771	0.0353255	0.84552	T1_vs_T0_greater	L	56	L	synonymous	Synonymous
KRAS_L56L_C>G	KRAS	L56L	C>G	8.53137	1.00606	0.953273	1.05538	0.145626	0.84552	T1_vs_T0_greater	L	56	L	synonymous	Synonymous
KRAS_L56L_C>T	KRAS	L56L	C>T	5.99195	-2.97152	1.08978	0	0.996802	0.999982	T1_vs_T0_greater	L	56	L	synonymous	Synonymous
KRAS_L56P_T>C	KRAS	L56P	T>C	5.13643	-4.90674	1.27791	0	0.999938	0.999982	T1_vs_T0_greater	L	56	P	non-synonymous	TargNonSig
KRAS_L56R_T>G	KRAS	L56R	T>G	12.4645	1.44776	0.661753	2.18776	0.0143436	0.77223	T1_vs_T0_greater	L	56	R	non-synonymous	TargNonSig
KRAS_L56V_C>G	KRAS	L56V	C>G	10.1528	0.389834	0.894887	0.435624	0.331555	0.84552	T1_vs_T0_greater	L	56	V	non-synonymous	TargNonSig
KRAS_L6F_C>T	KRAS	L6F	C>T	200.063	0.0696812	0.523384	0.133136	0.447043	0.84552	T1_vs_T0_greater	L	6	F	non-synonymous	TargNonSig
KRAS_L6F_C>T_+syn	KRAS	L6F	C>T	5.45573	0.349315	1.62039	0.215575	0.41466	0.84552	T1_vs_T0_greater	L	6	F	non-synonymous	TargNonSig
KRAS_L6H_T>A	KRAS	L6H	T>A	733.114	0.0664863	0.37427	0.177643	0.429502	0.84552	T1_vs_T0_greater	L	6	H	non-synonymous	TargNonSig
KRAS_L6H_T>A_	KRAS	L6H	T>A	3.63559	-1.08397	1.29106	0	0.799432	0.904898	T1_vs_T0_greater	L	6	H	non-synonymous	TargNonSig
KRAS_L6I_C>A	KRAS	L6I	C>A	307.065	0.199981	0.32115	0.622704	0.26674	0.84552	T1_vs_T0_greater	L	6	I	non-synonymous	TargNonSig
KRAS_L6L_T>A	KRAS	L6L	T>A	1073.52	-0.0254152	0.285792	0	0.535431	0.84552	T1_vs_T0_greater	L	6	L	synonymous	Synonymous
KRAS_L6L_T>C	KRAS	L6L	T>C	653.805	-0.0305871	0.246609	0	0.549355	0.84552	T1_vs_T0_greater	L	6	L	synonymous	Synonymous
KRAS_L6L_T>G	KRAS	L6L	T>G	893.575	0.034971	0.786937	0.0444394	0.482277	0.84552	T1_vs_T0_greater	L	6	L	synonymous	Synonymous
KRAS_L6L_T>G_+syn	KRAS	L6L	T>G	4.48001	-0.993941	0.76997	0	0.901628	0.958608	T1_vs_T0_greater	L	6	L	synonymous	Synonymous
KRAS_L6P_T>C	KRAS	L6P	T>C	2788.8	-0.00412269	0.997843	0	0.501648	0.84552	T1_vs_T0_greater	L	6	P	non-synonymous	TargNonSig
KRAS_L6R_T>G	KRAS	L6R	T>G	587.156	0.02047	0.366085	0.0559161	0.477704	0.84552	T1_vs_T0_greater	L	6	R	non-synonymous	TargNonSig
KRAS_L6R_T>G_+syn	KRAS	L6R	T>G	8.43169	-3.00725	1.03276	0	0.998204	0.999982	T1_vs_T0_greater	L	6	R	non-synonymous	TargNonSig
KRAS_L6V_C>G	KRAS	L6V	C>G	213.537	-0.159445	0.262608	0	0.728128	0.882156	T1_vs_T0_greater	L	6	V	non-synonymous	TargNonSig
KRAS_M1I_G>A	KRAS	M1I	G>A	276.135	-0.145544	0.23885	0	0.728854	0.882156	T1_vs_T0_greater	M	1	I	non-synonymous	TargNonSig
KRAS_M1I_G>C	KRAS	M1I	G>C	217.355	-0.177956	0.265722	0	0.748477	0.887366	T1_vs_T0_greater	M	1	I	non-synonymous	TargNonSig
KRAS_M1I_G>T	KRAS	M1I	G>T	1355.38	-0.0522976	1.47103	0	0.51418	0.84552	T1_vs_T0_greater	M	1	I	non-synonymous	TargNonSig
KRAS_M1I_G>T_+syn	KRAS	M1I	G>T	4.45685	-0.303376	1.06323	0	0.612307	0.84552	T1_vs_T0_greater	M	1	I	non-synonymous	TargNonSig
KRAS_M1K_T>A	KRAS	M1K	T>A	4430.13	-0.0225599	1.41869	0	0.506344	0.84552	T1_vs_T0_greater	M	1	K	non-synonymous	TargNonSig
KRAS_M1L_A>C	KRAS	M1L	A>C	302.323	0.0183997	0.363533	0.0506136	0.479817	0.84552	T1_vs_T0_greater	M	1	L	non-synonymous	TargNonSig
KRAS_M1L_A>T	KRAS	M1L	A>T	271.788	-0.145132	0.282965	0	0.695989	0.860161	T1_vs_T0_greater	M	1	L	non-synonymous	TargNonSig
KRAS_M1R_T>G	KRAS	M1R	T>G	301.166	0.0365647	0.322018	0.113548	0.454798	0.84552	T1_vs_T0_greater	M	1	R	non-synonymous	TargNonSig
KRAS_M1R_T>G_+syn	KRAS	M1R	T>G	3.90281	1.2283	1.03131	1.19101	0.116825	0.84552	T1_vs_T0_greater	M	1	R	non-synonymous	TargNonSig
KRAS_M1T_T>C	KRAS	M1T	T>C	253.784	0.151359	0.205683	0.735888	0.2309	0.84552	T1_vs_T0_greater	M	1	T	non-synonymous	TargNonSig
KRAS_M1V_A>G	KRAS	M1V	A>G	317.805	0.13113	0.199882	0.656039	0.255899	0.84552	T1_vs_T0_greater	M	1	V	non-synonymous	TargNonSig
KRAS_M67I_G>A	KRAS	M67I	G>A	7.09258	1.82174	0.843256	2.16037	0.015372	0.77223	T1_vs_T0_greater	M	67	I	non-synonymous	TargNonSig
KRAS_M67I_G>C	KRAS	M67I	G>C	17.4941	-0.674688	0.716236	0	0.826901	0.917619	T1_vs_T0_greater	M	67	I	non-synonymous	TargNonSig
KRAS_M67I_G>T	KRAS	M67I	G>T	9.74143	0.0927448	1.0396	0.0892122	0.464457	0.84552	T1_vs_T0_greater	M	67	I	non-synonymous	TargNonSig
KRAS_M67K_T>A	KRAS	M67K	T>A	13.6814	-0.751211	0.697109	0	0.859396	0.93729	T1_vs_T0_greater	M	67	K	non-synonymous	TargNonSig
KRAS_M67L_A>C	KRAS	M67L	A>C	9.47302	0.444878	0.806115	0.551879	0.290516	0.84552	T1_vs_T0_greater	M	67	L	non-synonymous	TargNonSig
KRAS_M67L_A>T	KRAS	M67L	A>T	12.8487	0.276093	0.83547	0.330465	0.370524	0.84552	T1_vs_T0_greater	M	67	L	non-synonymous	TargNonSig
KRAS_M67R_T>G	KRAS	M67R	T>G	13.2426	1.4063	0.870125	1.61621	0.0530246	0.84552	T1_vs_T0_greater	M	67	R	non-synonymous	TargNonSig
KRAS_M67T_T>C	KRAS	M67T	T>C	6.73816	-0.188104	1.21168	0	0.561685	0.84552	T1_vs_T0_greater	M	67	T	non-synonymous	TargNonSig
KRAS_M67V_A>G	KRAS	M67V	A>G	17.4559	0.189645	0.634852	0.298724	0.382575	0.84552	T1_vs_T0_greater	M	67	V	non-synonymous	TargNonSig
KRAS_M72I_G>A	KRAS	M72I	G>A	18.0116	0.344457	0.59387	0.580021	0.28095	0.84552	T1_vs_T0_greater	M	72	I	non-synonymous	TargNonSig
KRAS_M72I_G>C	KRAS	M72I	G>C	12.7385	0.491614	0.919773	0.534495	0.2965	0.84552	T1_vs_T0_greater	M	72	I	non-synonymous	TargNonSig
KRAS_M72I_G>T	KRAS	M72I	G>T	19.5074	-0.0288129	0.726173	0	0.515825	0.84552	T1_vs_T0_greater	M	72	I	non-synonymous	TargNonSig
KRAS_M72K_T>A	KRAS	M72K	T>A	12.388	0.106174	0.81441	0.130369	0.448137	0.84552	T1_vs_T0_greater	M	72	K	non-synonymous	TargNonSig
KRAS_M72L_A>C	KRAS	M72L	A>C	12.5091	-0.783142	0.684293	0	0.873782	0.943026	T1_vs_T0_greater	M	72	L	non-synonymous	TargNonSig
KRAS_M72L_A>T	KRAS	M72L	A>T	22.6894	-0.328361	0.408325	0	0.789349	0.903462	T1_vs_T0_greater	M	72	L	non-synonymous	TargNonSig
KRAS_M72R_T>G	KRAS	M72R	T>G	8.52793	-0.385667	0.905676	0	0.664885	0.848696	T1_vs_T0_greater	M	72	R	non-synonymous	TargNonSig
KRAS_M72T_T>C	KRAS	M72T	T>C	16.2126	-0.050915	1.1294	0	0.517979	0.84552	T1_vs_T0_greater	M	72	T	non-synonymous	TargNonSig
KRAS_M72V_A>G	KRAS	M72V	A>G	10.459	-0.366413	0.782374	0	0.680228	0.857027	T1_vs_T0_greater	M	72	V	non-synonymous	TargNonSig
KRAS_N26D_A>G	KRAS	N26D	A>G	245.648	0.0109032	0.242408	0.044979	0.482062	0.84552	T1_vs_T0_greater	N	26	D	non-synonymous	TargNonSig
KRAS_N26H_A>C	KRAS	N26H	A>C	188.442	-0.0468753	0.700403	0	0.52668	0.84552	T1_vs_T0_greater	N	26	H	non-synonymous	TargNonSig
KRAS_N26I_A>T	KRAS	N26I	A>T	356.351	-0.0256066	0.242586	0	0.542033	0.84552	T1_vs_T0_greater	N	26	I	non-synonymous	TargNonSig
KRAS_N26I_A>T_+syn	KRAS	N26I	A>T	6.25694	1.76883	1.05815	1.67162	0.0472993	0.84552	T1_vs_T0_greater	N	26	I	non-synonymous	TargNonSig
KRAS_N26K_T>A	KRAS	N26K	T>A	460.497	0.0635157	0.536493	0.118391	0.452879	0.84552	T1_vs_T0_greater	N	26	K	non-synonymous	TargNonSig
KRAS_N26K_T>G	KRAS	N26K	T>G	327.768	-0.254534	0.308269	0	0.79551	0.903462	T1_vs_T0_greater	N	26	K	non-synonymous	TargNonSig
KRAS_N26K_T>G_+syn	KRAS	N26K	T>G	7.03788	1.09809	1.18136	0.929514	0.176311	0.84552	T1_vs_T0_greater	N	26	K	non-synonymous	TargNonSig
KRAS_N26N_T>C	KRAS	N26N	T>C	336.229	-0.0909772	0.438643	0	0.582154	0.84552	T1_vs_T0_greater	N	26	N	synonymous	Synonymous
KRAS_N26S_A>G	KRAS	N26S	A>G	266.178	0.017091	0.430169	0.0397309	0.484154	0.84552	T1_vs_T0_greater	N	26	S	non-synonymous	TargNonSig
KRAS_N26T_A>C	KRAS	N26T	A>C	362.629	0.0195917	0.370971	0.0528118	0.478941	0.84552	T1_vs_T0_greater	N	26	T	non-synonymous	TargNonSig
KRAS_N26Y_A>T	KRAS	N26Y	A>T	218.187	-0.0556808	0.533283	0	0.541579	0.84552	T1_vs_T0_greater	N	26	Y	non-synonymous	TargNonSig
KRAS_N26Y_A>T_+syn	KRAS	N26Y	A>T	3.7457	-1.81561	1.17137	0	0.939428	0.987781	T1_vs_T0_greater	N	26	Y	non-synonymous	TargNonSig
KRAS_P34A_C>G	KRAS	P34A	C>G	897.814	0.151869	0.769922	0.197252	0.421815	0.84552	T1_vs_T0_greater	P	34	A	non-synonymous	TargNonSig
KRAS_P34L_C>T	KRAS	P34L	C>T	1375.7	0.128098	0.55811	0.229521	0.409232	0.84552	T1_vs_T0_greater	P	34	L	non-synonymous	TargNonSig
KRAS_P34L_C>T_+syn	KRAS	P34L	C>T	4.87391	-1.5862	1.12133	0	0.921404	0.973601	T1_vs_T0_greater	P	34	L	non-synonymous	TargNonSig
KRAS_P34P_A>C	KRAS	P34P	A>C	845.128	-0.0592496	0.424191	0	0.555542	0.84552	T1_vs_T0_greater	P	34	P	synonymous	Synonymous
KRAS_P34P_A>G	KRAS	P34P	A>G	769.141	-0.00864272	0.23988	0	0.514371	0.84552	T1_vs_T0_greater	P	34	P	synonymous	Synonymous
KRAS_P34P_A>T	KRAS	P34P	A>T	783.735	-0.0983058	0.3227	0	0.619678	0.84552	T1_vs_T0_greater	P	34	P	synonymous	Synonymous
KRAS_P34P_A>T_+syn	KRAS	P34P	A>T	5.6357	-1.26964	1.14324	0	0.866621	0.940026	T1_vs_T0_greater	P	34	P	synonymous	Synonymous
KRAS_P34Q_C>A	KRAS	P34Q	C>A	1016.98	-0.0796213	0.833365	0	0.538058	0.84552	T1_vs_T0_greater	P	34	Q	non-synonymous	TargNonSig
KRAS_P34R_C>G	KRAS	P34R	C>G	679.058	0.0470361	0.580209	0.0810676	0.467694	0.84552	T1_vs_T0_greater	P	34	R	non-synonymous	TargNonSig
KRAS_P34S_C>T	KRAS	P34S	C>T	3871.8	-0.0583355	1.25526	0	0.518533	0.84552	T1_vs_T0_greater	P	34	S	non-synonymous	TargNonSig
KRAS_P34S_C>T_+syn	KRAS	P34S	C>T	7.41437	0.929902	0.806022	1.15369	0.124313	0.84552	T1_vs_T0_greater	P	34	S	non-synonymous	TargNonSig
KRAS_P34T_C>A	KRAS	P34T	C>A	13415	-0.0258096	1.43493	0	0.507175	0.84552	T1_vs_T0_greater	P	34	T	non-synonymous	TargNonSig
KRAS_Q22*_C>T	KRAS	Q22*	C>T	663.546	0.000364398	0.196398	0.00185541	0.49926	0.84552	T1_vs_T0_greater	Q	22	*	non-synonymous	TargNonSig
KRAS_Q22*_C>T_+syn	KRAS	Q22*	C>T	6.54404	0.284141	0.944143	0.300951	0.381726	0.84552	T1_vs_T0_greater	Q	22	*	non-synonymous	TargNonSig
KRAS_Q22E_C>G	KRAS	Q22E	C>G	785.559	0.0363092	0.228995	0.158559	0.437008	0.84552	T1_vs_T0_greater	Q	22	E	non-synonymous	TargNonSig
KRAS_Q22H_G>C	KRAS	Q22H	G>C	1431.35	0.0244348	1.26438	0.0193255	0.492291	0.84552	T1_vs_T0_greater	Q	22	H	non-synonymous	TargNonSig
KRAS_Q22H_G>T	KRAS	Q22H	G>T	677.913	0.099812	0.649013	0.15379	0.438887	0.84552	T1_vs_T0_greater	Q	22	H	non-synonymous	TargNonSig
KRAS_Q22H_G>T_+syn	KRAS	Q22H	G>T	5.39615	0.134622	1.08404	0.124186	0.450584	0.84552	T1_vs_T0_greater	Q	22	H	non-synonymous	TargNonSig
KRAS_Q22K_C>A	KRAS	Q22K	C>A	908.259	0.066156	0.251087	0.263478	0.396091	0.84552	T1_vs_T0_greater	Q	22	K	non-synonymous	TargNonSig
KRAS_Q22L_A>T	KRAS	Q22L	A>T	3072.95	-0.0187157	1.37321	0	0.505437	0.84552	T1_vs_T0_greater	Q	22	L	non-synonymous	TargNonSig
KRAS_Q22L_A>T_+syn	KRAS	Q22L	A>T	7.32119	-0.107127	0.911459	0	0.546782	0.84552	T1_vs_T0_greater	Q	22	L	non-synonymous	TargNonSig
KRAS_Q22P_A>C	KRAS	Q22P	A>C	639.482	0.126827	0.841627	0.150693	0.440109	0.84552	T1_vs_T0_greater	Q	22	P	non-synonymous	TargNonSig
KRAS_Q22Q_G>A	KRAS	Q22Q	G>A	614.822	0.045443	0.262176	0.17333	0.431196	0.84552	T1_vs_T0_greater	Q	22	Q	synonymous	Synonymous
KRAS_Q22R_A>G	KRAS	Q22R	A>G	2602.28	-0.15292	1.18173	0	0.551481	0.84552	T1_vs_T0_greater	Q	22	R	non-synonymous	TargNonSig
KRAS_Q25*_C>T	KRAS	Q25*	C>T	192.681	-0.0247244	0.286905	0	0.534337	0.84552	T1_vs_T0_greater	Q	25	*	non-synonymous	TargNonSig
KRAS_Q25*_C>T_+syn	KRAS	Q25*	C>T	4.2578	-2.45172	1.38014	0	0.962169	0.999982	T1_vs_T0_greater	Q	25	*	non-synonymous	TargNonSig
KRAS_Q25E_C>G	KRAS	Q25E	C>G	261.23	0.0539939	0.45106	0.119704	0.452359	0.84552	T1_vs_T0_greater	Q	25	E	non-synonymous	TargNonSig
KRAS_Q25H_G>C	KRAS	Q25H	G>C	169.321	0.126344	0.39974	0.316066	0.375976	0.84552	T1_vs_T0_greater	Q	25	H	non-synonymous	TargNonSig
KRAS_Q25H_G>C_	KRAS	Q25H	G>C	3.64959	-0.0777829	1.38957	0	0.52232	0.84552	T1_vs_T0_greater	Q	25	H	non-synonymous	TargNonSig
KRAS_Q25H_G>T	KRAS	Q25H	G>T	163.893	-0.014575	0.273342	0	0.521262	0.84552	T1_vs_T0_greater	Q	25	H	non-synonymous	TargNonSig
KRAS_Q25H_G>T_+syn	KRAS	Q25H	G>T	3.89131	-0.0711941	0.861443	0	0.532933	0.84552	T1_vs_T0_greater	Q	25	H	non-synonymous	TargNonSig
KRAS_Q25K_C>A	KRAS	Q25K	C>A	201.924	0.0400634	0.310449	0.12905	0.448659	0.84552	T1_vs_T0_greater	Q	25	K	non-synonymous	TargNonSig
KRAS_Q25L_A>T	KRAS	Q25L	A>T	159.412	-0.0833882	0.263157	0	0.624331	0.84552	T1_vs_T0_greater	Q	25	L	non-synonymous	TargNonSig
KRAS_Q25L_A>T_+syn	KRAS	Q25L	A>T	3.9868	0.622824	1.10611	0.563077	0.286691	0.84552	T1_vs_T0_greater	Q	25	L	non-synonymous	TargNonSig
KRAS_Q25P_A>C	KRAS	Q25P	A>C	186.982	0.0864168	0.316432	0.273098	0.392389	0.84552	T1_vs_T0_greater	Q	25	P	non-synonymous	TargNonSig
KRAS_Q25Q_G>A	KRAS	Q25Q	G>A	235.57	0.0613801	0.712774	0.0861145	0.465688	0.84552	T1_vs_T0_greater	Q	25	Q	synonymous	Synonymous
KRAS_Q25R_A>G	KRAS	Q25R	A>G	182.332	-0.0952896	0.250341	0	0.648264	0.846592	T1_vs_T0_greater	Q	25	R	non-synonymous	TargNonSig
KRAS_Q43*_C>T	KRAS	Q43*	C>T	3.63491	0.941725	1.2934	0.7281	0.233276	0.84552	T1_vs_T0_greater	Q	43	*	non-synonymous	TargNonSig
KRAS_Q43E_C>G	KRAS	Q43E	C>G	5.77759	-0.422166	1.14185	0	0.644205	0.84552	T1_vs_T0_greater	Q	43	E	non-synonymous	TargNonSig
KRAS_Q43H_A>C	KRAS	Q43H	A>C	6.36338	1.23066	1.2493	0.985076	0.162293	0.84552	T1_vs_T0_greater	Q	43	H	non-synonymous	TargNonSig
KRAS_Q43H_A>T	KRAS	Q43H	A>T	3.68996	0.247808	1.20963	0.204862	0.41884	0.84552	T1_vs_T0_greater	Q	43	H	non-synonymous	TargNonSig
KRAS_Q43K_C>A	KRAS	Q43K	C>A	5.45698	0.164009	0.733688	0.22354	0.411558	0.84552	T1_vs_T0_greater	Q	43	K	non-synonymous	TargNonSig
KRAS_Q43L_A>T	KRAS	Q43L	A>T	4.38842	-0.936981	1.10055	0	0.802718	0.906227	T1_vs_T0_greater	Q	43	L	non-synonymous	TargNonSig
KRAS_Q43P_A>C	KRAS	Q43P	A>C	4.66678	2.61624	1.37511	1.90257	0.0285483	0.84552	T1_vs_T0_greater	Q	43	P	non-synonymous	TargNonSig
KRAS_Q43Q_A>G	KRAS	Q43Q	A>G	4.98526	0.047232	0.971627	0.0486112	0.480615	0.84552	T1_vs_T0_greater	Q	43	Q	synonymous	Synonymous
KRAS_Q61*_C>T	KRAS	Q61*	C>T	4.14287	-2.57518	1.41508	0	0.965606	0.999982	T1_vs_T0_greater	Q	61	*	non-synonymous	TargNonSig
KRAS_Q61E_C>G	KRAS	Q61E	C>G	6.44747	1.29775	1.72908	0.750539	0.226465	0.84552	T1_vs_T0_greater	Q	61	E	non-synonymous	TargNonSig
KRAS_Q61H_A>C	KRAS	Q61H	A>C	4.53066	1.24969	1.169	1.06903	0.142529	0.84552	T1_vs_T0_greater	Q	61	H	non-synonymous	TargNonSig
KRAS_Q61H_A>T	KRAS	Q61H	A>T	3.9339	0.89867	1.2382	0.725787	0.233985	0.84552	T1_vs_T0_greater	Q	61	H	non-synonymous	TargNonSig
KRAS_Q61K_C>A	KRAS	Q61K	C>A	4.71893	-2.38754	1.52078	0	0.941786	0.989048	T1_vs_T0_greater	Q	61	K	non-synonymous	TargNonSig
KRAS_Q61L_A>T	KRAS	Q61L	A>T	4.01571	-1.34481	1.18389	0	0.872007	0.942295	T1_vs_T0_greater	Q	61	L	non-synonymous	TargNonSig
KRAS_Q61Q_A>G	KRAS	Q61Q	A>G	6.21214	1.8085	1.27175	1.42206	0.0775046	0.84552	T1_vs_T0_greater	Q	61	Q	synonymous	Synonymous
KRAS_Q61R_A>G	KRAS	Q61R	A>G	4.64907	1.35817	1.29762	1.04666	0.147628	0.84552	T1_vs_T0_greater	Q	61	R	non-synonymous	TargNonSig
KRAS_Q70*_C>T	KRAS	Q70*	C>T	15.7532	1.51258	0.9632	1.57037	0.0581642	0.84552	T1_vs_T0_greater	Q	70	*	non-synonymous	TargNonSig
KRAS_Q70E_C>G	KRAS	Q70E	C>G	10.2307	0.576545	0.911673	0.632403	0.263562	0.84552	T1_vs_T0_greater	Q	70	E	non-synonymous	TargNonSig
KRAS_Q70H_G>C	KRAS	Q70H	G>C	10.9256	0.993365	0.544476	1.82444	0.0340428	0.84552	T1_vs_T0_greater	Q	70	H	non-synonymous	TargNonSig
KRAS_Q70H_G>T	KRAS	Q70H	G>T	11.6253	1.84471	1.11479	1.65477	0.048986	0.84552	T1_vs_T0_greater	Q	70	H	non-synonymous	TargNonSig
KRAS_Q70K_C>A	KRAS	Q70K	C>A	17.5671	0.396769	0.569057	0.697239	0.242827	0.84552	T1_vs_T0_greater	Q	70	K	non-synonymous	TargNonSig
KRAS_Q70L_A>T	KRAS	Q70L	A>T	9.18218	-0.394898	0.863888	0	0.676207	0.854122	T1_vs_T0_greater	Q	70	L	non-synonymous	TargNonSig
KRAS_Q70P_A>C	KRAS	Q70P	A>C	19.3217	1.02366	1.22384	0.836434	0.201455	0.84552	T1_vs_T0_greater	Q	70	P	non-synonymous	TargNonSig
KRAS_Q70Q_G>A	KRAS	Q70Q	G>A	18.8657	-0.902011	0.430057	0	0.982022	0.999982	T1_vs_T0_greater	Q	70	Q	synonymous	Synonymous
KRAS_Q70R_A>G	KRAS	Q70R	A>G	9.49695	0.870967	0.913597	0.953338	0.17021	0.84552	T1_vs_T0_greater	Q	70	R	non-synonymous	TargNonSig
KRAS_R41G_A>G	KRAS	R41G	A>G	9.08368	0.352312	0.900903	0.391065	0.347874	0.84552	T1_vs_T0_greater	R	41	G	non-synonymous	TargNonSig
KRAS_R41K_G>A	KRAS	R41K	G>A	7.84405	-2.9747	1.6096	0	0.967705	0.999982	T1_vs_T0_greater	R	41	K	non-synonymous	TargNonSig
KRAS_R41M_G>T	KRAS	R41M	G>T	7.84769	-0.744147	0.895112	0	0.797111	0.903462	T1_vs_T0_greater	R	41	M	non-synonymous	TargNonSig
KRAS_R41R_A>C	KRAS	R41R	A>C	9.00701	0.168558	0.94824	0.177759	0.429456	0.84552	T1_vs_T0_greater	R	41	R	synonymous	Synonymous
KRAS_R41R_G>A	KRAS	R41R	G>A	6.14789	1.38345	1.11508	1.24066	0.107365	0.84552	T1_vs_T0_greater	R	41	R	synonymous	Synonymous
KRAS_R41S_G>C	KRAS	R41S	G>C	6.73482	-2.33235	1.15923	0	0.977889	0.999982	T1_vs_T0_greater	R	41	S	non-synonymous	TargNonSig
KRAS_R41S_G>T	KRAS	R41S	G>T	10.5992	0.407527	1.34796	0.302328	0.381201	0.84552	T1_vs_T0_greater	R	41	S	non-synonymous	TargNonSig
KRAS_R41T_G>C	KRAS	R41T	G>C	5.26765	-4.74397	1.20095	0	0.999961	0.999982	T1_vs_T0_greater	R	41	T	non-synonymous	TargNonSig
KRAS_R41W_A>T	KRAS	R41W	A>T	12.119	-0.156783	0.853928	0	0.572837	0.84552	T1_vs_T0_greater	R	41	W	non-synonymous	TargNonSig
KRAS_R68G_A>G	KRAS	R68G	A>G	13.4461	-0.323288	0.627649	0	0.696751	0.860161	T1_vs_T0_greater	R	68	G	non-synonymous	TargNonSig
KRAS_R68K_G>A	KRAS	R68K	G>A	17.7081	0.500032	1.02481	0.487925	0.312801	0.84552	T1_vs_T0_greater	R	68	K	non-synonymous	TargNonSig
KRAS_R68M_G>T	KRAS	R68M	G>T	9.91635	0.714464	1.03854	0.687949	0.245742	0.84552	T1_vs_T0_greater	R	68	M	non-synonymous	TargNonSig
KRAS_R68R_A>C	KRAS	R68R	A>C	9.58509	0.857496	1.0751	0.797594	0.212553	0.84552	T1_vs_T0_greater	R	68	R	synonymous	Synonymous
KRAS_R68R_G>A	KRAS	R68R	G>A	19.4226	0.132386	0.602361	0.219778	0.413022	0.84552	T1_vs_T0_greater	R	68	R	synonymous	Synonymous
KRAS_R68S_G>C	KRAS	R68S	G>C	10.241	-0.336324	0.911243	0	0.643967	0.84552	T1_vs_T0_greater	R	68	S	non-synonymous	TargNonSig
KRAS_R68S_G>T	KRAS	R68S	G>T	11.6168	-0.742576	0.927194	0	0.788401	0.903462	T1_vs_T0_greater	R	68	S	non-synonymous	TargNonSig
KRAS_R68T_G>C	KRAS	R68T	G>C	10.4193	0.914174	0.900084	1.01565	0.154897	0.84552	T1_vs_T0_greater	R	68	T	non-synonymous	TargNonSig
KRAS_R68W_A>T	KRAS	R68W	A>T	7.219	3.04105	1.17736	2.58295	0.00489803	0.70897	T1_vs_T0_greater	R	68	W	non-synonymous	TargNonSig
KRAS_S17C_A>T	KRAS	S17C	A>T	1324.91	-0.0732863	0.27381	0	0.605517	0.84552	T1_vs_T0_greater	S	17	C	non-synonymous	TargNonSig
KRAS_S17C_A>T_+syn	KRAS	S17C	A>T	14.4472	0.00450649	0.595579	0.00756658	0.496981	0.84552	T1_vs_T0_greater	S	17	C	non-synonymous	TargNonSig
KRAS_S17G_A>G	KRAS	S17G	A>G	1392.08	0.0408132	0.258836	0.15768	0.437355	0.84552	T1_vs_T0_greater	S	17	G	non-synonymous	TargNonSig
KRAS_S17I_G>T	KRAS	S17I	G>T	2310.25	-0.0455298	1.01949	0	0.517811	0.84552	T1_vs_T0_greater	S	17	I	non-synonymous	TargNonSig
KRAS_S17I_G>T_+syn	KRAS	S17I	G>T	6.66707	-1.10913	0.906281	0	0.889492	0.951601	T1_vs_T0_greater	S	17	I	non-synonymous	TargNonSig
KRAS_S17N_G>A	KRAS	S17N	G>A	1176.1	-0.0752976	0.449855	0	0.566465	0.84552	T1_vs_T0_greater	S	17	N	non-synonymous	TargNonSig
KRAS_S17R_A>C	KRAS	S17R	A>C	7717.09	0.0560092	1.30394	0.0429539	0.482869	0.84552	T1_vs_T0_greater	S	17	R	non-synonymous	TargNonSig
KRAS_S17R_T>A	KRAS	S17R	T>A	1214.73	0.0481106	0.244036	0.197145	0.421857	0.84552	T1_vs_T0_greater	S	17	R	non-synonymous	TargNonSig
KRAS_S17R_T>G	KRAS	S17R	T>G	1155.98	-0.0649506	0.730763	0	0.535412	0.84552	T1_vs_T0_greater	S	17	R	non-synonymous	TargNonSig
KRAS_S17R_T>G_+syn	KRAS	S17R	T>G	7.69114	1.50226	0.821624	1.82841	0.0337443	0.84552	T1_vs_T0_greater	S	17	R	non-synonymous	TargNonSig
KRAS_S17S_T>C	KRAS	S17S	T>C	929.175	0.0848244	0.180532	0.469858	0.319228	0.84552	T1_vs_T0_greater	S	17	S	synonymous	Synonymous
KRAS_S17T_G>C	KRAS	S17T	G>C	3525.35	-0.0813759	1.11107	0	0.529193	0.84552	T1_vs_T0_greater	S	17	T	non-synonymous	TargNonSig
KRAS_S39A_T>G	KRAS	S39A	T>G	4.38041	-4.41037	1.14861	0	0.999938	0.999982	T1_vs_T0_greater	S	39	A	non-synonymous	TargNonSig
KRAS_S39C_C>G	KRAS	S39C	C>G	7.37447	0.574613	1.15142	0.499046	0.308873	0.84552	T1_vs_T0_greater	S	39	C	non-synonymous	TargNonSig
KRAS_S39F_C>T	KRAS	S39F	C>T	9.49059	-0.384665	1.25561	0	0.620334	0.84552	T1_vs_T0_greater	S	39	F	non-synonymous	TargNonSig
KRAS_S39P_T>C	KRAS	S39P	T>C	3.84112	2.29951	1.36275	1.6874	0.0457635	0.84552	T1_vs_T0_greater	S	39	P	non-synonymous	TargNonSig
KRAS_S39S_C>A	KRAS	S39S	C>A	10.5734	1.31779	1.12393	1.17249	0.120501	0.84552	T1_vs_T0_greater	S	39	S	synonymous	Synonymous
KRAS_S39S_C>G	KRAS	S39S	C>G	40.4412	0.975347	1.35087	0.722012	0.235143	0.84552	T1_vs_T0_greater	S	39	S	synonymous	Synonymous
KRAS_S39S_C>T	KRAS	S39S	C>T	5.14673	-4.33634	1.17898	0	0.999882	0.999982	T1_vs_T0_greater	S	39	S	synonymous	Synonymous
KRAS_S39T_T>A	KRAS	S39T	T>A	4.94274	0.530173	0.625994	0.846929	0.198517	0.84552	T1_vs_T0_greater	S	39	T	non-synonymous	TargNonSig
KRAS_S39Y_C>A	KRAS	S39Y	C>A	5.4539	-0.416918	1.05935	0	0.653047	0.847677	T1_vs_T0_greater	S	39	Y	non-synonymous	TargNonSig
KRAS_S65C_A>T	KRAS	S65C	A>T	5.99621	-0.90216	0.699534	0	0.901415	0.958608	T1_vs_T0_greater	S	65	C	non-synonymous	TargNonSig
KRAS_S65G_A>G	KRAS	S65G	A>G	5.54724	-1.35866	1.20049	0	0.871132	0.942295	T1_vs_T0_greater	S	65	G	non-synonymous	TargNonSig
KRAS_S65I_G>T	KRAS	S65I	G>T	14.1952	0.945368	0.760508	1.24307	0.10692	0.84552	T1_vs_T0_greater	S	65	I	non-synonymous	TargNonSig
KRAS_S65N_G>A	KRAS	S65N	G>A	8.47454	-0.995052	1.02029	0	0.835286	0.922362	T1_vs_T0_greater	S	65	N	non-synonymous	TargNonSig
KRAS_S65R_A>C	KRAS	S65R	A>C	4.50012	-0.798604	1.22183	0	0.74332	0.88579	T1_vs_T0_greater	S	65	R	non-synonymous	TargNonSig
KRAS_S65R_T>A	KRAS	S65R	T>A	10.1836	-0.865112	0.785669	0	0.864577	0.938996	T1_vs_T0_greater	S	65	R	non-synonymous	TargNonSig
KRAS_S65R_T>G	KRAS	S65R	T>G	13.4907	-0.915134	1.10429	0	0.796366	0.903462	T1_vs_T0_greater	S	65	R	non-synonymous	TargNonSig
KRAS_S65S_T>C	KRAS	S65S	T>C	13.3495	-2.1635	0.896324	0	0.992105	0.999982	T1_vs_T0_greater	S	65	S	synonymous	Synonymous
KRAS_S65T_G>C	KRAS	S65T	G>C	7.21628	-0.444597	1.18314	0	0.646458	0.84552	T1_vs_T0_greater	S	65	T	non-synonymous	TargNonSig
KRAS_T20A_A>G	KRAS	T20A	A>G	946.991	-0.00401346	0.268072	0	0.505973	0.84552	T1_vs_T0_greater	T	20	A	non-synonymous	TargNonSig
KRAS_T20K_C>A	KRAS	T20K	C>A	2082.27	-0.00969039	0.994762	0	0.503886	0.84552	T1_vs_T0_greater	T	20	K	non-synonymous	TargNonSig
KRAS_T20M_C>T	KRAS	T20M	C>T	1241.83	-0.0251866	0.782921	0	0.512832	0.84552	T1_vs_T0_greater	T	20	M	non-synonymous	TargNonSig
KRAS_T20M_C>T_+syn	KRAS	T20M	C>T	33.8104	-0.10884	0.52182	0	0.582611	0.84552	T1_vs_T0_greater	T	20	M	non-synonymous	TargNonSig
KRAS_T20P_A>C	KRAS	T20P	A>C	1028.65	0.0642815	0.360088	0.178516	0.429159	0.84552	T1_vs_T0_greater	T	20	P	non-synonymous	TargNonSig
KRAS_T20R_C>G	KRAS	T20R	C>G	1409.3	-0.111386	0.348933	0	0.62522	0.84552	T1_vs_T0_greater	T	20	R	non-synonymous	TargNonSig
KRAS_T20S_A>T	KRAS	T20S	A>T	1002.31	-0.0588369	0.767935	0	0.530536	0.84552	T1_vs_T0_greater	T	20	S	non-synonymous	TargNonSig
KRAS_T20S_A>T_+syn	KRAS	T20S	A>T	25.6756	-0.126134	0.350427	0	0.640556	0.84552	T1_vs_T0_greater	T	20	S	non-synonymous	TargNonSig
KRAS_T20T_G>A	KRAS	T20T	G>A	1163.9	0.00183411	0.61646	0.00297524	0.498813	0.84552	T1_vs_T0_greater	T	20	T	synonymous	Synonymous
KRAS_T20T_G>A_	KRAS	T20T	G>A	3.74587	-2.30774	1.36073	0	0.955053	0.998095	T1_vs_T0_greater	T	20	T	synonymous	Synonymous
KRAS_T20T_G>C	KRAS	T20T	G>C	1237.88	0.00617585	0.2565	0.0240774	0.490395	0.84552	T1_vs_T0_greater	T	20	T	synonymous	Synonymous
KRAS_T20T_G>T	KRAS	T20T	G>T	1150.6	-0.0877329	0.813176	0	0.542958	0.84552	T1_vs_T0_greater	T	20	T	synonymous	Synonymous
KRAS_T20T_G>T_+syn	KRAS	T20T	G>T	6.27387	2.58777	1.08875	2.37683	0.00873115	0.70897	T1_vs_T0_greater	T	20	T	synonymous	Synonymous
KRAS_T2A_A>G	KRAS	T2A	A>G	3669.28	-0.156925	1.63831	0	0.538154	0.84552	T1_vs_T0_greater	T	2	A	non-synonymous	TargNonSig
KRAS_T2I_C>T	KRAS	T2I	C>T	226.646	-0.187421	0.340881	0	0.708777	0.871247	T1_vs_T0_greater	T	2	I	non-synonymous	TargNonSig
KRAS_T2I_C>T_+syn	KRAS	T2I	C>T	4.72767	2.08779	0.883923	2.36196	0.00908936	0.70897	T1_vs_T0_greater	T	2	I	non-synonymous	TargNonSig
KRAS_T2N_C>A	KRAS	T2N	C>A	265.605	-0.0121986	0.404213	0	0.512038	0.84552	T1_vs_T0_greater	T	2	N	non-synonymous	TargNonSig
KRAS_T2P_A>C	KRAS	T2P	A>C	311.431	-0.0646573	0.768401	0	0.53353	0.84552	T1_vs_T0_greater	T	2	P	non-synonymous	TargNonSig
KRAS_T2S_A>T	KRAS	T2S	A>T	272.485	0.0739576	0.552051	0.133969	0.446714	0.84552	T1_vs_T0_greater	T	2	S	non-synonymous	TargNonSig
KRAS_T2S_A>T_+syn	KRAS	T2S	A>T	5.28459	0.323639	0.940629	0.344067	0.365398	0.84552	T1_vs_T0_greater	T	2	S	non-synonymous	TargNonSig
KRAS_T2S_C>G	KRAS	T2S	C>G	219.983	-0.107112	0.261383	0	0.65902	0.848696	T1_vs_T0_greater	T	2	S	non-synonymous	TargNonSig
KRAS_T2T_T>A	KRAS	T2T	T>A	250.185	-0.137091	0.323438	0	0.664165	0.848696	T1_vs_T0_greater	T	2	T	synonymous	Synonymous
KRAS_T2T_T>C	KRAS	T2T	T>C	209.85	0.0348162	0.312757	0.11132	0.455681	0.84552	T1_vs_T0_greater	T	2	T	synonymous	Synonymous
KRAS_T2T_T>G	KRAS	T2T	T>G	194.787	0.0210159	0.294186	0.0714375	0.471525	0.84552	T1_vs_T0_greater	T	2	T	synonymous	Synonymous
KRAS_T2T_T>G_+syn	KRAS	T2T	T>G	4.47028	-2.56138	1.37524	0	0.968734	0.999982	T1_vs_T0_greater	T	2	T	synonymous	Synonymous
KRAS_T35A_A>G	KRAS	T35A	A>G	989.569	0.177814	0.373636	0.475902	0.317072	0.84552	T1_vs_T0_greater	T	35	A	non-synonymous	TargNonSig
KRAS_T35I_C>T	KRAS	T35I	C>T	722.952	0.106433	0.283044	0.376029	0.353448	0.84552	T1_vs_T0_greater	T	35	I	non-synonymous	TargNonSig
KRAS_T35I_C>T_+syn	KRAS	T35I	C>T	8.06664	-0.153299	0.509262	0	0.618301	0.84552	T1_vs_T0_greater	T	35	I	non-synonymous	TargNonSig
KRAS_T35K_C>A	KRAS	T35K	C>A	705.455	-0.017862	0.319293	0	0.522306	0.84552	T1_vs_T0_greater	T	35	K	non-synonymous	TargNonSig
KRAS_T35P_A>C	KRAS	T35P	A>C	950.061	-0.0150817	0.205295	0	0.529281	0.84552	T1_vs_T0_greater	T	35	P	non-synonymous	TargNonSig
KRAS_T35R_C>G	KRAS	T35R	C>G	664.012	0.0580436	0.234849	0.247153	0.402395	0.84552	T1_vs_T0_greater	T	35	R	non-synonymous	TargNonSig
KRAS_T35S_A>T	KRAS	T35S	A>T	781.381	-0.00580963	0.492722	0	0.504704	0.84552	T1_vs_T0_greater	T	35	S	non-synonymous	TargNonSig
KRAS_T35S_A>T_+syn	KRAS	T35S	A>T	6.97528	-0.323528	1.30991	0	0.59754	0.84552	T1_vs_T0_greater	T	35	S	non-synonymous	TargNonSig
KRAS_T35T_A>C	KRAS	T35T	A>C	804.697	-0.0142644	0.184966	0	0.530735	0.84552	T1_vs_T0_greater	T	35	T	synonymous	Synonymous
KRAS_T35T_A>G	KRAS	T35T	A>G	670.486	-0.0562487	0.490599	0	0.54564	0.84552	T1_vs_T0_greater	T	35	T	synonymous	Synonymous
KRAS_T35T_A>T	KRAS	T35T	A>T	796.219	-0.0296291	0.752557	0	0.515703	0.84552	T1_vs_T0_greater	T	35	T	synonymous	Synonymous
KRAS_T35T_A>T_+syn	KRAS	T35T	A>T	10.1295	0.647671	0.806473	0.803091	0.210961	0.84552	T1_vs_T0_greater	T	35	T	synonymous	Synonymous
KRAS_T50A_A>G	KRAS	T50A	A>G	18.0443	-0.661531	1.0325	0	0.739143	0.883942	T1_vs_T0_greater	T	50	A	non-synonymous	TargNonSig
KRAS_T50I_C>T	KRAS	T50I	C>T	5.19036	-4.47853	1.08377	0	0.999982	0.999982	T1_vs_T0_greater	T	50	I	non-synonymous	TargNonSig
KRAS_T50N_C>A	KRAS	T50N	C>A	11.1707	0.494523	0.9162	0.539755	0.294683	0.84552	T1_vs_T0_greater	T	50	N	non-synonymous	TargNonSig
KRAS_T50P_A>C	KRAS	T50P	A>C	6.94065	1.08404	0.791951	1.36882	0.0855273	0.84552	T1_vs_T0_greater	T	50	P	non-synonymous	TargNonSig
KRAS_T50S_A>T	KRAS	T50S	A>T	8.5366	0.731366	1.08484	0.674166	0.250103	0.84552	T1_vs_T0_greater	T	50	S	non-synonymous	TargNonSig
KRAS_T50S_C>G	KRAS	T50S	C>G	10.4771	-0.184688	0.555737	0	0.63018	0.84552	T1_vs_T0_greater	T	50	S	non-synonymous	TargNonSig
KRAS_T50T_C>A	KRAS	T50T	C>A	8.46606	-0.964962	0.900738	0	0.857983	0.93729	T1_vs_T0_greater	T	50	T	synonymous	Synonymous
KRAS_T50T_C>G	KRAS	T50T	C>G	6.62278	0.328566	1.15369	0.284796	0.3879	0.84552	T1_vs_T0_greater	T	50	T	synonymous	Synonymous
KRAS_T50T_C>T	KRAS	T50T	C>T	10.8212	-0.12065	1.02939	0	0.546651	0.84552	T1_vs_T0_greater	T	50	T	synonymous	Synonymous
KRAS_T58A_A>G	KRAS	T58A	A>G	6.48573	-1.43604	1.18177	0	0.887847	0.951027	T1_vs_T0_greater	T	58	A	non-synonymous	TargNonSig
KRAS_T58I_C>T	KRAS	T58I	C>T	7.94222	1.04219	0.992471	1.0501	0.146836	0.84552	T1_vs_T0_greater	T	58	I	non-synonymous	TargNonSig
KRAS_T58K_C>A	KRAS	T58K	C>A	6.34673	-3.12513	1.3128	0	0.991355	0.999982	T1_vs_T0_greater	T	58	K	non-synonymous	TargNonSig
KRAS_T58P_A>C	KRAS	T58P	A>C	11.9551	0.117187	0.826338	0.141814	0.443613	0.84552	T1_vs_T0_greater	T	58	P	non-synonymous	TargNonSig
KRAS_T58R_C>G	KRAS	T58R	C>G	6.93235	-0.280996	1.04642	0	0.605854	0.84552	T1_vs_T0_greater	T	58	R	non-synonymous	TargNonSig
KRAS_T58S_A>T	KRAS	T58S	A>T	13.4366	0.0100229	0.933689	0.0107348	0.495718	0.84552	T1_vs_T0_greater	T	58	S	non-synonymous	TargNonSig
KRAS_T58T_A>C	KRAS	T58T	A>C	4.90018	-1.22859	1.29803	0	0.828054	0.917619	T1_vs_T0_greater	T	58	T	synonymous	Synonymous
KRAS_T58T_A>G	KRAS	T58T	A>G	5.47404	1.60824	1.31339	1.22449	0.110383	0.84552	T1_vs_T0_greater	T	58	T	synonymous	Synonymous
KRAS_T58T_A>T	KRAS	T58T	A>T	3.86068	-2.98677	1.42932	0	0.981675	0.999982	T1_vs_T0_greater	T	58	T	synonymous	Synonymous
KRAS_V14A_T>C	KRAS	V14A	T>C	2226.33	-0.0207368	0.668444	0	0.512374	0.84552	T1_vs_T0_greater	V	14	A	non-synonymous	TargNonSig
KRAS_V14E_T>A	KRAS	V14E	T>A	2185.25	-0.0384506	0.242508	0	0.56299	0.84552	T1_vs_T0_greater	V	14	E	non-synonymous	TargNonSig
KRAS_V14G_T>G	KRAS	V14G	T>G	2675.9	-0.026181	0.683159	0	0.515285	0.84552	T1_vs_T0_greater	V	14	G	non-synonymous	TargNonSig
KRAS_V14G_T>G_+syn	KRAS	V14G	T>G	4.22106	3.21526	1.41084	2.27897	0.0113345	0.77223	T1_vs_T0_greater	V	14	G	non-synonymous	TargNonSig
KRAS_V14I_G>A	KRAS	V14I	G>A	4009.84	0.0570815	0.357704	0.159577	0.436607	0.84552	T1_vs_T0_greater	V	14	I	non-synonymous	TargNonSig
KRAS_V14I_G>A_	KRAS	V14I	G>A	3.66351	-1.50228	1.29724	0	0.876581	0.943672	T1_vs_T0_greater	V	14	I	non-synonymous	TargNonSig
KRAS_V14L_G>C	KRAS	V14L	G>C	5184.59	0.151282	0.518818	0.29159	0.3853	0.84552	T1_vs_T0_greater	V	14	L	non-synonymous	TargNonSig
KRAS_V14L_G>T	KRAS	V14L	G>T	2551.88	0.126597	0.535315	0.23649	0.406526	0.84552	T1_vs_T0_greater	V	14	L	non-synonymous	TargNonSig
KRAS_V14L_G>T_	KRAS	V14L	G>T	3.60767	-0.495107	1.33133	0	0.645012	0.84552	T1_vs_T0_greater	V	14	L	non-synonymous	TargNonSig
KRAS_V14L_G>T_+syn	KRAS	V14L	G>T	4.19393	-1.07997	0.896456	0	0.885843	0.950066	T1_vs_T0_greater	V	14	L	non-synonymous	TargNonSig
KRAS_V14V_A>C	KRAS	V14V	A>C	588.328	-0.0558474	0.655703	0	0.533938	0.84552	T1_vs_T0_greater	V	14	V	synonymous	Synonymous
KRAS_V14V_A>G	KRAS	V14V	A>G	538.858	-0.0392074	0.734234	0	0.521293	0.84552	T1_vs_T0_greater	V	14	V	synonymous	Synonymous
KRAS_V14V_A>T	KRAS	V14V	A>T	593.767	-0.113448	0.247098	0	0.676927	0.854122	T1_vs_T0_greater	V	14	V	synonymous	Synonymous
KRAS_V14V_A>T_+syn	KRAS	V14V	A>T	6.67109	-0.0549174	0.489163	0	0.544695	0.84552	T1_vs_T0_greater	V	14	V	synonymous	Synonymous
KRAS_V29A_T>C	KRAS	V29A	T>C	10987.2	0.052299	1.68832	0.030977	0.487644	0.84552	T1_vs_T0_greater	V	29	A	non-synonymous	TargNonSig
KRAS_V29E_T>A	KRAS	V29E	T>A	428.209	0.0571983	0.507032	0.11281	0.455091	0.84552	T1_vs_T0_greater	V	29	E	non-synonymous	TargNonSig
KRAS_V29G_T>G	KRAS	V29G	T>G	477.126	-0.101669	0.319042	0	0.625012	0.84552	T1_vs_T0_greater	V	29	G	non-synonymous	TargNonSig
KRAS_V29G_T>G_+syn	KRAS	V29G	T>G	4.08929	-0.422852	0.998406	0	0.664045	0.848696	T1_vs_T0_greater	V	29	G	non-synonymous	TargNonSig
KRAS_V29L_G>C	KRAS	V29L	G>C	494.088	0.0963725	0.176984	0.544527	0.293039	0.84552	T1_vs_T0_greater	V	29	L	non-synonymous	TargNonSig
KRAS_V29L_G>T	KRAS	V29L	G>T	493.518	-0.00357054	0.230833	0	0.506171	0.84552	T1_vs_T0_greater	V	29	L	non-synonymous	TargNonSig
KRAS_V29L_G>T_+syn	KRAS	V29L	G>T	9.25737	0.336654	1.06319	0.316645	0.375757	0.84552	T1_vs_T0_greater	V	29	L	non-synonymous	TargNonSig
KRAS_V29M_G>A	KRAS	V29M	G>A	360.714	0.0766236	0.882635	0.0868123	0.46541	0.84552	T1_vs_T0_greater	V	29	M	non-synonymous	TargNonSig
KRAS_V29V_G>A	KRAS	V29V	G>A	526.708	0.163392	0.491137	0.332682	0.369687	0.84552	T1_vs_T0_greater	V	29	V	synonymous	Synonymous
KRAS_V29V_G>C	KRAS	V29V	G>C	507.612	-0.0562236	0.486769	0	0.545977	0.84552	T1_vs_T0_greater	V	29	V	synonymous	Synonymous
KRAS_V29V_G>T	KRAS	V29V	G>T	567.684	0.00397362	0.549143	0.00723604	0.497113	0.84552	T1_vs_T0_greater	V	29	V	synonymous	Synonymous
KRAS_V29V_G>T_+syn	KRAS	V29V	G>T	5.34808	0.944257	0.907357	1.04067	0.149015	0.84552	T1_vs_T0_greater	V	29	V	synonymous	Synonymous
KRAS_V44A_T>C	KRAS	V44A	T>C	10.4727	0.647851	1.20582	0.53727	0.29554	0.84552	T1_vs_T0_greater	V	44	A	non-synonymous	TargNonSig
KRAS_V44E_T>A	KRAS	V44E	T>A	9.3064	-0.173553	0.872857	0	0.578804	0.84552	T1_vs_T0_greater	V	44	E	non-synonymous	TargNonSig
KRAS_V44G_T>G	KRAS	V44G	T>G	11.602	0.28637	0.939226	0.3049	0.380221	0.84552	T1_vs_T0_greater	V	44	G	non-synonymous	TargNonSig
KRAS_V44I_G>A	KRAS	V44I	G>A	4.66483	-1.0629	1.0743	0	0.838762	0.92501	T1_vs_T0_greater	V	44	I	non-synonymous	TargNonSig
KRAS_V44L_G>C	KRAS	V44L	G>C	4.50399	-2.97698	1.18974	0	0.993829	0.999982	T1_vs_T0_greater	V	44	L	non-synonymous	TargNonSig
KRAS_V44L_G>T	KRAS	V44L	G>T	5.46563	0.308051	1.31246	0.234713	0.407216	0.84552	T1_vs_T0_greater	V	44	L	non-synonymous	TargNonSig
KRAS_V44V_A>C	KRAS	V44V	A>C	7.05173	-0.856166	1.28595	0	0.747226	0.887366	T1_vs_T0_greater	V	44	V	synonymous	Synonymous
KRAS_V44V_A>G	KRAS	V44V	A>G	4.94155	0.54456	0.817272	0.666315	0.252605	0.84552	T1_vs_T0_greater	V	44	V	synonymous	Synonymous
KRAS_V44V_A>T	KRAS	V44V	A>T	6.50003	-0.889805	0.938701	0	0.828413	0.917619	T1_vs_T0_greater	V	44	V	synonymous	Synonymous
KRAS_V45A_T>C	KRAS	V45A	T>C	6.22429	0.137319	1.0888	0.12612	0.449819	0.84552	T1_vs_T0_greater	V	45	A	non-synonymous	TargNonSig
KRAS_V45E_T>A	KRAS	V45E	T>A	13.4747	0.317178	0.816545	0.388439	0.348846	0.84552	T1_vs_T0_greater	V	45	E	non-synonymous	TargNonSig
KRAS_V45G_T>G	KRAS	V45G	T>G	4.58456	-0.199602	1.15031	0	0.568879	0.84552	T1_vs_T0_greater	V	45	G	non-synonymous	TargNonSig
KRAS_V45I_G>A	KRAS	V45I	G>A	3.88038	-1.8881	1.08	0	0.959789	0.999982	T1_vs_T0_greater	V	45	I	non-synonymous	TargNonSig
KRAS_V45L_G>C	KRAS	V45L	G>C	9.01047	1.77928	1.08386	1.64161	0.0503354	0.84552	T1_vs_T0_greater	V	45	L	non-synonymous	TargNonSig
KRAS_V45L_G>T	KRAS	V45L	G>T	6.9954	-0.100972	1.39535	0	0.528844	0.84552	T1_vs_T0_greater	V	45	L	non-synonymous	TargNonSig
KRAS_V45V_A>C	KRAS	V45V	A>C	8.00354	-0.774153	0.883579	0	0.809527	0.91032	T1_vs_T0_greater	V	45	V	synonymous	Synonymous
KRAS_V45V_A>G	KRAS	V45V	A>G	6.35403	0.274088	1.06049	0.258453	0.398028	0.84552	T1_vs_T0_greater	V	45	V	synonymous	Synonymous
KRAS_V45V_A>T	KRAS	V45V	A>T	11.0289	-1.01988	0.812818	0	0.895214	0.95534	T1_vs_T0_greater	V	45	V	synonymous	Synonymous
KRAS_V7A_T>C	KRAS	V7A	T>C	201.436	0.245079	0.52547	0.4664	0.320465	0.84552	T1_vs_T0_greater	V	7	A	non-synonymous	TargNonSig
KRAS_V7E_T>A	KRAS	V7E	T>A	200.107	-0.0655259	0.289802	0	0.589441	0.84552	T1_vs_T0_greater	V	7	E	non-synonymous	TargNonSig
KRAS_V7G_T>G	KRAS	V7G	T>G	177.775	-0.358784	0.274688	0	0.90425	0.959019	T1_vs_T0_greater	V	7	G	non-synonymous	TargNonSig
KRAS_V7G_T>G_+syn	KRAS	V7G	T>G	5.04581	-0.188708	1.16614	0	0.564277	0.84552	T1_vs_T0_greater	V	7	G	non-synonymous	TargNonSig
KRAS_V7L_G>C	KRAS	V7L	G>C	718.789	-0.0516815	0.235741	0	0.586765	0.84552	T1_vs_T0_greater	V	7	L	non-synonymous	TargNonSig
KRAS_V7L_G>T	KRAS	V7L	G>T	673.778	-0.116778	0.626156	0	0.573973	0.84552	T1_vs_T0_greater	V	7	L	non-synonymous	TargNonSig
KRAS_V7L_G>T_+syn	KRAS	V7L	G>T	8.07167	0.533832	0.883753	0.604052	0.272905	0.84552	T1_vs_T0_greater	V	7	L	non-synonymous	TargNonSig
KRAS_V7M_G>A	KRAS	V7M	G>A	517.067	-0.151124	0.173107	0	0.808671	0.91032	T1_vs_T0_greater	V	7	M	non-synonymous	TargNonSig
KRAS_V7V_G>A	KRAS	V7V	G>A	334.872	0.0157459	0.627944	0.0250753	0.489997	0.84552	T1_vs_T0_greater	V	7	V	synonymous	Synonymous
KRAS_V7V_G>C	KRAS	V7V	G>C	255.094	-0.173429	0.339636	0	0.695195	0.860161	T1_vs_T0_greater	V	7	V	synonymous	Synonymous
KRAS_V7V_G>T	KRAS	V7V	G>T	257.543	-0.0308653	0.258571	0	0.547508	0.84552	T1_vs_T0_greater	V	7	V	synonymous	Synonymous
KRAS_V7V_G>T_+syn	KRAS	V7V	G>T	4.50316	1.16721	0.762559	1.53064	0.0629286	0.84552	T1_vs_T0_greater	V	7	V	synonymous	Synonymous
KRAS_V8A_T>C	KRAS	V8A	T>C	909.478	0.0194354	0.455752	0.0426447	0.482992	0.84552	T1_vs_T0_greater	V	8	A	non-synonymous	TargNonSig
KRAS_V8E_T>A	KRAS	V8E	T>A	943.231	0.0979191	0.478868	0.20448	0.418989	0.84552	T1_vs_T0_greater	V	8	E	non-synonymous	TargNonSig
KRAS_V8G_T>G	KRAS	V8G	T>G	817.973	0.10318	0.209642	0.492173	0.311298	0.84552	T1_vs_T0_greater	V	8	G	non-synonymous	TargNonSig
KRAS_V8G_T>G_+syn	KRAS	V8G	T>G	4.22621	-2.01669	1.07616	0	0.969533	0.999982	T1_vs_T0_greater	V	8	G	non-synonymous	TargNonSig
KRAS_V8I_G>A	KRAS	V8I	G>A	881.905	0.122036	0.481577	0.25341	0.399976	0.84552	T1_vs_T0_greater	V	8	I	non-synonymous	TargNonSig
KRAS_V8L_G>C	KRAS	V8L	G>C	958.49	-0.0230931	0.404962	0	0.522737	0.84552	T1_vs_T0_greater	V	8	L	non-synonymous	TargNonSig
KRAS_V8L_G>C_	KRAS	V8L	G>C	4.23316	-1.42461	1.37154	0	0.850526	0.934321	T1_vs_T0_greater	V	8	L	non-synonymous	TargNonSig
KRAS_V8L_G>T	KRAS	V8L	G>T	1052.44	-0.0126628	0.72513	0	0.506966	0.84552	T1_vs_T0_greater	V	8	L	non-synonymous	TargNonSig
KRAS_V8L_G>T_+syn	KRAS	V8L	G>T	4.36088	-1.33773	1.22845	0	0.861914	0.93729	T1_vs_T0_greater	V	8	L	non-synonymous	TargNonSig
KRAS_V8V_A>C	KRAS	V8V	A>C	330.393	-0.0119425	0.254556	0	0.518709	0.84552	T1_vs_T0_greater	V	8	V	synonymous	Synonymous
KRAS_V8V_A>G	KRAS	V8V	A>G	854.593	0.270871	1.42388	0.190234	0.424563	0.84552	T1_vs_T0_greater	V	8	V	synonymous	Synonymous
KRAS_V8V_A>T	KRAS	V8V	A>T	305.151	0.129886	0.587017	0.221264	0.412443	0.84552	T1_vs_T0_greater	V	8	V	synonymous	Synonymous
KRAS_V8V_A>T_+syn	KRAS	V8V	A>T	5.94501	1.73359	1.52665	1.13555	0.128073	0.84552	T1_vs_T0_greater	V	8	V	synonymous	Synonymous
KRAS_V9A_T>C	KRAS	V9A	T>C	254.935	-0.00665335	0.458335	0	0.505791	0.84552	T1_vs_T0_greater	V	9	A	non-synonymous	TargNonSig
KRAS_V9D_T>A	KRAS	V9D	T>A	221.253	-0.178566	0.555748	0	0.626011	0.84552	T1_vs_T0_greater	V	9	D	non-synonymous	TargNonSig
KRAS_V9F_G>T	KRAS	V9F	G>T	298.669	-0.0889051	0.250174	0	0.638845	0.84552	T1_vs_T0_greater	V	9	F	non-synonymous	TargNonSig
KRAS_V9F_G>T_+syn	KRAS	V9F	G>T	4.91282	-0.307744	0.697191	0	0.67054	0.852331	T1_vs_T0_greater	V	9	F	non-synonymous	TargNonSig
KRAS_V9G_T>G	KRAS	V9G	T>G	203.185	0.0709328	0.278629	0.254578	0.399525	0.84552	T1_vs_T0_greater	V	9	G	non-synonymous	TargNonSig
KRAS_V9G_T>G_+syn	KRAS	V9G	T>G	15.661	-0.170786	0.398962	0	0.665702	0.848696	T1_vs_T0_greater	V	9	G	non-synonymous	TargNonSig
KRAS_V9I_G>A	KRAS	V9I	G>A	240.798	-0.120175	0.290144	0	0.660633	0.848696	T1_vs_T0_greater	V	9	I	non-synonymous	TargNonSig
KRAS_V9L_G>C	KRAS	V9L	G>C	279.819	-0.0164654	0.248229	0	0.526443	0.84552	T1_vs_T0_greater	V	9	L	non-synonymous	TargNonSig
KRAS_V9V_T>A	KRAS	V9V	T>A	278.768	0.104814	0.731647	0.143258	0.443043	0.84552	T1_vs_T0_greater	V	9	V	synonymous	Synonymous
KRAS_V9V_T>C	KRAS	V9V	T>C	289.909	-0.170362	0.640139	0	0.604932	0.84552	T1_vs_T0_greater	V	9	V	synonymous	Synonymous
KRAS_V9V_T>G	KRAS	V9V	T>G	276.37	0.0385966	0.364496	0.10589	0.457835	0.84552	T1_vs_T0_greater	V	9	V	synonymous	Synonymous
KRAS_V9V_T>G_+syn	KRAS	V9V	T>G	3.82122	-0.226761	0.973131	0	0.592128	0.84552	T1_vs_T0_greater	V	9	V	synonymous	Synonymous
KRAS_Y32*_T>A	KRAS	Y32*	T>A	517.965	0.121424	0.273984	0.443178	0.328819	0.84552	T1_vs_T0_greater	Y	32	*	non-synonymous	TargNonSig
KRAS_Y32*_T>G	KRAS	Y32*	T>G	905.562	0.0377116	0.513096	0.0734981	0.470705	0.84552	T1_vs_T0_greater	Y	32	*	non-synonymous	TargNonSig
KRAS_Y32*_T>G_+syn	KRAS	Y32*	T>G	4.63148	3.16102	1.19156	2.65283	0.003991	0.70897	T1_vs_T0_greater	Y	32	*	non-synonymous	TargNonSig
KRAS_Y32C_A>G	KRAS	Y32C	A>G	7397.95	0.00743001	1.49575	0.00496742	0.498018	0.84552	T1_vs_T0_greater	Y	32	C	non-synonymous	TargNonSig
KRAS_Y32D_T>G	KRAS	Y32D	T>G	586.776	0.0303199	0.34592	0.0876502	0.465077	0.84552	T1_vs_T0_greater	Y	32	D	non-synonymous	TargNonSig
KRAS_Y32D_T>G_+syn	KRAS	Y32D	T>G	7.38236	-1.80135	1.12298	0	0.945651	0.991893	T1_vs_T0_greater	Y	32	D	non-synonymous	TargNonSig
KRAS_Y32F_A>T	KRAS	Y32F	A>T	871.323	-0.0968443	0.604644	0	0.563625	0.84552	T1_vs_T0_greater	Y	32	F	non-synonymous	TargNonSig
KRAS_Y32F_A>T_+syn	KRAS	Y32F	A>T	6.21421	0.587558	1.08116	0.543454	0.293409	0.84552	T1_vs_T0_greater	Y	32	F	non-synonymous	TargNonSig
KRAS_Y32H_T>C	KRAS	Y32H	T>C	658.643	0.00335401	0.719752	0.00465995	0.498141	0.84552	T1_vs_T0_greater	Y	32	H	non-synonymous	TargNonSig
KRAS_Y32N_T>A	KRAS	Y32N	T>A	550.286	-0.0923384	1.06422	0	0.534571	0.84552	T1_vs_T0_greater	Y	32	N	non-synonymous	TargNonSig
KRAS_Y32S_A>C	KRAS	Y32S	A>C	920.488	0.0316837	0.233642	0.135608	0.446066	0.84552	T1_vs_T0_greater	Y	32	S	non-synonymous	TargNonSig
KRAS_Y32Y_T>C	KRAS	Y32Y	T>C	1075.12	-0.0616594	0.734322	0	0.533459	0.84552	T1_vs_T0_greater	Y	32	Y	synonymous	Synonymous
KRAS_Y4*_T>A	KRAS	Y4*	T>A	276.43	-0.24459	0.748822	0	0.628027	0.84552	T1_vs_T0_greater	Y	4	*	non-synonymous	TargNonSig
KRAS_Y4*_T>G	KRAS	Y4*	T>G	174.467	0.0224535	0.203064	0.110574	0.455977	0.84552	T1_vs_T0_greater	Y	4	*	non-synonymous	TargNonSig
KRAS_Y4*_T>G_+syn	KRAS	Y4*	T>G	11.6712	0.209263	1.26531	0.165385	0.43432	0.84552	T1_vs_T0_greater	Y	4	*	non-synonymous	TargNonSig
KRAS_Y40*_C>A	KRAS	Y40*	C>A	8.71853	-0.483019	1.23242	0	0.652444	0.847677	T1_vs_T0_greater	Y	40	*	non-synonymous	TargNonSig
KRAS_Y40*_C>G	KRAS	Y40*	C>G	9.4905	0.0587993	0.658172	0.0893374	0.464407	0.84552	T1_vs_T0_greater	Y	40	*	non-synonymous	TargNonSig
KRAS_Y40C_A>G	KRAS	Y40C	A>G	13.1256	-0.921198	0.998507	0	0.821886	0.915816	T1_vs_T0_greater	Y	40	C	non-synonymous	TargNonSig
KRAS_Y40D_T>G	KRAS	Y40D	T>G	11.9678	-0.596714	1.22966	0	0.686257	0.859734	T1_vs_T0_greater	Y	40	D	non-synonymous	TargNonSig
KRAS_Y40F_A>T	KRAS	Y40F	A>T	19.7461	0.343583	0.956531	0.359197	0.359724	0.84552	T1_vs_T0_greater	Y	40	F	non-synonymous	TargNonSig
KRAS_Y40H_T>C	KRAS	Y40H	T>C	10.3083	-1.32436	1.0206	0	0.902792	0.958658	T1_vs_T0_greater	Y	40	H	non-synonymous	TargNonSig
KRAS_Y40N_T>A	KRAS	Y40N	T>A	11.9447	-0.234205	0.849971	0	0.608551	0.84552	T1_vs_T0_greater	Y	40	N	non-synonymous	TargNonSig
KRAS_Y40S_A>C	KRAS	Y40S	A>C	21.3134	0.0302661	1.11432	0.0271609	0.489166	0.84552	T1_vs_T0_greater	Y	40	S	non-synonymous	TargNonSig
KRAS_Y40Y_C>T	KRAS	Y40Y	C>T	15.9698	0.197492	0.826833	0.238854	0.405609	0.84552	T1_vs_T0_greater	Y	40	Y	synonymous	Synonymous
KRAS_Y4C_A>G	KRAS	Y4C	A>G	242.492	0.194501	0.554923	0.350501	0.362981	0.84552	T1_vs_T0_greater	Y	4	C	non-synonymous	TargNonSig
KRAS_Y4D_T>G	KRAS	Y4D	T>G	226.593	-0.0272907	0.22787	0	0.547665	0.84552	T1_vs_T0_greater	Y	4	D	non-synonymous	TargNonSig
KRAS_Y4D_T>G_+syn	KRAS	Y4D	T>G	4.05736	0.249678	1.3485	0.185152	0.426555	0.84552	T1_vs_T0_greater	Y	4	D	non-synonymous	TargNonSig
KRAS_Y4F_A>T	KRAS	Y4F	A>T	180.695	-0.310405	0.340623	0	0.818928	0.914896	T1_vs_T0_greater	Y	4	F	non-synonymous	TargNonSig
KRAS_Y4F_A>T_	KRAS	Y4F	A>T	3.60767	-0.495107	1.33133	0	0.645012	0.84552	T1_vs_T0_greater	Y	4	F	non-synonymous	TargNonSig
KRAS_Y4F_A>T_+syn	KRAS	Y4F	A>T	7.51087	-0.682095	0.765244	0	0.813627	0.911348	T1_vs_T0_greater	Y	4	F	non-synonymous	TargNonSig
KRAS_Y4H_T>C	KRAS	Y4H	T>C	215.548	-0.206857	0.252229	0	0.793924	0.903462	T1_vs_T0_greater	Y	4	H	non-synonymous	TargNonSig
KRAS_Y4N_T>A	KRAS	Y4N	T>A	183.196	-0.062479	0.274243	0	0.590108	0.84552	T1_vs_T0_greater	Y	4	N	non-synonymous	TargNonSig
KRAS_Y4S_A>C	KRAS	Y4S	A>C	168.089	-0.191304	0.685721	0	0.609871	0.84552	T1_vs_T0_greater	Y	4	S	non-synonymous	TargNonSig
KRAS_Y4Y_T>C	KRAS	Y4Y	T>C	133.532	0.203062	0.356574	0.56948	0.284515	0.84552	T1_vs_T0_greater	Y	4	Y	synonymous	Synonymous
KRAS_Y64*_C>A	KRAS	Y64*	C>A	7.14563	-0.76197	1.02586	0	0.771186	0.897799	T1_vs_T0_greater	Y	64	*	non-synonymous	TargNonSig
KRAS_Y64*_C>G	KRAS	Y64*	C>G	9.23482	-0.975128	0.897144	0	0.861465	0.93729	T1_vs_T0_greater	Y	64	*	non-synonymous	TargNonSig
KRAS_Y64C_A>G	KRAS	Y64C	A>G	7.87942	0.117535	0.852111	0.137934	0.445146	0.84552	T1_vs_T0_greater	Y	64	C	non-synonymous	TargNonSig
KRAS_Y64D_T>G	KRAS	Y64D	T>G	12.59	0.632572	0.572029	1.10584	0.134398	0.84552	T1_vs_T0_greater	Y	64	D	non-synonymous	TargNonSig
KRAS_Y64F_A>T	KRAS	Y64F	A>T	8.57735	-0.0841664	0.671819	0	0.54985	0.84552	T1_vs_T0_greater	Y	64	F	non-synonymous	TargNonSig
KRAS_Y64H_T>C	KRAS	Y64H	T>C	8.20231	-0.280215	0.680276	0	0.659798	0.848696	T1_vs_T0_greater	Y	64	H	non-synonymous	TargNonSig
KRAS_Y64N_T>A	KRAS	Y64N	T>A	9.11762	-0.298318	1.08981	0	0.607856	0.84552	T1_vs_T0_greater	Y	64	N	non-synonymous	TargNonSig
KRAS_Y64S_A>C	KRAS	Y64S	A>C	19.778	-0.199394	0.792602	0	0.599313	0.84552	T1_vs_T0_greater	Y	64	S	non-synonymous	TargNonSig
KRAS_Y64Y_C>T	KRAS	Y64Y	C>T	9.08184	-0.855174	0.965226	0	0.812187	0.910923	T1_vs_T0_greater	Y	64	Y	synonymous	Synonymous
KRAS_Y71*_C>A	KRAS	Y71*	C>A	8.4676	0.422798	1.30675	0.32355	0.373139	0.84552	T1_vs_T0_greater	Y	71	*	non-synonymous	TargNonSig
KRAS_Y71*_C>G	KRAS	Y71*	C>G	10.516	0.194457	0.875866	0.222016	0.412151	0.84552	T1_vs_T0_greater	Y	71	*	non-synonymous	TargNonSig
KRAS_Y71C_A>G	KRAS	Y71C	A>G	11.5816	-0.616867	0.753924	0	0.793381	0.903462	T1_vs_T0_greater	Y	71	C	non-synonymous	TargNonSig
KRAS_Y71D_T>G	KRAS	Y71D	T>G	9.86901	-0.606516	0.840208	0	0.764811	0.896063	T1_vs_T0_greater	Y	71	D	non-synonymous	TargNonSig
KRAS_Y71F_A>T	KRAS	Y71F	A>T	7.5081	0.0573422	1.20966	0.0474034	0.481096	0.84552	T1_vs_T0_greater	Y	71	F	non-synonymous	TargNonSig
KRAS_Y71H_T>C	KRAS	Y71H	T>C	12.6009	0.22608	1.007	0.224509	0.411181	0.84552	T1_vs_T0_greater	Y	71	H	non-synonymous	TargNonSig
KRAS_Y71N_T>A	KRAS	Y71N	T>A	22.3679	-0.322776	0.588518	0	0.708311	0.871247	T1_vs_T0_greater	Y	71	N	non-synonymous	TargNonSig
KRAS_Y71S_A>C	KRAS	Y71S	A>C	11.307	0.643323	1.00951	0.637262	0.261977	0.84552	T1_vs_T0_greater	Y	71	S	non-synonymous	TargNonSig
KRAS_Y71Y_C>T	KRAS	Y71Y	C>T	15.4447	0.386206	0.650845	0.593391	0.27646	0.84552	T1_vs_T0_greater	Y	71	Y	synonymous	Synonymous
KRAS_post_exon_1_intron_10_G>A	NA	NA	NA	997.118	0.0781504	0.181661	0.4302	0.333525	0.84552	T1_vs_T0_greater	NA	NA	NA	NA	NA
KRAS_post_exon_1_intron_10_G>A_	NA	NA	NA	3.6062	0.332352	1.33089	0.249721	0.401401	0.84552	T1_vs_T0_greater	NA	NA	NA	NA	NA
KRAS_post_exon_1_intron_10_G>C	NA	NA	NA	870.718	0.135752	0.237495	0.571599	0.283797	0.84552	T1_vs_T0_greater	NA	NA	NA	NA	NA
KRAS_post_exon_1_intron_10_G>T	NA	NA	NA	889.51	-0.0942933	0.208198	0	0.67469	0.853811	T1_vs_T0_greater	NA	NA	NA	NA	NA
KRAS_post_exon_1_intron_1_G>A	NA	NA	NA	1421.49	0.0781204	0.434624	0.179742	0.428677	0.84552	T1_vs_T0_greater	NA	NA	NA	NA	NA
KRAS_post_exon_1_intron_1_G>C	NA	NA	NA	1542	-0.00355112	0.673539	0	0.502103	0.84552	T1_vs_T0_greater	NA	NA	NA	NA	NA
KRAS_post_exon_1_intron_1_G>T	NA	NA	NA	1214.84	0.0140923	0.715796	0.0196876	0.492146	0.84552	T1_vs_T0_greater	NA	NA	NA	NA	NA
KRAS_post_exon_1_intron_1_G>T_	NA	NA	NA	3.60767	-0.495107	1.33133	0	0.645012	0.84552	T1_vs_T0_greater	NA	NA	NA	NA	NA
KRAS_post_exon_1_intron_2_T>A	NA	NA	NA	6689.51	-0.070358	1.38341	0	0.520281	0.84552	T1_vs_T0_greater	NA	NA	NA	NA	NA
KRAS_post_exon_1_intron_2_T>C	NA	NA	NA	1026.11	0.0933569	0.478955	0.194918	0.422729	0.84552	T1_vs_T0_greater	NA	NA	NA	NA	NA
KRAS_post_exon_1_intron_2_T>G	NA	NA	NA	3647.72	0.117657	1.0192	0.115441	0.454048	0.84552	T1_vs_T0_greater	NA	NA	NA	NA	NA
KRAS_post_exon_1_intron_3_A>C	NA	NA	NA	1288.08	0.0614402	0.224652	0.27349	0.392238	0.84552	T1_vs_T0_greater	NA	NA	NA	NA	NA
KRAS_post_exon_1_intron_3_A>G	NA	NA	NA	1360.41	-0.00490651	0.887286	0	0.502206	0.84552	T1_vs_T0_greater	NA	NA	NA	NA	NA
KRAS_post_exon_1_intron_3_A>T	NA	NA	NA	819.227	-0.0560169	0.590068	0	0.537816	0.84552	T1_vs_T0_greater	NA	NA	NA	NA	NA
KRAS_post_exon_1_intron_4_A>C	NA	NA	NA	1415.48	0.115001	0.714314	0.160995	0.436049	0.84552	T1_vs_T0_greater	NA	NA	NA	NA	NA
KRAS_post_exon_1_intron_4_A>G	NA	NA	NA	1315.63	-0.0183738	0.233637	0	0.531342	0.84552	T1_vs_T0_greater	NA	NA	NA	NA	NA
KRAS_post_exon_1_intron_4_A>T	NA	NA	NA	1530.6	0.0762877	1.1171	0.0682907	0.472777	0.84552	T1_vs_T0_greater	NA	NA	NA	NA	NA
KRAS_post_exon_1_intron_5_A>C	NA	NA	NA	1136.61	0.0208156	0.664636	0.0313187	0.487508	0.84552	T1_vs_T0_greater	NA	NA	NA	NA	NA
KRAS_post_exon_1_intron_5_A>G	NA	NA	NA	1235.72	0.0339184	0.171628	0.197627	0.421668	0.84552	T1_vs_T0_greater	NA	NA	NA	NA	NA
KRAS_post_exon_1_intron_5_A>G_	NA	NA	NA	4.66044	1.47283	1.29784	1.13483	0.128223	0.84552	T1_vs_T0_greater	NA	NA	NA	NA	NA
KRAS_post_exon_1_intron_5_A>T	NA	NA	NA	1267.68	-0.0647607	0.295861	0	0.586632	0.84552	T1_vs_T0_greater	NA	NA	NA	NA	NA
KRAS_post_exon_1_intron_6_T>A	NA	NA	NA	385.106	0.0481293	0.228102	0.210999	0.416444	0.84552	T1_vs_T0_greater	NA	NA	NA	NA	NA
KRAS_post_exon_1_intron_6_T>C	NA	NA	NA	58775.8	0.117644	1.87964	0.0625887	0.475047	0.84552	T1_vs_T0_greater	NA	NA	NA	NA	NA
KRAS_post_exon_1_intron_6_T>G	NA	NA	NA	402.415	-0.118382	1.06798	0	0.544131	0.84552	T1_vs_T0_greater	NA	NA	NA	NA	NA
KRAS_post_exon_1_intron_7_C>A	NA	NA	NA	361.842	-0.141651	0.229602	0	0.731363	0.882156	T1_vs_T0_greater	NA	NA	NA	NA	NA
KRAS_post_exon_1_intron_7_C>G	NA	NA	NA	330.59	-0.0434761	0.831807	0	0.520842	0.84552	T1_vs_T0_greater	NA	NA	NA	NA	NA
KRAS_post_exon_1_intron_7_C>T	NA	NA	NA	390.934	-0.138781	0.239365	0	0.718972	0.877493	T1_vs_T0_greater	NA	NA	NA	NA	NA
KRAS_post_exon_1_intron_8_T>A	NA	NA	NA	444.093	-0.0631995	0.224664	0	0.610762	0.84552	T1_vs_T0_greater	NA	NA	NA	NA	NA
KRAS_post_exon_1_intron_8_T>C	NA	NA	NA	392.597	0.0447098	0.194952	0.229337	0.409303	0.84552	T1_vs_T0_greater	NA	NA	NA	NA	NA
KRAS_post_exon_1_intron_8_T>G	NA	NA	NA	430.088	-0.0256744	0.23457	0	0.543578	0.84552	T1_vs_T0_greater	NA	NA	NA	NA	NA
KRAS_post_exon_1_intron_9_T>A	NA	NA	NA	1153.62	0.111991	0.702977	0.15931	0.436712	0.84552	T1_vs_T0_greater	NA	NA	NA	NA	NA
KRAS_post_exon_1_intron_9_T>C	NA	NA	NA	1058.21	0.0175231	0.50093	0.0349812	0.486047	0.84552	T1_vs_T0_greater	NA	NA	NA	NA	NA
KRAS_post_exon_1_intron_9_T>G	NA	NA	NA	4167.76	0.075081	1.26215	0.0594868	0.476282	0.84552	T1_vs_T0_greater	NA	NA	NA	NA	NA
KRAS_pre_exon_1_intron_-10_C>A	NA	NA	NA	297.144	-0.00754052	0.846612	0	0.503553	0.84552	T1_vs_T0_greater	NA	NA	NA	NA	NA
KRAS_pre_exon_1_intron_-10_C>G	NA	NA	NA	339.961	0.115153	0.50236	0.229224	0.409347	0.84552	T1_vs_T0_greater	NA	NA	NA	NA	NA
KRAS_pre_exon_1_intron_-10_C>T	NA	NA	NA	348.542	-0.0712129	0.258098	0	0.608693	0.84552	T1_vs_T0_greater	NA	NA	NA	NA	NA
KRAS_pre_exon_1_intron_-1_A>C	NA	NA	NA	388.024	0.119306	0.563754	0.211629	0.416198	0.84552	T1_vs_T0_greater	NA	NA	NA	NA	NA
KRAS_pre_exon_1_intron_-1_A>G	NA	NA	NA	388.416	0.0314739	0.764661	0.0411606	0.483584	0.84552	T1_vs_T0_greater	NA	NA	NA	NA	NA
KRAS_pre_exon_1_intron_-1_A>T	NA	NA	NA	264.041	-0.1734	0.84262	0	0.581521	0.84552	T1_vs_T0_greater	NA	NA	NA	NA	NA
KRAS_pre_exon_1_intron_-2_A>C	NA	NA	NA	215.508	0.313473	0.252568	1.24115	0.107276	0.84552	T1_vs_T0_greater	NA	NA	NA	NA	NA
KRAS_pre_exon_1_intron_-2_A>G	NA	NA	NA	290.692	0.179717	0.207701	0.865268	0.193446	0.84552	T1_vs_T0_greater	NA	NA	NA	NA	NA
KRAS_pre_exon_1_intron_-2_A>T	NA	NA	NA	328.604	0.116629	0.34004	0.342988	0.365804	0.84552	T1_vs_T0_greater	NA	NA	NA	NA	NA
KRAS_pre_exon_1_intron_-3_A>C	NA	NA	NA	348.424	-0.0261689	0.761342	0	0.51371	0.84552	T1_vs_T0_greater	NA	NA	NA	NA	NA
KRAS_pre_exon_1_intron_-3_A>G	NA	NA	NA	447.703	-0.110013	0.650021	0	0.567198	0.84552	T1_vs_T0_greater	NA	NA	NA	NA	NA
KRAS_pre_exon_1_intron_-3_A>T	NA	NA	NA	321.641	0.120971	0.241607	0.500694	0.308293	0.84552	T1_vs_T0_greater	NA	NA	NA	NA	NA
KRAS_pre_exon_1_intron_-4_G>A	NA	NA	NA	2401.36	-0.101545	1.59961	0	0.525308	0.84552	T1_vs_T0_greater	NA	NA	NA	NA	NA
KRAS_pre_exon_1_intron_-4_G>C	NA	NA	NA	248.028	-0.197056	0.266323	0	0.770324	0.897799	T1_vs_T0_greater	NA	NA	NA	NA	NA
KRAS_pre_exon_1_intron_-4_G>T	NA	NA	NA	302.679	0.0599301	0.306121	0.195773	0.422394	0.84552	T1_vs_T0_greater	NA	NA	NA	NA	NA
KRAS_pre_exon_1_intron_-5_T>A	NA	NA	NA	346.985	0.0654683	0.259905	0.251893	0.400562	0.84552	T1_vs_T0_greater	NA	NA	NA	NA	NA
KRAS_pre_exon_1_intron_-5_T>C	NA	NA	NA	309.887	-0.100499	0.267454	0	0.646453	0.84552	T1_vs_T0_greater	NA	NA	NA	NA	NA
KRAS_pre_exon_1_intron_-5_T>G	NA	NA	NA	331.421	0.128278	0.278321	0.4609	0.322435	0.84552	T1_vs_T0_greater	NA	NA	NA	NA	NA
KRAS_pre_exon_1_intron_-6_C>A	NA	NA	NA	394.26	-0.137549	0.380353	0	0.641188	0.84552	T1_vs_T0_greater	NA	NA	NA	NA	NA
KRAS_pre_exon_1_intron_-6_C>G	NA	NA	NA	359.857	-0.0786771	0.289923	0	0.606948	0.84552	T1_vs_T0_greater	NA	NA	NA	NA	NA
KRAS_pre_exon_1_intron_-6_C>T	NA	NA	NA	440.918	-0.111219	0.228876	0	0.686493	0.859734	T1_vs_T0_greater	NA	NA	NA	NA	NA
KRAS_pre_exon_1_intron_-7_G>A	NA	NA	NA	380.363	0.0304373	0.432183	0.0704269	0.471927	0.84552	T1_vs_T0_greater	NA	NA	NA	NA	NA
KRAS_pre_exon_1_intron_-7_G>C	NA	NA	NA	305.075	-0.00318903	0.174932	0	0.507272	0.84552	T1_vs_T0_greater	NA	NA	NA	NA	NA
KRAS_pre_exon_1_intron_-7_G>T	NA	NA	NA	290.371	0.00859355	0.787645	0.0109104	0.495647	0.84552	T1_vs_T0_greater	NA	NA	NA	NA	NA
KRAS_pre_exon_1_intron_-8_T>A	NA	NA	NA	315.053	-0.0194141	0.234849	0	0.532942	0.84552	T1_vs_T0_greater	NA	NA	NA	NA	NA
KRAS_pre_exon_1_intron_-8_T>C	NA	NA	NA	352.536	-0.0475202	0.226529	0	0.583078	0.84552	T1_vs_T0_greater	NA	NA	NA	NA	NA
KRAS_pre_exon_1_intron_-8_T>G	NA	NA	NA	334.673	-0.0852483	0.24909	0	0.633914	0.84552	T1_vs_T0_greater	NA	NA	NA	NA	NA
KRAS_pre_exon_1_intron_-9_C>A	NA	NA	NA	420.254	-0.00384509	0.477971	0	0.503209	0.84552	T1_vs_T0_greater	NA	NA	NA	NA	NA
KRAS_pre_exon_1_intron_-9_C>G	NA	NA	NA	339.618	0.11086	0.785692	0.141099	0.443896	0.84552	T1_vs_T0_greater	NA	NA	NA	NA	NA
KRAS_pre_exon_1_intron_-9_C>T	NA	NA	NA	391.079	0.20803	0.645062	0.322495	0.373539	0.84552	T1_vs_T0_greater	NA	NA	NA	NA	NA
KRAS_pre_exon_2_intron_-10_C>A	NA	NA	NA	4.38292	-3.51778	1.0652	0	0.999521	0.999982	T1_vs_T0_greater	NA	NA	NA	NA	NA
KRAS_pre_exon_2_intron_-10_C>G	NA	NA	NA	3.60706	-0.489471	1.33097	0	0.643472	0.84552	T1_vs_T0_greater	NA	NA	NA	NA	NA
KRAS_pre_exon_2_intron_-10_C>T	NA	NA	NA	5.60988	-0.0516875	1.14973	0	0.517929	0.84552	T1_vs_T0_greater	NA	NA	NA	NA	NA
KRAS_pre_exon_2_intron_-1_G>A	NA	NA	NA	7.37079	-0.808129	0.988155	0	0.793269	0.903462	T1_vs_T0_greater	NA	NA	NA	NA	NA
KRAS_pre_exon_2_intron_-1_G>C	NA	NA	NA	11.1687	0.460832	0.783927	0.58785	0.278316	0.84552	T1_vs_T0_greater	NA	NA	NA	NA	NA
KRAS_pre_exon_2_intron_-1_G>T	NA	NA	NA	8.4714	0.106413	1.05755	0.100622	0.459925	0.84552	T1_vs_T0_greater	NA	NA	NA	NA	NA
KRAS_pre_exon_2_intron_-2_A>C	NA	NA	NA	4.98633	0.339814	1.06531	0.318981	0.374871	0.84552	T1_vs_T0_greater	NA	NA	NA	NA	NA
KRAS_pre_exon_2_intron_-2_A>G	NA	NA	NA	8.0465	0.0653333	0.826756	0.0790238	0.468507	0.84552	T1_vs_T0_greater	NA	NA	NA	NA	NA
KRAS_pre_exon_2_intron_-2_A>T	NA	NA	NA	6.35928	0.220372	1.29751	0.169843	0.432567	0.84552	T1_vs_T0_greater	NA	NA	NA	NA	NA
KRAS_pre_exon_2_intron_-3_C>A	NA	NA	NA	7.82909	-0.158034	1.26761	0	0.549608	0.84552	T1_vs_T0_greater	NA	NA	NA	NA	NA
KRAS_pre_exon_2_intron_-3_C>G	NA	NA	NA	17.1924	-1.56184	0.870074	0	0.963678	0.999982	T1_vs_T0_greater	NA	NA	NA	NA	NA
KRAS_pre_exon_2_intron_-3_C>T	NA	NA	NA	5.9354	-1.1422	1.18044	0	0.83338	0.921443	T1_vs_T0_greater	NA	NA	NA	NA	NA
KRAS_pre_exon_2_intron_-4_T>A	NA	NA	NA	10.3996	-1.54326	1.02536	0	0.93385	0.984328	T1_vs_T0_greater	NA	NA	NA	NA	NA
KRAS_pre_exon_2_intron_-4_T>C	NA	NA	NA	17.1641	-0.0420922	1.38319	0	0.512138	0.84552	T1_vs_T0_greater	NA	NA	NA	NA	NA
KRAS_pre_exon_2_intron_-4_T>G	NA	NA	NA	12.4318	-0.437267	0.698098	0	0.734464	0.882156	T1_vs_T0_greater	NA	NA	NA	NA	NA
KRAS_pre_exon_2_intron_-5_C>A	NA	NA	NA	20.1511	0.359135	0.560613	0.640611	0.260888	0.84552	T1_vs_T0_greater	NA	NA	NA	NA	NA
KRAS_pre_exon_2_intron_-5_C>G	NA	NA	NA	20.9072	0.054873	0.424751	0.129189	0.448604	0.84552	T1_vs_T0_greater	NA	NA	NA	NA	NA
KRAS_pre_exon_2_intron_-5_C>T	NA	NA	NA	12.4058	1.50848	0.637562	2.36601	0.00899045	0.70897	T1_vs_T0_greater	NA	NA	NA	NA	NA
KRAS_pre_exon_2_intron_-6_T>A	NA	NA	NA	12.1327	-0.612999	0.881116	0	0.756694	0.891818	T1_vs_T0_greater	NA	NA	NA	NA	NA
KRAS_pre_exon_2_intron_-6_T>C	NA	NA	NA	26.2289	0.982321	0.89111	1.10236	0.135153	0.84552	T1_vs_T0_greater	NA	NA	NA	NA	NA
KRAS_pre_exon_2_intron_-6_T>G	NA	NA	NA	9.95091	0.421354	1.11076	0.379337	0.352219	0.84552	T1_vs_T0_greater	NA	NA	NA	NA	NA
KRAS_pre_exon_2_intron_-7_T>A	NA	NA	NA	4.53028	-2.09936	1.09258	0	0.972664	0.999982	T1_vs_T0_greater	NA	NA	NA	NA	NA
KRAS_pre_exon_2_intron_-7_T>C	NA	NA	NA	6.61002	-1.58131	1.52792	0	0.849651	0.934321	T1_vs_T0_greater	NA	NA	NA	NA	NA
KRAS_pre_exon_2_intron_-7_T>G	NA	NA	NA	5.2126	0.695743	1.08211	0.64295	0.260128	0.84552	T1_vs_T0_greater	NA	NA	NA	NA	NA
KRAS_pre_exon_2_intron_-8_C>A	NA	NA	NA	4.66777	-0.82684	1.05546	0	0.783302	0.903462	T1_vs_T0_greater	NA	NA	NA	NA	NA
KRAS_pre_exon_2_intron_-8_C>G	NA	NA	NA	6.60389	0.302132	1.30397	0.231701	0.408385	0.84552	T1_vs_T0_greater	NA	NA	NA	NA	NA
KRAS_pre_exon_2_intron_-8_C>T	NA	NA	NA	4.84949	-1.68379	1.46281	0	0.875147	0.943312	T1_vs_T0_greater	NA	NA	NA	NA	NA
KRAS_pre_exon_2_intron_-9_C>A	NA	NA	NA	3.71375	0.121051	1.00894	0.119978	0.45225	0.84552	T1_vs_T0_greater	NA	NA	NA	NA	NA
KRAS_pre_exon_2_intron_-9_C>G	NA	NA	NA	4.71698	1.28815	1.44358	0.892329	0.186108	0.84552	T1_vs_T0_greater	NA	NA	NA	NA	NA
KRAS_pre_exon_2_intron_-9_C>T	NA	NA	NA	4.42875	-1.17944	1.0874	0	0.860959	0.93729	T1_vs_T0_greater	NA	NA	NA	NA	NA
KRAS_A11A_T>A	KRAS	A11A	T>A	5141.04	0.287025	1.17083	0.245147	0.403171	0.895341	T2_vs_T0_greater	A	11	A	synonymous	Synonymous
KRAS_A11A_T>C	KRAS	A11A	T>C	2307.89	0.0463932	0.569972	0.0813956	0.467564	0.895341	T2_vs_T0_greater	A	11	A	synonymous	Synonymous
KRAS_A11A_T>G	KRAS	A11A	T>G	39264.5	1.69248	1.41325	1.19758	0.11554	0.877289	T2_vs_T0_greater	A	11	A	synonymous	Synonymous
KRAS_A11A_T>G_+syn	KRAS	A11A	T>G	53.5713	1.01706	1.23042	0.826593	0.204234	0.895341	T2_vs_T0_greater	A	11	A	synonymous	Synonymous
KRAS_A11D_C>A	KRAS	A11D	C>A	418.091	0.0206345	0.59685	0.0345723	0.48621	0.895341	T2_vs_T0_greater	A	11	D	non-synonymous	TargNonSig
KRAS_A11G_C>G	KRAS	A11G	C>G	321.488	-0.0770883	0.266098	0	0.613977	0.895341	T2_vs_T0_greater	A	11	G	non-synonymous	TargNonSig
KRAS_A11P_G>C	KRAS	A11P	G>C	340.613	-0.329192	0.251624	0	0.904609	0.980049	T2_vs_T0_greater	A	11	P	non-synonymous	TargNonSig
KRAS_A11S_G>T	KRAS	A11S	G>T	460.934	0.134789	0.978707	0.137721	0.44523	0.895341	T2_vs_T0_greater	A	11	S	non-synonymous	TargNonSig
KRAS_A11S_G>T_+syn	KRAS	A11S	G>T	4.45831	-1.31423	1.71627	0	0.778086	0.934894	T2_vs_T0_greater	A	11	S	non-synonymous	TargNonSig
KRAS_A11T_G>A	KRAS	A11T	G>A	397.804	-0.0513157	0.531629	0	0.538448	0.895341	T2_vs_T0_greater	A	11	T	non-synonymous	TargNonSig
KRAS_A11V_C>T	KRAS	A11V	C>T	259.934	-0.0616843	0.287542	0	0.58493	0.895341	T2_vs_T0_greater	A	11	V	non-synonymous	TargNonSig
KRAS_A11V_C>T_+syn	KRAS	A11V	C>T	3.96746	0.712752	1.29009	0.552481	0.290309	0.895341	T2_vs_T0_greater	A	11	V	non-synonymous	TargNonSig
KRAS_A18A_C>A	KRAS	A18A	C>A	1093.93	0.0818328	0.55604	0.147171	0.441499	0.895341	T2_vs_T0_greater	A	18	A	synonymous	Synonymous
KRAS_A18A_C>G	KRAS	A18A	C>G	857.496	-0.173741	0.187891	0	0.822436	0.935905	T2_vs_T0_greater	A	18	A	synonymous	Synonymous
KRAS_A18A_C>T	KRAS	A18A	C>T	1064.06	-0.177327	0.197054	0	0.815911	0.934894	T2_vs_T0_greater	A	18	A	synonymous	Synonymous
KRAS_A18A_C>T_+syn	KRAS	A18A	C>T	1075.29	-0.179232	0.199676	0	0.815304	0.934894	T2_vs_T0_greater	A	18	A	synonymous	Synonymous
KRAS_A18D_C>A	KRAS	A18D	C>A	1116.23	0.0552636	0.740889	0.074591	0.47027	0.895341	T2_vs_T0_greater	A	18	D	non-synonymous	TargNonSig
KRAS_A18G_C>G	KRAS	A18G	C>G	1525.26	0.205612	0.897088	0.229199	0.409357	0.895341	T2_vs_T0_greater	A	18	G	non-synonymous	TargNonSig
KRAS_A18G_C>G_	KRAS	A18G	C>G	5.63928	2.20979	1.68902	1.30833	0.095381	0.818369	T2_vs_T0_greater	A	18	G	non-synonymous	TargNonSig
KRAS_A18P_G>C	KRAS	A18P	G>C	1117.16	-0.197875	0.755092	0	0.60336	0.895341	T2_vs_T0_greater	A	18	P	non-synonymous	TargNonSig
KRAS_A18S_G>T	KRAS	A18S	G>T	1055.89	-0.00661633	0.59724	0	0.504419	0.895341	T2_vs_T0_greater	A	18	S	non-synonymous	TargNonSig
KRAS_A18S_G>T_+syn	KRAS	A18S	G>T	1065.17	-0.026657	0.605623	0	0.517554	0.895341	T2_vs_T0_greater	A	18	S	non-synonymous	TargNonSig
KRAS_A18T_G>A	KRAS	A18T	G>A	30559.8	1.21301	1.4871	0.815689	0.207339	0.895341	T2_vs_T0_greater	A	18	T	non-synonymous	TargNonSig
KRAS_A18V_C>T	KRAS	A18V	C>T	1267.51	-0.0184125	0.715225	0	0.510269	0.895341	T2_vs_T0_greater	A	18	V	non-synonymous	TargNonSig
KRAS_A18V_C>T_+syn	KRAS	A18V	C>T	1213.68	-0.0293056	0.720809	0	0.516215	0.895341	T2_vs_T0_greater	A	18	V	non-synonymous	TargNonSig
KRAS_A59A_A>C	KRAS	A59A	A>C	3.96162	-0.681122	1.45592	0	0.680046	0.899044	T2_vs_T0_greater	A	59	A	synonymous	Synonymous
KRAS_A59A_A>G	KRAS	A59A	A>G	5.37699	2.1019	1.34241	1.56576	0.058702	0.75017	T2_vs_T0_greater	A	59	A	synonymous	Synonymous
KRAS_A59A_A>T	KRAS	A59A	A>T	3.96698	-0.89254	1.47949	0	0.726837	0.921956	T2_vs_T0_greater	A	59	A	synonymous	Synonymous
KRAS_A59E_C>A	KRAS	A59E	C>A	3.64959	2.71141	1.32926	2.0398	0.0206853	0.586251	T2_vs_T0_greater	A	59	E	non-synonymous	TargNonSig
KRAS_A59G_C>G	KRAS	A59G	C>G	3.64749	1.32835	1.28972	1.02995	0.151516	0.895341	T2_vs_T0_greater	A	59	G	non-synonymous	TargNonSig
KRAS_A59P_G>C	KRAS	A59P	G>C	10.7836	1.62418	0.959063	1.69351	0.0451795	0.75017	T2_vs_T0_greater	A	59	P	non-synonymous	TargNonSig
KRAS_A59S_G>T	KRAS	A59S	G>T	4.99199	-1.83808	1.52436	0	0.886054	0.979683	T2_vs_T0_greater	A	59	S	non-synonymous	TargNonSig
KRAS_A59T_G>A	KRAS	A59T	G>A	4.26563	4.32334	1.39921	3.08983	0.00100135	0.0715967	T2_vs_T0_greater	A	59	T	non-synonymous	TargNonSig
KRAS_A59V_C>T	KRAS	A59V	C>T	3.62041	1.58718	1.30051	1.22042	0.111152	0.872142	T2_vs_T0_greater	A	59	V	non-synonymous	TargNonSig
KRAS_A66A_A>C	KRAS	A66A	A>C	17.3736	-0.683177	0.494707	0	0.916356	0.980049	T2_vs_T0_greater	A	66	A	synonymous	Synonymous
KRAS_A66A_A>G	KRAS	A66A	A>G	7.5594	1.05031	1.06495	0.986258	0.162003	0.895341	T2_vs_T0_greater	A	66	A	synonymous	Synonymous
KRAS_A66A_A>T	KRAS	A66A	A>T	9.42234	-1.99622	0.989072	0	0.978219	0.999181	T2_vs_T0_greater	A	66	A	synonymous	Synonymous
KRAS_A66E_C>A	KRAS	A66E	C>A	9.30563	0.193831	0.861856	0.2249	0.411029	0.895341	T2_vs_T0_greater	A	66	E	non-synonymous	TargNonSig
KRAS_A66G_C>G	KRAS	A66G	C>G	6.91301	0.53694	1.16624	0.460405	0.322613	0.895341	T2_vs_T0_greater	A	66	G	non-synonymous	TargNonSig
KRAS_A66P_G>C	KRAS	A66P	G>C	10.6193	0.589337	1.0446	0.564174	0.286318	0.895341	T2_vs_T0_greater	A	66	P	non-synonymous	TargNonSig
KRAS_A66S_G>T	KRAS	A66S	G>T	7.39278	0.274257	1.22644	0.223621	0.411526	0.895341	T2_vs_T0_greater	A	66	S	non-synonymous	TargNonSig
KRAS_A66T_G>A	KRAS	A66T	G>A	7.4901	-0.149481	1.02186	0	0.558151	0.895341	T2_vs_T0_greater	A	66	T	non-synonymous	TargNonSig
KRAS_A66V_C>T	KRAS	A66V	C>T	12.193	0.824649	0.841062	0.980485	0.163423	0.895341	T2_vs_T0_greater	A	66	V	non-synonymous	TargNonSig
KRAS_C51*_T>A	KRAS	C51*	T>A	10.277	-0.115634	1.02475	0	0.544922	0.895341	T2_vs_T0_greater	C	51	*	non-synonymous	TargNonSig
KRAS_C51C_T>C	KRAS	C51C	T>C	9.71512	-0.387404	0.969348	0	0.655295	0.895341	T2_vs_T0_greater	C	51	C	synonymous	Synonymous
KRAS_C51F_G>T	KRAS	C51F	G>T	4.76432	-1.54736	1.6107	0	0.831643	0.943849	T2_vs_T0_greater	C	51	F	non-synonymous	TargNonSig
KRAS_A59E_C>A	KRAS	A59E	C>A	3.64959	6.3246	1.38957	4.55148	2.66e-06	0.000134885	T3_vs_T0_greater	A	59	E	non-synonymous	TargSig
KRAS_C51R_T>C	KRAS	C51R	T>C	8.10032	2.7315	1.22161	2.23599	0.0126763	0.482069	T2_vs_T0_greater	C	51	R	non-synonymous	TargNonSig
KRAS_C51S_G>C	KRAS	C51S	G>C	10.3791	0.0669412	0.898384	0.0745129	0.470301	0.895341	T2_vs_T0_greater	C	51	S	non-synonymous	TargNonSig
KRAS_C51S_T>A	KRAS	C51S	T>A	12.5175	0.506449	1.13009	0.448148	0.327023	0.895341	T2_vs_T0_greater	C	51	S	non-synonymous	TargNonSig
KRAS_C51W_T>G	KRAS	C51W	T>G	6.61532	-2.31715	1.26448	0	0.966561	0.99778	T2_vs_T0_greater	C	51	W	non-synonymous	TargNonSig
KRAS_C51Y_G>A	KRAS	C51Y	G>A	7.70561	-0.549876	1.04525	0	0.700581	0.911908	T2_vs_T0_greater	C	51	Y	non-synonymous	TargNonSig
KRAS_D30A_A>C	KRAS	D30A	A>C	540.812	-0.0210373	0.236135	0	0.535495	0.895341	T2_vs_T0_greater	D	30	A	non-synonymous	TargNonSig
KRAS_D30D_C>T	KRAS	D30D	C>T	514.113	-0.123823	0.635938	0	0.57719	0.895341	T2_vs_T0_greater	D	30	D	synonymous	Synonymous
KRAS_D30D_C>T_+syn	KRAS	D30D	C>T	4.73527	-0.423049	1.50984	0	0.610336	0.895341	T2_vs_T0_greater	D	30	D	synonymous	Synonymous
KRAS_D30E_C>A	KRAS	D30E	C>A	493.675	-0.411918	0.426807	0	0.832756	0.943864	T2_vs_T0_greater	D	30	E	non-synonymous	TargNonSig
KRAS_D30E_C>G	KRAS	D30E	C>G	454.323	0.077595	0.380717	0.203813	0.41925	0.895341	T2_vs_T0_greater	D	30	E	non-synonymous	TargNonSig
KRAS_D30G_A>G	KRAS	D30G	A>G	594.942	-0.239245	0.26406	0	0.817539	0.934894	T2_vs_T0_greater	D	30	G	non-synonymous	TargNonSig
KRAS_D30G_A>G_	KRAS	D30G	A>G	3.64864	2.32165	1.44131	1.61079	0.0536122	0.75017	T2_vs_T0_greater	D	30	G	non-synonymous	TargNonSig
KRAS_D30H_G>C	KRAS	D30H	G>C	50607.3	3.6297	1.8056	2.01025	0.0222024	0.586251	T2_vs_T0_greater	D	30	H	non-synonymous	TargNonSig
KRAS_D30N_G>A	KRAS	D30N	G>A	542.398	-0.0368768	0.410055	0	0.535829	0.895341	T2_vs_T0_greater	D	30	N	non-synonymous	TargNonSig
KRAS_D30V_A>T	KRAS	D30V	A>T	653.781	-0.0728877	0.266216	0	0.607878	0.895341	T2_vs_T0_greater	D	30	V	non-synonymous	TargNonSig
KRAS_D30V_A>T_+syn	KRAS	D30V	A>T	7.67493	-0.587427	0.762146	0	0.779573	0.934894	T2_vs_T0_greater	D	30	V	non-synonymous	TargNonSig
KRAS_D30Y_G>T	KRAS	D30Y	G>T	7119.1	1.2162	1.20555	1.00883	0.156527	0.895341	T2_vs_T0_greater	D	30	Y	non-synonymous	TargNonSig
KRAS_D30Y_G>T_+syn	KRAS	D30Y	G>T	6.44301	1.04965	0.766366	1.36965	0.0853981	0.779485	T2_vs_T0_greater	D	30	Y	non-synonymous	TargNonSig
KRAS_D33A_A>C	KRAS	D33A	A>C	799.291	0.268963	0.906206	0.296801	0.383309	0.895341	T2_vs_T0_greater	D	33	A	non-synonymous	TargNonSig
KRAS_D33D_T>C	KRAS	D33D	T>C	709.977	-0.26646	0.574649	0	0.678566	0.898472	T2_vs_T0_greater	D	33	D	synonymous	Synonymous
KRAS_D33E_T>A	KRAS	D33E	T>A	1951.26	0.659855	1.19621	0.551619	0.290605	0.895341	T2_vs_T0_greater	D	33	E	non-synonymous	TargNonSig
KRAS_D33E_T>G	KRAS	D33E	T>G	1485.05	0.400881	1.25549	0.319303	0.374748	0.895341	T2_vs_T0_greater	D	33	E	non-synonymous	TargNonSig
KRAS_D33E_T>G_+syn	KRAS	D33E	T>G	4.50128	-0.66538	1.32735	0	0.691915	0.910526	T2_vs_T0_greater	D	33	E	non-synonymous	TargNonSig
KRAS_D33G_A>G	KRAS	D33G	A>G	744.917	-0.240734	0.711441	0	0.63246	0.895341	T2_vs_T0_greater	D	33	G	non-synonymous	TargNonSig
KRAS_D33H_G>C	KRAS	D33H	G>C	1268.4	-0.0793864	1.07932	0	0.529317	0.895341	T2_vs_T0_greater	D	33	H	non-synonymous	TargNonSig
KRAS_D33H_G>C_	KRAS	D33H	G>C	3.66332	2.71144	1.33031	2.03821	0.0207647	0.586251	T2_vs_T0_greater	D	33	H	non-synonymous	TargNonSig
KRAS_D33N_G>A	KRAS	D33N	G>A	532.379	-0.0858259	0.264923	0	0.627018	0.895341	T2_vs_T0_greater	D	33	N	non-synonymous	TargNonSig
KRAS_D33V_A>T	KRAS	D33V	A>T	881.823	0.000170201	0.472809	0.000359979	0.499856	0.895341	T2_vs_T0_greater	D	33	V	non-synonymous	TargNonSig
KRAS_D33V_A>T_+syn	KRAS	D33V	A>T	4.41108	0.990215	1.39652	0.709058	0.239144	0.895341	T2_vs_T0_greater	D	33	V	non-synonymous	TargNonSig
KRAS_D33Y_G>T	KRAS	D33Y	G>T	627.183	-0.00821734	0.251808	0	0.513016	0.895341	T2_vs_T0_greater	D	33	Y	non-synonymous	TargNonSig
KRAS_D33Y_G>T_+syn	KRAS	D33Y	G>T	4.03389	1.48838	0.949468	1.56759	0.058488	0.75017	T2_vs_T0_greater	D	33	Y	non-synonymous	TargNonSig
KRAS_D38A_A>C	KRAS	D38A	A>C	4.15289	1.84662	1.47935	1.24826	0.105968	0.872142	T2_vs_T0_greater	D	38	A	non-synonymous	TargNonSig
KRAS_D38D_T>C	KRAS	D38D	T>C	8.47363	-0.773353	0.836249	0	0.822462	0.935905	T2_vs_T0_greater	D	38	D	synonymous	Synonymous
KRAS_D38E_T>A	KRAS	D38E	T>A	7.63361	-0.595013	1.12255	0	0.701962	0.911908	T2_vs_T0_greater	D	38	E	non-synonymous	TargNonSig
KRAS_D38E_T>G	KRAS	D38E	T>G	6.98597	-0.450399	1.53102	0	0.615691	0.895341	T2_vs_T0_greater	D	38	E	non-synonymous	TargNonSig
KRAS_D38G_A>G	KRAS	D38G	A>G	4.62662	-0.98263	1.7546	0	0.712271	0.916693	T2_vs_T0_greater	D	38	G	non-synonymous	TargNonSig
KRAS_D38H_G>C	KRAS	D38H	G>C	5.15073	-2.6862	1.26535	0	0.983118	0.999974	T2_vs_T0_greater	D	38	H	non-synonymous	TargNonSig
KRAS_D38N_G>A	KRAS	D38N	G>A	4.88545	-1.50513	1.64845	0	0.819395	0.934894	T2_vs_T0_greater	D	38	N	non-synonymous	TargNonSig
KRAS_D38V_A>T	KRAS	D38V	A>T	8.29438	1.49612	1.04546	1.43106	0.0762069	0.75017	T2_vs_T0_greater	D	38	V	non-synonymous	TargNonSig
KRAS_D38Y_G>T	KRAS	D38Y	G>T	8.28617	0.725611	0.961683	0.754521	0.225268	0.895341	T2_vs_T0_greater	D	38	Y	non-synonymous	TargNonSig
KRAS_D47A_A>C	KRAS	D47A	A>C	13.3726	-0.053784	1.21325	0	0.517679	0.895341	T2_vs_T0_greater	D	47	A	non-synonymous	TargNonSig
KRAS_D47D_T>C	KRAS	D47D	T>C	13.6228	-0.0514037	0.80276	0	0.525528	0.895341	T2_vs_T0_greater	D	47	D	synonymous	Synonymous
KRAS_D47E_T>A	KRAS	D47E	T>A	18.3682	0.0924042	0.934345	0.0988973	0.46061	0.895341	T2_vs_T0_greater	D	47	E	non-synonymous	TargNonSig
KRAS_D47E_T>G	KRAS	D47E	T>G	17.8513	-0.752667	0.830648	0	0.817564	0.934894	T2_vs_T0_greater	D	47	E	non-synonymous	TargNonSig
KRAS_D47G_A>G	KRAS	D47G	A>G	22.8013	0.219854	0.610626	0.360047	0.359406	0.895341	T2_vs_T0_greater	D	47	G	non-synonymous	TargNonSig
KRAS_D47H_G>C	KRAS	D47H	G>C	13.23	1.19381	0.968753	1.23232	0.108915	0.872142	T2_vs_T0_greater	D	47	H	non-synonymous	TargNonSig
KRAS_D47N_G>A	KRAS	D47N	G>A	17.4331	0.439988	0.535513	0.82162	0.205647	0.895341	T2_vs_T0_greater	D	47	N	non-synonymous	TargNonSig
KRAS_D47V_A>T	KRAS	D47V	A>T	31.015	1.26879	0.906024	1.40039	0.080698	0.752597	T2_vs_T0_greater	D	47	V	non-synonymous	TargNonSig
KRAS_D47Y_G>T	KRAS	D47Y	G>T	10.5014	-1.27403	0.719714	0	0.961652	0.995681	T2_vs_T0_greater	D	47	Y	non-synonymous	TargNonSig
KRAS_D54A_A>C	KRAS	D54A	A>C	6.41822	0.925943	1.25829	0.735873	0.230904	0.895341	T2_vs_T0_greater	D	54	A	non-synonymous	TargNonSig
KRAS_D54D_T>C	KRAS	D54D	T>C	13.3453	1.16483	1.07173	1.08687	0.138547	0.895341	T2_vs_T0_greater	D	54	D	synonymous	Synonymous
KRAS_D54E_T>A	KRAS	D54E	T>A	33.575	1.28228	1.05557	1.21477	0.112226	0.872142	T2_vs_T0_greater	D	54	E	non-synonymous	TargNonSig
KRAS_D54E_T>G	KRAS	D54E	T>G	29.8105	0.575513	1.02276	0.562703	0.286818	0.895341	T2_vs_T0_greater	D	54	E	non-synonymous	TargNonSig
KRAS_D54G_A>G	KRAS	D54G	A>G	6.17683	-0.74433	1.28201	0	0.719244	0.91832	T2_vs_T0_greater	D	54	G	non-synonymous	TargNonSig
KRAS_D54H_G>C	KRAS	D54H	G>C	8.40595	1.77094	1.018	1.73963	0.0409623	0.739139	T2_vs_T0_greater	D	54	H	non-synonymous	TargNonSig
KRAS_D54N_G>A	KRAS	D54N	G>A	8.89298	-3.90671	1.07917	0	0.999853	0.999974	T2_vs_T0_greater	D	54	N	non-synonymous	TargNonSig
KRAS_D54V_A>T	KRAS	D54V	A>T	6.59407	-1.15508	1.28508	0	0.815631	0.934894	T2_vs_T0_greater	D	54	V	non-synonymous	TargNonSig
KRAS_D54Y_G>T	KRAS	D54Y	G>T	6.57867	-2.22891	0.985161	0	0.988166	0.999974	T2_vs_T0_greater	D	54	Y	non-synonymous	TargNonSig
KRAS_D57A_A>C	KRAS	D57A	A>C	12.8209	0.974119	0.670295	1.45327	0.0730745	0.75017	T2_vs_T0_greater	D	57	A	non-synonymous	TargNonSig
KRAS_D57D_C>T	KRAS	D57D	C>T	16.8612	-0.733123	0.935166	0	0.783465	0.934894	T2_vs_T0_greater	D	57	D	synonymous	Synonymous
KRAS_D57E_C>A	KRAS	D57E	C>A	10.4011	1.36351	1.03596	1.31618	0.0940566	0.818369	T2_vs_T0_greater	D	57	E	non-synonymous	TargNonSig
KRAS_D57E_C>G	KRAS	D57E	C>G	7.83407	0.486401	0.815026	0.596791	0.275323	0.895341	T2_vs_T0_greater	D	57	E	non-synonymous	TargNonSig
KRAS_D57G_A>G	KRAS	D57G	A>G	7.97637	-1.61619	1.14875	0	0.920273	0.980049	T2_vs_T0_greater	D	57	G	non-synonymous	TargNonSig
KRAS_D57H_G>C	KRAS	D57H	G>C	8.17483	0.111286	0.625438	0.177933	0.429388	0.895341	T2_vs_T0_greater	D	57	H	non-synonymous	TargNonSig
KRAS_D57N_G>A	KRAS	D57N	G>A	9.398	0.640623	1.1704	0.547353	0.292068	0.895341	T2_vs_T0_greater	D	57	N	non-synonymous	TargNonSig
KRAS_D57V_A>T	KRAS	D57V	A>T	7.54134	-1.07763	1.20922	0	0.813583	0.934894	T2_vs_T0_greater	D	57	V	non-synonymous	TargNonSig
KRAS_D57Y_G>T	KRAS	D57Y	G>T	9.23921	0.740735	1.16448	0.636108	0.262353	0.895341	T2_vs_T0_greater	D	57	Y	non-synonymous	TargNonSig
KRAS_D69A_A>C	KRAS	D69A	A>C	13.3741	0.59956	0.889263	0.674221	0.250085	0.895341	T2_vs_T0_greater	D	69	A	non-synonymous	TargNonSig
KRAS_D69D_C>T	KRAS	D69D	C>T	23.6995	-0.295441	0.791317	0	0.645557	0.895341	T2_vs_T0_greater	D	69	D	synonymous	Synonymous
KRAS_D69E_C>A	KRAS	D69E	C>A	12.7754	0.571869	0.509834	1.12168	0.131	0.895341	T2_vs_T0_greater	D	69	E	non-synonymous	TargNonSig
KRAS_D69E_C>G	KRAS	D69E	C>G	16.8461	0.132613	0.834453	0.158922	0.436865	0.895341	T2_vs_T0_greater	D	69	E	non-synonymous	TargNonSig
KRAS_D69G_A>G	KRAS	D69G	A>G	12.4396	-0.533627	0.824707	0	0.7412	0.928243	T2_vs_T0_greater	D	69	G	non-synonymous	TargNonSig
KRAS_D69H_G>C	KRAS	D69H	G>C	17.3226	0.963883	0.847006	1.13799	0.127563	0.895341	T2_vs_T0_greater	D	69	H	non-synonymous	TargNonSig
KRAS_D69N_G>A	KRAS	D69N	G>A	11.8039	-2.03465	0.669416	0	0.998815	0.999974	T2_vs_T0_greater	D	69	N	non-synonymous	TargNonSig
KRAS_D69V_A>T	KRAS	D69V	A>T	11.6478	0.200743	0.938702	0.213851	0.415331	0.895341	T2_vs_T0_greater	D	69	V	non-synonymous	TargNonSig
KRAS_D69Y_G>T	KRAS	D69Y	G>T	15.147	0.401303	0.823798	0.487138	0.31308	0.895341	T2_vs_T0_greater	D	69	Y	non-synonymous	TargNonSig
KRAS_E3*_G>T	KRAS	E3*	G>T	220.183	0.105969	0.370077	0.286342	0.387308	0.895341	T2_vs_T0_greater	E	3	*	non-synonymous	TargNonSig
KRAS_E3*_G>T_+syn	KRAS	E3*	G>T	3.60767	1.89978	1.33133	1.42697	0.0767941	0.75017	T2_vs_T0_greater	E	3	*	non-synonymous	TargNonSig
KRAS_E31*_G>T	KRAS	E31*	G>T	627.296	-3.02e-05	0.754552	0	0.500016	0.895341	T2_vs_T0_greater	E	31	*	non-synonymous	TargNonSig
KRAS_E31*_G>T_+syn	KRAS	E31*	G>T	8.71024	0.527961	1.12498	0.469307	0.319425	0.895341	T2_vs_T0_greater	E	31	*	non-synonymous	TargNonSig
KRAS_E31A_A>C	KRAS	E31A	A>C	649.152	0.057531	0.684047	0.0841039	0.466487	0.895341	T2_vs_T0_greater	E	31	A	non-synonymous	TargNonSig
KRAS_E31D_A>C	KRAS	E31D	A>C	666.347	-0.09172	0.36394	0	0.599487	0.895341	T2_vs_T0_greater	E	31	D	non-synonymous	TargNonSig
KRAS_E31D_A>C_	KRAS	E31D	A>C	3.73203	0.206985	1.34999	0.153323	0.439072	0.895341	T2_vs_T0_greater	E	31	D	non-synonymous	TargNonSig
KRAS_E31D_A>T	KRAS	E31D	A>T	2799.01	0.39101	1.14473	0.341575	0.366335	0.895341	T2_vs_T0_greater	E	31	D	non-synonymous	TargNonSig
KRAS_E31D_A>T_+syn	KRAS	E31D	A>T	6.21644	1.13131	1.00151	1.1296	0.129322	0.895341	T2_vs_T0_greater	E	31	D	non-synonymous	TargNonSig
KRAS_E31E_A>G	KRAS	E31E	A>G	667.036	-0.0290514	0.711774	0	0.516278	0.895341	T2_vs_T0_greater	E	31	E	synonymous	Synonymous
KRAS_E31G_A>G	KRAS	E31G	A>G	1047.05	0.336597	1.07736	0.312428	0.377358	0.895341	T2_vs_T0_greater	E	31	G	non-synonymous	TargNonSig
KRAS_E31K_G>A	KRAS	E31K	G>A	585.859	-0.101993	0.290607	0	0.637193	0.895341	T2_vs_T0_greater	E	31	K	non-synonymous	TargNonSig
KRAS_E31Q_G>C	KRAS	E31Q	G>C	647.301	-0.053204	0.551789	0	0.538407	0.895341	T2_vs_T0_greater	E	31	Q	non-synonymous	TargNonSig
KRAS_E31V_A>T	KRAS	E31V	A>T	585.908	-0.127287	0.497022	0	0.601063	0.895341	T2_vs_T0_greater	E	31	V	non-synonymous	TargNonSig
KRAS_E31V_A>T_	KRAS	E31V	A>T	3.60767	1.89978	1.33133	1.42697	0.0767941	0.75017	T2_vs_T0_greater	E	31	V	non-synonymous	TargNonSig
KRAS_E31V_A>T_+syn	KRAS	E31V	A>T	4.41604	-1.56082	1.20042	0	0.903239	0.980049	T2_vs_T0_greater	E	31	V	non-synonymous	TargNonSig
KRAS_E37*_G>T	KRAS	E37*	G>T	1467.8	-0.0426681	0.695014	0	0.524476	0.895341	T2_vs_T0_greater	E	37	*	non-synonymous	TargNonSig
KRAS_E37A_A>C	KRAS	E37A	A>C	1167.23	-0.130998	0.438291	0	0.617485	0.895341	T2_vs_T0_greater	E	37	A	non-synonymous	TargNonSig
KRAS_E37D_G>C	KRAS	E37D	G>C	1461.66	-0.0564352	0.953246	0	0.523605	0.895341	T2_vs_T0_greater	E	37	D	non-synonymous	TargNonSig
KRAS_E37D_G>T	KRAS	E37D	G>T	1146.59	0.19121	0.312599	0.611676	0.270376	0.895341	T2_vs_T0_greater	E	37	D	non-synonymous	TargNonSig
KRAS_E37E_G>A	KRAS	E37E	G>A	1231.8	-0.00177858	0.200231	0	0.503544	0.895341	T2_vs_T0_greater	E	37	E	synonymous	Synonymous
KRAS_E37G_A>G	KRAS	E37G	A>G	1746.52	-0.127327	1.0489	0	0.548309	0.895341	T2_vs_T0_greater	E	37	G	non-synonymous	TargNonSig
KRAS_E37K_G>A	KRAS	E37K	G>A	1531.4	-0.0223674	0.241614	0	0.536879	0.895341	T2_vs_T0_greater	E	37	K	non-synonymous	TargNonSig
KRAS_E37Q_G>C	KRAS	E37Q	G>C	1315.94	-0.092884	0.603621	0	0.561147	0.895341	T2_vs_T0_greater	E	37	Q	non-synonymous	TargNonSig
KRAS_E37V_A>T	KRAS	E37V	A>T	1230.48	-0.069691	0.53749	0	0.551582	0.895341	T2_vs_T0_greater	E	37	V	non-synonymous	TargNonSig
KRAS_E3A_A>C	KRAS	E3A	A>C	2787.98	1.97546	1.62716	1.21406	0.112363	0.872142	T2_vs_T0_greater	E	3	A	non-synonymous	TargNonSig
KRAS_E3D_A>C	KRAS	E3D	A>C	246.147	0.00849855	0.246605	0.0344622	0.486254	0.895341	T2_vs_T0_greater	E	3	D	non-synonymous	TargNonSig
KRAS_E3D_A>T	KRAS	E3D	A>T	229.086	-0.410325	0.475217	0	0.806055	0.934894	T2_vs_T0_greater	E	3	D	non-synonymous	TargNonSig
KRAS_E3D_A>T_+syn	KRAS	E3D	A>T	3.82541	0.606363	1.3911	0.435889	0.331459	0.895341	T2_vs_T0_greater	E	3	D	non-synonymous	TargNonSig
KRAS_E3E_A>G	KRAS	E3E	A>G	186.804	-0.162086	0.375424	0	0.667035	0.895643	T2_vs_T0_greater	E	3	E	synonymous	Synonymous
KRAS_E3G_A>G	KRAS	E3G	A>G	250.393	-0.0103723	0.214725	0	0.519263	0.895341	T2_vs_T0_greater	E	3	G	non-synonymous	TargNonSig
KRAS_E3K_G>A	KRAS	E3K	G>A	207.152	0.215578	0.582592	0.370032	0.355679	0.895341	T2_vs_T0_greater	E	3	K	non-synonymous	TargNonSig
KRAS_E3Q_G>C	KRAS	E3Q	G>C	294.738	-0.20182	0.436026	0	0.678269	0.898472	T2_vs_T0_greater	E	3	Q	non-synonymous	TargNonSig
KRAS_E3V_A>T	KRAS	E3V	A>T	142.813	-0.649329	0.273766	0	0.99115	0.999974	T2_vs_T0_greater	E	3	V	non-synonymous	TargNonSig
KRAS_E3V_A>T_+syn	KRAS	E3V	A>T	3.80073	1.59132	1.47922	1.07579	0.141011	0.895341	T2_vs_T0_greater	E	3	V	non-synonymous	TargNonSig
KRAS_E49*_G>T	KRAS	E49*	G>T	6.58493	0.0747609	1.00483	0.0744016	0.470345	0.895341	T2_vs_T0_greater	E	49	*	non-synonymous	TargNonSig
KRAS_E49A_A>C	KRAS	E49A	A>C	8.34305	2.17473	0.719015	3.02459	0.00124484	0.0821593	T2_vs_T0_greater	E	49	A	non-synonymous	TargNonSig
KRAS_E49D_A>C	KRAS	E49D	A>C	7.63781	-0.426483	0.96577	0	0.67061	0.896236	T2_vs_T0_greater	E	49	D	non-synonymous	TargNonSig
KRAS_E49D_A>T	KRAS	E49D	A>T	5.56649	1.54131	1.22088	1.26246	0.103391	0.869705	T2_vs_T0_greater	E	49	D	non-synonymous	TargNonSig
KRAS_E49E_A>G	KRAS	E49E	A>G	8.70845	-1.28749	0.902329	0	0.923188	0.980049	T2_vs_T0_greater	E	49	E	synonymous	Synonymous
KRAS_E49G_A>G	KRAS	E49G	A>G	9.13814	2.21676	1.35111	1.6407	0.05043	0.75017	T2_vs_T0_greater	E	49	G	non-synonymous	TargNonSig
KRAS_E49K_G>A	KRAS	E49K	G>A	17.5767	0.68538	0.718849	0.953442	0.170183	0.895341	T2_vs_T0_greater	E	49	K	non-synonymous	TargNonSig
KRAS_E49Q_G>C	KRAS	E49Q	G>C	8.22061	-1.44326	1.08549	0	0.908173	0.980049	T2_vs_T0_greater	E	49	Q	non-synonymous	TargNonSig
KRAS_E49V_A>T	KRAS	E49V	A>T	8.23915	0.179959	1.11271	0.16173	0.435759	0.895341	T2_vs_T0_greater	E	49	V	non-synonymous	TargNonSig
KRAS_E62*_G>T	KRAS	E62*	G>T	10.1913	-0.493628	0.873148	0	0.71408	0.917186	T2_vs_T0_greater	E	62	*	non-synonymous	TargNonSig
KRAS_E62A_A>C	KRAS	E62A	A>C	14.0562	-0.214903	1.16283	0	0.573311	0.895341	T2_vs_T0_greater	E	62	A	non-synonymous	TargNonSig
KRAS_E62D_G>C	KRAS	E62D	G>C	14.6141	-0.120656	0.924352	0	0.551927	0.895341	T2_vs_T0_greater	E	62	D	non-synonymous	TargNonSig
KRAS_E62D_G>T	KRAS	E62D	G>T	9.84735	-0.380043	0.99497	0	0.648756	0.895341	T2_vs_T0_greater	E	62	D	non-synonymous	TargNonSig
KRAS_E62E_G>A	KRAS	E62E	G>A	8.14311	-1.99804	1.00242	0	0.976881	0.999004	T2_vs_T0_greater	E	62	E	synonymous	Synonymous
KRAS_E62G_A>G	KRAS	E62G	A>G	11.9927	0.179619	0.891487	0.201483	0.420161	0.895341	T2_vs_T0_greater	E	62	G	non-synonymous	TargNonSig
KRAS_E62K_G>A	KRAS	E62K	G>A	12.5447	1.70336	0.977649	1.7423	0.0407277	0.739139	T2_vs_T0_greater	E	62	K	non-synonymous	TargNonSig
KRAS_E62Q_G>C	KRAS	E62Q	G>C	7.37796	-0.781445	0.924928	0	0.800909	0.934894	T2_vs_T0_greater	E	62	Q	non-synonymous	TargNonSig
KRAS_E62V_A>T	KRAS	E62V	A>T	11.7345	0.129915	0.746843	0.173952	0.430952	0.895341	T2_vs_T0_greater	E	62	V	non-synonymous	TargNonSig
KRAS_E63*_G>T	KRAS	E63*	G>T	26.2514	0.303359	1.09495	0.277053	0.39087	0.895341	T2_vs_T0_greater	E	63	*	non-synonymous	TargNonSig
KRAS_E63A_A>C	KRAS	E63A	A>C	14.6246	-0.766159	1.2282	0	0.733622	0.928113	T2_vs_T0_greater	E	63	A	non-synonymous	TargNonSig
KRAS_E63D_G>C	KRAS	E63D	G>C	6.07406	1.29619	1.45895	0.888444	0.187151	0.895341	T2_vs_T0_greater	E	63	D	non-synonymous	TargNonSig
KRAS_E63D_G>T	KRAS	E63D	G>T	13.0096	0.459914	0.809011	0.568489	0.284852	0.895341	T2_vs_T0_greater	E	63	D	non-synonymous	TargNonSig
KRAS_E63E_G>A	KRAS	E63E	G>A	6.64251	-0.553166	0.938708	0	0.722165	0.92068	T2_vs_T0_greater	E	63	E	synonymous	Synonymous
KRAS_E63G_A>G	KRAS	E63G	A>G	6.51762	-0.905727	0.919035	0	0.837816	0.947096	T2_vs_T0_greater	E	63	G	non-synonymous	TargNonSig
KRAS_E63K_G>A	KRAS	E63K	G>A	19.7892	0.952701	0.848653	1.1226	0.130803	0.895341	T2_vs_T0_greater	E	63	K	non-synonymous	TargNonSig
KRAS_E63Q_G>C	KRAS	E63Q	G>C	11.1067	0.813748	0.903456	0.900706	0.183872	0.895341	T2_vs_T0_greater	E	63	Q	non-synonymous	TargNonSig
KRAS_E63V_A>T	KRAS	E63V	A>T	6.3362	-2.79748	1.51554	0	0.967544	0.99778	T2_vs_T0_greater	E	63	V	non-synonymous	TargNonSig
KRAS_F28C_T>G	KRAS	F28C	T>G	479.873	-0.0337074	0.473563	0	0.528372	0.895341	T2_vs_T0_greater	F	28	C	non-synonymous	TargNonSig
KRAS_F28C_T>G_+syn	KRAS	F28C	T>G	5.233	-0.100371	1.14927	0	0.534797	0.895341	T2_vs_T0_greater	F	28	C	non-synonymous	TargNonSig
KRAS_F28F_T>C	KRAS	F28F	T>C	1195.74	0.329726	1.18694	0.277796	0.390584	0.895341	T2_vs_T0_greater	F	28	F	synonymous	Synonymous
KRAS_F28I_T>A	KRAS	F28I	T>A	371.179	0.0406293	0.339907	0.119531	0.452428	0.895341	T2_vs_T0_greater	F	28	I	non-synonymous	TargNonSig
KRAS_F28L_T>A	KRAS	F28L	T>A	315.949	0.0508179	0.292826	0.173543	0.431112	0.895341	T2_vs_T0_greater	F	28	L	non-synonymous	TargNonSig
KRAS_F28L_T>C	KRAS	F28L	T>C	477.779	0.0525763	0.232317	0.226313	0.410479	0.895341	T2_vs_T0_greater	F	28	L	non-synonymous	TargNonSig
KRAS_F28L_T>G	KRAS	F28L	T>G	290.048	-0.206333	0.281308	0	0.768366	0.934894	T2_vs_T0_greater	F	28	L	non-synonymous	TargNonSig
KRAS_F28L_T>G_+syn	KRAS	F28L	T>G	3.95928	2.27075	1.11703	2.03285	0.021034	0.586251	T2_vs_T0_greater	F	28	L	non-synonymous	TargNonSig
KRAS_F28S_T>C	KRAS	F28S	T>C	790.086	1.39695	0.945726	1.47712	0.069822	0.75017	T2_vs_T0_greater	F	28	S	non-synonymous	TargNonSig
KRAS_F28V_T>G	KRAS	F28V	T>G	434.172	-0.0879961	0.675922	0	0.551791	0.895341	T2_vs_T0_greater	F	28	V	non-synonymous	TargNonSig
KRAS_F28V_T>G_+syn	KRAS	F28V	T>G	6.54843	0.641428	0.951461	0.674151	0.250108	0.895341	T2_vs_T0_greater	F	28	V	non-synonymous	TargNonSig
KRAS_F28Y_T>A	KRAS	F28Y	T>A	402.48	0.181735	0.514699	0.353089	0.362011	0.895341	T2_vs_T0_greater	F	28	Y	non-synonymous	TargNonSig
KRAS_G10*_G>T	KRAS	G10*	G>T	300.719	-0.099319	0.280424	0	0.638396	0.895341	T2_vs_T0_greater	G	10	*	non-synonymous	TargNonSig
KRAS_G10*_G>T_+syn	KRAS	G10*	G>T	5.39491	-0.379835	0.95371	0	0.654785	0.895341	T2_vs_T0_greater	G	10	*	non-synonymous	TargNonSig
KRAS_G10A_G>C	KRAS	G10A	G>C	252.619	-0.341546	0.299164	0	0.873203	0.971442	T2_vs_T0_greater	G	10	A	non-synonymous	TargNonSig
KRAS_G10E_G>A	KRAS	G10E	G>A	219.396	0.00804948	0.249698	0.0322369	0.487142	0.895341	T2_vs_T0_greater	G	10	E	non-synonymous	TargNonSig
KRAS_G10G_A>C	KRAS	G10G	A>C	333.137	-0.16773	0.223515	0	0.773499	0.934894	T2_vs_T0_greater	G	10	G	synonymous	Synonymous
KRAS_G10G_A>G	KRAS	G10G	A>G	353.152	0.01955	0.271134	0.0721046	0.471259	0.895341	T2_vs_T0_greater	G	10	G	synonymous	Synonymous
KRAS_G10G_A>T	KRAS	G10G	A>T	434.372	-0.227249	0.395101	0	0.71741	0.918297	T2_vs_T0_greater	G	10	G	synonymous	Synonymous
KRAS_G10R_G>A	KRAS	G10R	G>A	248.986	-0.153871	0.451182	0	0.633463	0.895341	T2_vs_T0_greater	G	10	R	non-synonymous	TargNonSig
KRAS_G10R_G>C	KRAS	G10R	G>C	295.285	-0.186194	0.217246	0	0.804295	0.934894	T2_vs_T0_greater	G	10	R	non-synonymous	TargNonSig
KRAS_G10V_G>T	KRAS	G10V	G>T	397.037	-0.164224	0.810585	0	0.580276	0.895341	T2_vs_T0_greater	G	10	V	non-synonymous	TargNonSig
KRAS_G10V_G>T_+syn	KRAS	G10V	G>T	3.78296	0.603095	1.32198	0.456206	0.324121	0.895341	T2_vs_T0_greater	G	10	V	non-synonymous	TargNonSig
KRAS_A59G_C>G	KRAS	A59G	C>G	3.64749	5.33363	1.28972	4.1355	1.77e-05	0.000351278	T3_vs_T0_greater	A	59	G	non-synonymous	TargSig
KRAS_A59T_G>A	KRAS	A59T	G>A	4.26563	6.32452	1.57245	4.02208	2.88e-05	0.00051558	T3_vs_T0_greater	A	59	T	non-synonymous	TargSig
KRAS_G12C_G>T_	KRAS	G12C	G>T	15.7827	-5.14996	1.62887	0	0.999216	0.999974	T2_vs_T0_greater	G	12	C	non-synonymous	TargNonSig
KRAS_A59V_C>T	KRAS	A59V	C>T	3.62041	5.59392	1.30051	4.30131	8.49e-06	0.000220724	T3_vs_T0_greater	A	59	V	non-synonymous	TargSig
KRAS_D30G_A>G_	KRAS	D30G	A>G	3.64864	6.32458	1.44131	4.38807	5.72e-06	0.000163533	T3_vs_T0_greater	D	30	G	non-synonymous	TargSig
KRAS_G12G_T>A	KRAS	G12G	T>A	2323.49	-0.070025	0.291754	0	0.59484	0.895341	T2_vs_T0_greater	G	12	G	synonymous	Synonymous
KRAS_G12G_T>C	KRAS	G12G	T>C	1745.41	-0.176217	0.471471	0	0.645709	0.895341	T2_vs_T0_greater	G	12	G	synonymous	Synonymous
KRAS_G12G_T>G	KRAS	G12G	T>G	2087.29	-0.0778519	0.242877	0	0.625721	0.895341	T2_vs_T0_greater	G	12	G	synonymous	Synonymous
KRAS_G12G_T>G_+syn	KRAS	G12G	T>G	15.8506	-0.112333	0.544232	0	0.581763	0.895341	T2_vs_T0_greater	G	12	G	synonymous	Synonymous
KRAS_D30H_G>C	KRAS	D30H	G>C	50607.3	8.10934	1.80559	4.49124	3.54e-06	0.000134885	T3_vs_T0_greater	D	30	H	non-synonymous	TargSig
KRAS_D30Y_G>T	KRAS	D30Y	G>T	7119.1	5.09159	1.20555	4.22345	1.2e-05	0.000286706	T3_vs_T0_greater	D	30	Y	non-synonymous	TargSig
KRAS_D30Y_G>T_+syn	KRAS	D30Y	G>T	6.44301	3.27641	0.976429	3.35551	0.000396098	0.0045926	T3_vs_T0_greater	D	30	Y	non-synonymous	TargSig
KRAS_D33H_G>C_	KRAS	D33H	G>C	3.66332	6.3246	1.39056	4.54824	2.7e-06	0.000134885	T3_vs_T0_greater	D	33	H	non-synonymous	TargSig
KRAS_G13A_G>C	KRAS	G13A	G>C	477.765	-0.0783287	0.228573	0	0.634083	0.895341	T2_vs_T0_greater	G	13	A	non-synonymous	TargNonSig
KRAS_G13C_G>T	KRAS	G13C	G>T	2256.08	0.0298125	0.649872	0.0458744	0.481705	0.895341	T2_vs_T0_greater	G	13	C	non-synonymous	TargNonSig
KRAS_G13C_G>T_	KRAS	G13C	G>T	3.60767	1.89978	1.33133	1.42697	0.0767941	0.75017	T2_vs_T0_greater	G	13	C	non-synonymous	TargNonSig
KRAS_G13C_G>T_+syn	KRAS	G13C	G>T	6.35628	1.83747	1.24904	1.4711	0.0706321	0.75017	T2_vs_T0_greater	G	13	C	non-synonymous	TargNonSig
KRAS_G13D_G>A	KRAS	G13D	G>A	457.626	-0.308592	0.592365	0	0.698799	0.911908	T2_vs_T0_greater	G	13	D	non-synonymous	TargNonSig
KRAS_G13G_C>A	KRAS	G13G	C>A	2837.06	0.239456	0.841172	0.284669	0.387949	0.895341	T2_vs_T0_greater	G	13	G	synonymous	Synonymous
KRAS_G13G_C>G	KRAS	G13G	C>G	2375.34	-0.0477805	0.208477	0	0.590639	0.895341	T2_vs_T0_greater	G	13	G	synonymous	Synonymous
KRAS_G13G_C>G_	KRAS	G13G	C>G	3.61868	2.31779	1.40188	1.65334	0.0491303	0.75017	T2_vs_T0_greater	G	13	G	synonymous	Synonymous
KRAS_G13G_C>T	KRAS	G13G	C>T	6110.14	0.146388	0.91309	0.160322	0.436314	0.895341	T2_vs_T0_greater	G	13	G	synonymous	Synonymous
KRAS_G13G_C>T_+syn	KRAS	G13G	C>T	16.5083	-0.552706	0.715423	0	0.780108	0.934894	T2_vs_T0_greater	G	13	G	synonymous	Synonymous
KRAS_G13R_G>C	KRAS	G13R	G>C	106698	3.30279	1.16509	2.8348	0.00229273	0.122948	T2_vs_T0_greater	G	13	R	non-synonymous	TargNonSig
KRAS_G13S_G>A	KRAS	G13S	G>A	4547.36	0.0942884	1.06337	0.0886691	0.464672	0.895341	T2_vs_T0_greater	G	13	S	non-synonymous	TargNonSig
KRAS_G13V_G>T	KRAS	G13V	G>T	498.754	0.0738784	0.647164	0.114157	0.454557	0.895341	T2_vs_T0_greater	G	13	V	non-synonymous	TargNonSig
KRAS_G13V_G>T_+syn	KRAS	G13V	G>T	5.3555	0.864789	1.23619	0.699559	0.242101	0.895341	T2_vs_T0_greater	G	13	V	non-synonymous	TargNonSig
KRAS_G15A_G>C	KRAS	G15A	G>C	655.387	0.136537	0.486646	0.280567	0.389521	0.895341	T2_vs_T0_greater	G	15	A	non-synonymous	TargNonSig
KRAS_G15C_G>T	KRAS	G15C	G>T	424.925	0.0796103	0.510796	0.155855	0.438074	0.895341	T2_vs_T0_greater	G	15	C	non-synonymous	TargNonSig
KRAS_D33V_A>T_+syn	KRAS	D33V	A>T	4.41108	4.59888	1.45202	3.16723	0.000769494	0.00786083	T3_vs_T0_greater	D	33	V	non-synonymous	TargSig
KRAS_G15D_G>A	KRAS	G15D	G>A	572.317	0.135268	0.735509	0.183911	0.427042	0.895341	T2_vs_T0_greater	G	15	D	non-synonymous	TargNonSig
KRAS_G15G_C>A	KRAS	G15G	C>A	1117.61	-0.0239194	0.581691	0	0.5164	0.895341	T2_vs_T0_greater	G	15	G	synonymous	Synonymous
KRAS_G15G_C>G	KRAS	G15G	C>G	5068.29	0.467457	0.984435	0.474848	0.317448	0.895341	T2_vs_T0_greater	G	15	G	synonymous	Synonymous
KRAS_G15G_C>T	KRAS	G15G	C>T	1405.69	-0.0596638	0.799195	0	0.529755	0.895341	T2_vs_T0_greater	G	15	G	synonymous	Synonymous
KRAS_G15G_C>T_+syn	KRAS	G15G	C>T	5.25042	0.852359	1.21371	0.702276	0.241254	0.895341	T2_vs_T0_greater	G	15	G	synonymous	Synonymous
KRAS_G15R_G>C	KRAS	G15R	G>C	509.728	-0.0330723	0.252621	0	0.552079	0.895341	T2_vs_T0_greater	G	15	R	non-synonymous	TargNonSig
KRAS_G15S_G>A	KRAS	G15S	G>A	310.676	0.132439	0.364104	0.36374	0.358026	0.895341	T2_vs_T0_greater	G	15	S	non-synonymous	TargNonSig
KRAS_G15V_G>T	KRAS	G15V	G>T	616.782	0.450498	0.913172	0.493333	0.310889	0.895341	T2_vs_T0_greater	G	15	V	non-synonymous	TargNonSig
KRAS_G15V_G>T_+syn	KRAS	G15V	G>T	10.3146	-0.0889902	0.965574	0	0.536716	0.895341	T2_vs_T0_greater	G	15	V	non-synonymous	TargNonSig
KRAS_G48*_G>T	KRAS	G48*	G>T	14.675	-0.135977	0.955662	0	0.556573	0.895341	T2_vs_T0_greater	G	48	*	non-synonymous	TargNonSig
KRAS_G48A_G>C	KRAS	G48A	G>C	8.97643	-0.860987	1.02702	0	0.799078	0.934894	T2_vs_T0_greater	G	48	A	non-synonymous	TargNonSig
KRAS_G48E_G>A	KRAS	G48E	G>A	8.05109	-0.213029	1.31464	0	0.564364	0.895341	T2_vs_T0_greater	G	48	E	non-synonymous	TargNonSig
KRAS_G48G_A>C	KRAS	G48G	A>C	20.2369	-0.332449	0.799153	0	0.661295	0.895341	T2_vs_T0_greater	G	48	G	synonymous	Synonymous
KRAS_G48G_A>G	KRAS	G48G	A>G	10.7146	-2.61623	1.13404	0	0.989473	0.999974	T2_vs_T0_greater	G	48	G	synonymous	Synonymous
KRAS_G48G_A>T	KRAS	G48G	A>T	17.4911	0.391301	1.03951	0.376429	0.353299	0.895341	T2_vs_T0_greater	G	48	G	synonymous	Synonymous
KRAS_G48R_G>A	KRAS	G48R	G>A	18.133	-0.425427	1.25126	0	0.633072	0.895341	T2_vs_T0_greater	G	48	R	non-synonymous	TargNonSig
KRAS_G48R_G>C	KRAS	G48R	G>C	31.0525	1.1485	1.14488	1.00317	0.15789	0.895341	T2_vs_T0_greater	G	48	R	non-synonymous	TargNonSig
KRAS_G48V_G>T	KRAS	G48V	G>T	9.75609	1.93411	0.95135	2.03302	0.0210253	0.586251	T2_vs_T0_greater	G	48	V	non-synonymous	TargNonSig
KRAS_G60A_G>C	KRAS	G60A	G>C	3.62041	1.58718	1.30051	1.22042	0.111152	0.872142	T2_vs_T0_greater	G	60	A	non-synonymous	TargNonSig
KRAS_G60C_G>T	KRAS	G60C	G>T	230.905	-0.343911	0.805931	0	0.66521	0.895643	T2_vs_T0_greater	G	60	C	non-synonymous	TargNonSig
KRAS_G60D_G>A	KRAS	G60D	G>A	6.87814	-0.0970928	1.20619	0	0.532078	0.895341	T2_vs_T0_greater	G	60	D	non-synonymous	TargNonSig
KRAS_G60G_T>A	KRAS	G60G	T>A	4.11715	1.33033	1.54974	0.858422	0.19533	0.895341	T2_vs_T0_greater	G	60	G	synonymous	Synonymous
KRAS_G60G_T>C	KRAS	G60G	T>C	4.97472	-0.626069	1.08435	0	0.718155	0.918297	T2_vs_T0_greater	G	60	G	synonymous	Synonymous
KRAS_G60G_T>G	KRAS	G60G	T>G	3.84462	2.32747	1.50595	1.54551	0.0611112	0.75017	T2_vs_T0_greater	G	60	G	synonymous	Synonymous
KRAS_G60R_G>C	KRAS	G60R	G>C	3.91377	2.33911	1.66012	1.409	0.0794173	0.752597	T2_vs_T0_greater	G	60	R	non-synonymous	TargNonSig
KRAS_H27D_C>G	KRAS	H27D	C>G	419.302	-0.18512	0.332753	0	0.711008	0.916693	T2_vs_T0_greater	H	27	D	non-synonymous	TargNonSig
KRAS_H27H_T>C	KRAS	H27H	T>C	316.277	-0.231149	0.866072	0	0.605224	0.895341	T2_vs_T0_greater	H	27	H	synonymous	Synonymous
KRAS_H27L_A>T	KRAS	H27L	A>T	431.684	-0.0742633	0.511574	0	0.55771	0.895341	T2_vs_T0_greater	H	27	L	non-synonymous	TargNonSig
KRAS_H27L_A>T_+syn	KRAS	H27L	A>T	3.88016	0.59368	1.11502	0.532441	0.29721	0.895341	T2_vs_T0_greater	H	27	L	non-synonymous	TargNonSig
KRAS_H27N_C>A	KRAS	H27N	C>A	179.423	-0.0513863	0.267266	0	0.576233	0.895341	T2_vs_T0_greater	H	27	N	non-synonymous	TargNonSig
KRAS_H27P_A>C	KRAS	H27P	A>C	944.583	0.481001	1.0712	0.44903	0.326705	0.895341	T2_vs_T0_greater	H	27	P	non-synonymous	TargNonSig
KRAS_H27Q_T>A	KRAS	H27Q	T>A	237.086	0.0169235	0.279546	0.060539	0.475863	0.895341	T2_vs_T0_greater	H	27	Q	non-synonymous	TargNonSig
KRAS_H27Q_T>G	KRAS	H27Q	T>G	363.8	0.186837	0.682377	0.273803	0.392118	0.895341	T2_vs_T0_greater	H	27	Q	non-synonymous	TargNonSig
KRAS_H27Q_T>G_+syn	KRAS	H27Q	T>G	6.12517	0.851444	1.40646	0.605379	0.272464	0.895341	T2_vs_T0_greater	H	27	Q	non-synonymous	TargNonSig
KRAS_H27R_A>G	KRAS	H27R	A>G	217.392	-0.229291	0.289932	0	0.785483	0.934894	T2_vs_T0_greater	H	27	R	non-synonymous	TargNonSig
KRAS_H27Y_C>T	KRAS	H27Y	C>T	309.922	-0.397165	0.228789	0	0.958713	0.995681	T2_vs_T0_greater	H	27	Y	non-synonymous	TargNonSig
KRAS_H27Y_C>T_+syn	KRAS	H27Y	C>T	3.69729	1.90779	1.42587	1.33799	0.0904504	0.800067	T2_vs_T0_greater	H	27	Y	non-synonymous	TargNonSig
KRAS_I21I_A>C	KRAS	I21I	A>C	718.541	0.110112	0.766122	0.143727	0.442858	0.895341	T2_vs_T0_greater	I	21	I	synonymous	Synonymous
KRAS_I21I_A>T	KRAS	I21I	A>T	8053.57	1.93298	1.43379	1.34816	0.0888036	0.793682	T2_vs_T0_greater	I	21	I	synonymous	Synonymous
KRAS_I21I_A>T_+syn	KRAS	I21I	A>T	33.0667	0.1858	0.530993	0.349912	0.363203	0.895341	T2_vs_T0_greater	I	21	I	synonymous	Synonymous
KRAS_I21K_T>A	KRAS	I21K	T>A	3339.61	0.0985074	1.33315	0.0738908	0.470549	0.895341	T2_vs_T0_greater	I	21	K	non-synonymous	TargNonSig
KRAS_I21L_A>C	KRAS	I21L	A>C	1321.78	0.110293	0.493923	0.2233	0.411651	0.895341	T2_vs_T0_greater	I	21	L	non-synonymous	TargNonSig
KRAS_I21L_A>T	KRAS	I21L	A>T	937.439	-0.19021	0.646751	0	0.615659	0.895341	T2_vs_T0_greater	I	21	L	non-synonymous	TargNonSig
KRAS_I21L_A>T_+syn	KRAS	I21L	A>T	20.7882	-2.76933	0.963779	0	0.99797	0.999974	T2_vs_T0_greater	I	21	L	non-synonymous	TargNonSig
KRAS_I21M_A>G	KRAS	I21M	A>G	694.971	0.0484101	0.245437	0.19724	0.42182	0.895341	T2_vs_T0_greater	I	21	M	non-synonymous	TargNonSig
KRAS_I21R_T>G	KRAS	I21R	T>G	6720.77	0.552572	1.33076	0.415231	0.338987	0.895341	T2_vs_T0_greater	I	21	R	non-synonymous	TargNonSig
KRAS_I21R_T>G_+syn	KRAS	I21R	T>G	19.0724	0.314597	0.917215	0.342991	0.365803	0.895341	T2_vs_T0_greater	I	21	R	non-synonymous	TargNonSig
KRAS_I21T_T>C	KRAS	I21T	T>C	1099.62	0.0287939	0.363436	0.0792269	0.468426	0.895341	T2_vs_T0_greater	I	21	T	non-synonymous	TargNonSig
KRAS_I21V_A>G	KRAS	I21V	A>G	1076.9	-0.164043	0.196602	0	0.797969	0.934894	T2_vs_T0_greater	I	21	V	non-synonymous	TargNonSig
KRAS_I24F_A>T	KRAS	I24F	A>T	1740.26	0.677184	1.49563	0.452774	0.325356	0.895341	T2_vs_T0_greater	I	24	F	non-synonymous	TargNonSig
KRAS_I24F_A>T_+syn	KRAS	I24F	A>T	5.13218	0.618632	1.29732	0.476854	0.316733	0.895341	T2_vs_T0_greater	I	24	F	non-synonymous	TargNonSig
KRAS_I24I_T>A	KRAS	I24I	T>A	284.468	-0.0865124	0.458275	0	0.574867	0.895341	T2_vs_T0_greater	I	24	I	synonymous	Synonymous
KRAS_I24I_T>C	KRAS	I24I	T>C	406.991	0.278969	0.762761	0.365736	0.357281	0.895341	T2_vs_T0_greater	I	24	I	synonymous	Synonymous
KRAS_I24L_A>C	KRAS	I24L	A>C	354.033	-0.188548	0.238162	0	0.785726	0.934894	T2_vs_T0_greater	I	24	L	non-synonymous	TargNonSig
KRAS_I24M_T>G	KRAS	I24M	T>G	287.321	0.110612	0.262672	0.421103	0.33684	0.895341	T2_vs_T0_greater	I	24	M	non-synonymous	TargNonSig
KRAS_I24M_T>G_+syn	KRAS	I24M	T>G	5.74115	-1.51121	1.1573	0	0.904192	0.980049	T2_vs_T0_greater	I	24	M	non-synonymous	TargNonSig
KRAS_I24N_T>A	KRAS	I24N	T>A	463.47	0.134179	0.249887	0.536958	0.295648	0.895341	T2_vs_T0_greater	I	24	N	non-synonymous	TargNonSig
KRAS_I24S_T>G	KRAS	I24S	T>G	407.648	-0.197814	0.252145	0	0.783634	0.934894	T2_vs_T0_greater	I	24	S	non-synonymous	TargNonSig
KRAS_I24S_T>G_+syn	KRAS	I24S	T>G	4.0366	-0.627123	1.52714	0	0.659336	0.895341	T2_vs_T0_greater	I	24	S	non-synonymous	TargNonSig
KRAS_I24T_T>C	KRAS	I24T	T>C	428.551	0.00894979	0.626651	0.0142819	0.494303	0.895341	T2_vs_T0_greater	I	24	T	non-synonymous	TargNonSig
KRAS_I24V_A>G	KRAS	I24V	A>G	593.372	-0.0318753	0.527415	0	0.524096	0.895341	T2_vs_T0_greater	I	24	V	non-synonymous	TargNonSig
KRAS_I36I_A>C	KRAS	I36I	A>C	1421.56	-0.173513	0.322569	0	0.70468	0.913317	T2_vs_T0_greater	I	36	I	synonymous	Synonymous
KRAS_I36I_A>T	KRAS	I36I	A>T	1805.29	-0.150034	0.463141	0	0.627012	0.895341	T2_vs_T0_greater	I	36	I	synonymous	Synonymous
KRAS_I36I_A>T_	KRAS	I36I	A>T	3.64959	2.71141	1.32926	2.0398	0.0206853	0.586251	T2_vs_T0_greater	I	36	I	synonymous	Synonymous
KRAS_I36K_T>A	KRAS	I36K	T>A	1303.33	-0.142635	0.4336	0	0.628906	0.895341	T2_vs_T0_greater	I	36	K	non-synonymous	TargNonSig
KRAS_I36L_A>C	KRAS	I36L	A>C	765.327	-0.156729	0.701374	0	0.588411	0.895341	T2_vs_T0_greater	I	36	L	non-synonymous	TargNonSig
KRAS_I36L_A>T	KRAS	I36L	A>T	692.952	0.041679	0.42335	0.0984507	0.460787	0.895341	T2_vs_T0_greater	I	36	L	non-synonymous	TargNonSig
KRAS_I36M_A>G	KRAS	I36M	A>G	36546.9	2.57476	1.70416	1.51086	0.0654118	0.75017	T2_vs_T0_greater	I	36	M	non-synonymous	TargNonSig
KRAS_I36R_T>G	KRAS	I36R	T>G	1892.82	0.0342738	0.680739	0.0503479	0.479923	0.895341	T2_vs_T0_greater	I	36	R	non-synonymous	TargNonSig
KRAS_I36T_T>C	KRAS	I36T	T>C	1857.31	-0.0828472	0.724174	0	0.545541	0.895341	T2_vs_T0_greater	I	36	T	non-synonymous	TargNonSig
KRAS_I36V_A>G	KRAS	I36V	A>G	520.919	-0.0251626	0.600761	0	0.516705	0.895341	T2_vs_T0_greater	I	36	V	non-synonymous	TargNonSig
KRAS_I46F_A>T	KRAS	I46F	A>T	7.82204	1.03329	1.42435	0.72545	0.234088	0.895341	T2_vs_T0_greater	I	46	F	non-synonymous	TargNonSig
KRAS_I46I_T>A	KRAS	I46I	T>A	17.0485	-1.00047	0.689238	0	0.926687	0.980392	T2_vs_T0_greater	I	46	I	synonymous	Synonymous
KRAS_I46I_T>C	KRAS	I46I	T>C	9.63746	0.57885	1.18562	0.488224	0.312696	0.895341	T2_vs_T0_greater	I	46	I	synonymous	Synonymous
KRAS_I46L_A>C	KRAS	I46L	A>C	5.23253	-1.99077	1.04488	0	0.971627	0.999004	T2_vs_T0_greater	I	46	L	non-synonymous	TargNonSig
KRAS_I46M_T>G	KRAS	I46M	T>G	11.774	-0.511179	0.783937	0	0.742821	0.928243	T2_vs_T0_greater	I	46	M	non-synonymous	TargNonSig
KRAS_I46N_T>A	KRAS	I46N	T>A	5.9386	-1.54675	1.26953	0	0.888457	0.979815	T2_vs_T0_greater	I	46	N	non-synonymous	TargNonSig
KRAS_I46S_T>G	KRAS	I46S	T>G	11.7631	0.787533	0.963214	0.81761	0.20679	0.895341	T2_vs_T0_greater	I	46	S	non-synonymous	TargNonSig
KRAS_I46T_T>C	KRAS	I46T	T>C	7.86743	0.848354	1.53216	0.553697	0.289893	0.895341	T2_vs_T0_greater	I	46	T	non-synonymous	TargNonSig
KRAS_I46V_A>G	KRAS	I46V	A>G	8.19701	0.756155	1.35018	0.560042	0.287725	0.895341	T2_vs_T0_greater	I	46	V	non-synonymous	TargNonSig
KRAS_I55F_A>T	KRAS	I55F	A>T	7.6635	-0.387635	0.937945	0	0.6603	0.895341	T2_vs_T0_greater	I	55	F	non-synonymous	TargNonSig
KRAS_I55I_T>A	KRAS	I55I	T>A	4.65925	0.109405	0.973512	0.112382	0.45526	0.895341	T2_vs_T0_greater	I	55	I	synonymous	Synonymous
KRAS_I55I_T>C	KRAS	I55I	T>C	13.0829	0.587208	1.01847	0.576559	0.282119	0.895341	T2_vs_T0_greater	I	55	I	synonymous	Synonymous
KRAS_I55L_A>C	KRAS	I55L	A>C	8.79103	-1.63835	0.922393	0	0.962149	0.995681	T2_vs_T0_greater	I	55	L	non-synonymous	TargNonSig
KRAS_I55M_T>G	KRAS	I55M	T>G	12.4019	-0.880328	1.23978	0	0.761169	0.934894	T2_vs_T0_greater	I	55	M	non-synonymous	TargNonSig
KRAS_I55N_T>A	KRAS	I55N	T>A	5.98346	-0.762377	1.00123	0	0.776803	0.934894	T2_vs_T0_greater	I	55	N	non-synonymous	TargNonSig
KRAS_I55S_T>G	KRAS	I55S	T>G	10.2121	1.9942	1.14154	1.74694	0.0403243	0.739139	T2_vs_T0_greater	I	55	S	non-synonymous	TargNonSig
KRAS_I55T_T>C	KRAS	I55T	T>C	5.0762	-2.27861	1.66727	0	0.914136	0.980049	T2_vs_T0_greater	I	55	T	non-synonymous	TargNonSig
KRAS_I55V_A>G	KRAS	I55V	A>G	11.3248	0.448192	1.0753	0.416805	0.338411	0.895341	T2_vs_T0_greater	I	55	V	non-synonymous	TargNonSig
KRAS_K16*_A>T	KRAS	K16*	A>T	1351.73	0.136297	0.639239	0.213218	0.415578	0.895341	T2_vs_T0_greater	K	16	*	non-synonymous	TargNonSig
KRAS_K16*_A>T_	KRAS	K16*	A>T	3.72173	2.32955	1.53078	1.5218	0.0640292	0.75017	T2_vs_T0_greater	K	16	*	non-synonymous	TargNonSig
KRAS_K16*_A>T_+syn	KRAS	K16*	A>T	7.88349	4.17501	1.44506	2.88916	0.00193134	0.118363	T2_vs_T0_greater	K	16	*	non-synonymous	TargNonSig
KRAS_K16E_A>G	KRAS	K16E	A>G	1055.44	-0.157789	0.281225	0	0.712627	0.916693	T2_vs_T0_greater	K	16	E	non-synonymous	TargNonSig
KRAS_K16K_G>A	KRAS	K16K	G>A	893.258	-0.136852	0.598256	0	0.590469	0.895341	T2_vs_T0_greater	K	16	K	synonymous	Synonymous
KRAS_K16M_A>T	KRAS	K16M	A>T	1153.95	-0.247559	0.46574	0	0.702477	0.911908	T2_vs_T0_greater	K	16	M	non-synonymous	TargNonSig
KRAS_K16M_A>T_+syn	KRAS	K16M	A>T	7.60504	-0.0233201	0.88328	0	0.510532	0.895341	T2_vs_T0_greater	K	16	M	non-synonymous	TargNonSig
KRAS_K16N_G>C	KRAS	K16N	G>C	1269.21	-0.10899	0.589779	0	0.573306	0.895341	T2_vs_T0_greater	K	16	N	non-synonymous	TargNonSig
KRAS_K16N_G>T	KRAS	K16N	G>T	1364.38	-0.287679	0.32972	0	0.808531	0.934894	T2_vs_T0_greater	K	16	N	non-synonymous	TargNonSig
KRAS_K16N_G>T_+syn	KRAS	K16N	G>T	7.81426	-0.709102	1.10034	0	0.740354	0.928243	T2_vs_T0_greater	K	16	N	non-synonymous	TargNonSig
KRAS_K16Q_A>C	KRAS	K16Q	A>C	1085.92	-0.153745	0.488453	0	0.623528	0.895341	T2_vs_T0_greater	K	16	Q	non-synonymous	TargNonSig
KRAS_K16R_A>G	KRAS	K16R	A>G	1104.56	-0.0915894	0.832181	0	0.543819	0.895341	T2_vs_T0_greater	K	16	R	non-synonymous	TargNonSig
KRAS_K16T_A>C	KRAS	K16T	A>C	1445.08	0.328427	0.321756	1.02073	0.15369	0.895341	T2_vs_T0_greater	K	16	T	non-synonymous	TargNonSig
KRAS_K42*_A>T	KRAS	K42*	A>T	10.1526	1.85884	0.933109	1.9921	0.0231802	0.586251	T2_vs_T0_greater	K	42	*	non-synonymous	TargNonSig
KRAS_K42E_A>G	KRAS	K42E	A>G	6.12683	-1.97928	1.41202	0	0.919503	0.980049	T2_vs_T0_greater	K	42	E	non-synonymous	TargNonSig
KRAS_K42K_G>A	KRAS	K42K	G>A	4.42849	-1.81417	1.27569	0	0.922503	0.980049	T2_vs_T0_greater	K	42	K	synonymous	Synonymous
KRAS_K42M_A>T	KRAS	K42M	A>T	8.33114	0.978117	1.44099	0.678779	0.248639	0.895341	T2_vs_T0_greater	K	42	M	non-synonymous	TargNonSig
KRAS_K42N_G>C	KRAS	K42N	G>C	7.67361	0.354037	1.29029	0.274385	0.391895	0.895341	T2_vs_T0_greater	K	42	N	non-synonymous	TargNonSig
KRAS_K42N_G>T	KRAS	K42N	G>T	7.60493	0.597711	0.989838	0.603847	0.272973	0.895341	T2_vs_T0_greater	K	42	N	non-synonymous	TargNonSig
KRAS_K42Q_A>C	KRAS	K42Q	A>C	6.15621	-0.208723	1.40076	0	0.559226	0.895341	T2_vs_T0_greater	K	42	Q	non-synonymous	TargNonSig
KRAS_K42R_A>G	KRAS	K42R	A>G	4.20364	-1.11651	1.46766	0	0.776595	0.934894	T2_vs_T0_greater	K	42	R	non-synonymous	TargNonSig
KRAS_K42T_A>C	KRAS	K42T	A>C	6.94956	0.425235	1.58607	0.268107	0.394309	0.895341	T2_vs_T0_greater	K	42	T	non-synonymous	TargNonSig
KRAS_K5*_A>T	KRAS	K5*	A>T	209.964	-0.0565547	0.415097	0	0.554186	0.895341	T2_vs_T0_greater	K	5	*	non-synonymous	TargNonSig
KRAS_K5*_A>T_+syn	KRAS	K5*	A>T	3.60767	1.89978	1.33133	1.42697	0.0767941	0.75017	T2_vs_T0_greater	K	5	*	non-synonymous	TargNonSig
KRAS_K5E_A>G	KRAS	K5E	A>G	177.759	-0.0246344	0.308261	0	0.531847	0.895341	T2_vs_T0_greater	K	5	E	non-synonymous	TargNonSig
KRAS_K5I_A>T	KRAS	K5I	A>T	191.54	-0.0367046	0.691029	0	0.52118	0.895341	T2_vs_T0_greater	K	5	I	non-synonymous	TargNonSig
KRAS_K5I_A>T_+syn	KRAS	K5I	A>T	6.09159	-1.48117	1.29264	0	0.874071	0.971442	T2_vs_T0_greater	K	5	I	non-synonymous	TargNonSig
KRAS_K5K_A>G	KRAS	K5K	A>G	160.902	-0.125682	0.315764	0	0.654695	0.895341	T2_vs_T0_greater	K	5	K	synonymous	Synonymous
KRAS_K5N_A>C	KRAS	K5N	A>C	420.29	0.0992425	0.694216	0.142956	0.443162	0.895341	T2_vs_T0_greater	K	5	N	non-synonymous	TargNonSig
KRAS_K5N_A>C_	KRAS	K5N	A>C	3.62048	1.89971	1.33061	1.42769	0.0766899	0.75017	T2_vs_T0_greater	K	5	N	non-synonymous	TargNonSig
KRAS_K5N_A>T	KRAS	K5N	A>T	128.573	0.442869	0.588684	0.752304	0.225934	0.895341	T2_vs_T0_greater	K	5	N	non-synonymous	TargNonSig
KRAS_K5N_A>T_+syn	KRAS	K5N	A>T	5.16637	1.34957	1.2559	1.07458	0.141281	0.895341	T2_vs_T0_greater	K	5	N	non-synonymous	TargNonSig
KRAS_K5Q_A>C	KRAS	K5Q	A>C	177.485	-0.0111829	0.246463	0	0.518095	0.895341	T2_vs_T0_greater	K	5	Q	non-synonymous	TargNonSig
KRAS_K5R_A>G	KRAS	K5R	A>G	160.129	-0.520568	0.326812	0	0.944405	0.986967	T2_vs_T0_greater	K	5	R	non-synonymous	TargNonSig
KRAS_K5T_A>C	KRAS	K5T	A>C	146.346	-0.188932	0.280512	0	0.749694	0.932228	T2_vs_T0_greater	K	5	T	non-synonymous	TargNonSig
KRAS_L19*_T>A	KRAS	L19*	T>A	1099.34	0.192492	0.20573	0.935655	0.174726	0.895341	T2_vs_T0_greater	L	19	*	non-synonymous	TargNonSig
KRAS_L19F_G>C	KRAS	L19F	G>C	948.188	0.123473	0.24944	0.495002	0.310299	0.895341	T2_vs_T0_greater	L	19	F	non-synonymous	TargNonSig
KRAS_L19F_G>T	KRAS	L19F	G>T	2300.26	1.60048	1.31325	1.21872	0.111476	0.872142	T2_vs_T0_greater	L	19	F	non-synonymous	TargNonSig
KRAS_L19F_G>T_+syn	KRAS	L19F	G>T	12.9901	0.291188	0.769141	0.378588	0.352497	0.895341	T2_vs_T0_greater	L	19	F	non-synonymous	TargNonSig
KRAS_L19L_G>A	KRAS	L19L	G>A	945.145	0.0230554	0.29583	0.0779344	0.46894	0.895341	T2_vs_T0_greater	L	19	L	synonymous	Synonymous
KRAS_L19L_T>C	KRAS	L19L	T>C	1004.84	-0.0656007	0.974478	0	0.526836	0.895341	T2_vs_T0_greater	L	19	L	synonymous	Synonymous
KRAS_L19M_T>A	KRAS	L19M	T>A	1528.83	0.141797	0.3782	0.374925	0.353858	0.895341	T2_vs_T0_greater	L	19	M	non-synonymous	TargNonSig
KRAS_L19S_T>C	KRAS	L19S	T>C	917.196	-0.35316	0.464708	0	0.776361	0.934894	T2_vs_T0_greater	L	19	S	non-synonymous	TargNonSig
KRAS_L19V_T>G	KRAS	L19V	T>G	982.286	-0.000416554	0.561968	0	0.500296	0.895341	T2_vs_T0_greater	L	19	V	non-synonymous	TargNonSig
KRAS_L19V_T>G_+syn	KRAS	L19V	T>G	11.8802	0.630528	0.809963	0.778465	0.218147	0.895341	T2_vs_T0_greater	L	19	V	non-synonymous	TargNonSig
KRAS_L19W_T>G	KRAS	L19W	T>G	1054.28	0.0669033	0.456801	0.146461	0.441779	0.895341	T2_vs_T0_greater	L	19	W	non-synonymous	TargNonSig
KRAS_L19W_T>G_+syn	KRAS	L19W	T>G	11.0148	1.70868	0.749275	2.28044	0.0112908	0.468835	T2_vs_T0_greater	L	19	W	non-synonymous	TargNonSig
KRAS_L23I_C>A	KRAS	L23I	C>A	211.648	0.121354	1.01935	0.119051	0.452618	0.895341	T2_vs_T0_greater	L	23	I	non-synonymous	TargNonSig
KRAS_L23L_A>C	KRAS	L23L	A>C	245.595	-0.241108	0.367129	0	0.744325	0.928243	T2_vs_T0_greater	L	23	L	synonymous	Synonymous
KRAS_L23L_A>G	KRAS	L23L	A>G	250.81	-0.283408	0.319359	0	0.812576	0.934894	T2_vs_T0_greater	L	23	L	synonymous	Synonymous
KRAS_L23L_A>T	KRAS	L23L	A>T	278.813	-0.296518	0.67389	0	0.670035	0.896236	T2_vs_T0_greater	L	23	L	synonymous	Synonymous
KRAS_L23L_A>T_+syn	KRAS	L23L	A>T	4.7885	-1.18071	1.07805	0	0.863293	0.965718	T2_vs_T0_greater	L	23	L	synonymous	Synonymous
KRAS_L23L_C>T	KRAS	L23L	C>T	233.491	-0.199206	0.293527	0	0.751324	0.932816	T2_vs_T0_greater	L	23	L	synonymous	Synonymous
KRAS_L23L_C>T_+syn	KRAS	L23L	C>T	3.75533	1.31649	1.25907	1.04561	0.147871	0.895341	T2_vs_T0_greater	L	23	L	synonymous	Synonymous
KRAS_L23P_T>C	KRAS	L23P	T>C	831.178	-0.11576	0.488083	0	0.593739	0.895341	T2_vs_T0_greater	L	23	P	non-synonymous	TargNonSig
KRAS_L23Q_T>A	KRAS	L23Q	T>A	777.007	-0.289991	0.722244	0	0.655979	0.895341	T2_vs_T0_greater	L	23	Q	non-synonymous	TargNonSig
KRAS_L23R_T>G	KRAS	L23R	T>G	1019.63	0.0344689	1.0212	0.0337532	0.486537	0.895341	T2_vs_T0_greater	L	23	R	non-synonymous	TargNonSig
KRAS_L23R_T>G_+syn	KRAS	L23R	T>G	3.75597	2.33204	1.56197	1.49301	0.0677178	0.75017	T2_vs_T0_greater	L	23	R	non-synonymous	TargNonSig
KRAS_L23V_C>G	KRAS	L23V	C>G	234.478	-0.0365151	0.307376	0	0.547282	0.895341	T2_vs_T0_greater	L	23	V	non-synonymous	TargNonSig
KRAS_L52F_C>T	KRAS	L52F	C>T	10.2745	-0.0828214	0.82541	0	0.539963	0.895341	T2_vs_T0_greater	L	52	F	non-synonymous	TargNonSig
KRAS_L52H_T>A	KRAS	L52H	T>A	37.611	-0.554402	0.650493	0	0.802971	0.934894	T2_vs_T0_greater	L	52	H	non-synonymous	TargNonSig
KRAS_L52I_C>A	KRAS	L52I	C>A	11.3636	1.40395	0.964935	1.45496	0.0728397	0.75017	T2_vs_T0_greater	L	52	I	non-synonymous	TargNonSig
KRAS_L52L_C>A	KRAS	L52L	C>A	8.17198	-0.832049	1.02188	0	0.792244	0.934894	T2_vs_T0_greater	L	52	L	synonymous	Synonymous
KRAS_L52L_C>G	KRAS	L52L	C>G	14.2571	-1.05709	0.733535	0	0.925221	0.980049	T2_vs_T0_greater	L	52	L	synonymous	Synonymous
KRAS_L52L_C>T	KRAS	L52L	C>T	12.2	-0.859624	0.960287	0	0.814653	0.934894	T2_vs_T0_greater	L	52	L	synonymous	Synonymous
KRAS_L52P_T>C	KRAS	L52P	T>C	13.6286	0.489754	0.948756	0.516207	0.302855	0.895341	T2_vs_T0_greater	L	52	P	non-synonymous	TargNonSig
KRAS_L52R_T>G	KRAS	L52R	T>G	13.0695	0.46021	1.09867	0.418878	0.337653	0.895341	T2_vs_T0_greater	L	52	R	non-synonymous	TargNonSig
KRAS_L52V_C>G	KRAS	L52V	C>G	9.18647	1.43435	0.906631	1.58206	0.0568178	0.75017	T2_vs_T0_greater	L	52	V	non-synonymous	TargNonSig
KRAS_L53*_T>A	KRAS	L53*	T>A	11.5462	0.886191	1.01387	0.874069	0.19104	0.895341	T2_vs_T0_greater	L	53	*	non-synonymous	TargNonSig
KRAS_L53F_G>C	KRAS	L53F	G>C	10.4451	1.17235	0.647396	1.81087	0.0350805	0.739026	T2_vs_T0_greater	L	53	F	non-synonymous	TargNonSig
KRAS_L53F_G>T	KRAS	L53F	G>T	41.0816	0.0330299	1.27392	0.0259277	0.489658	0.895341	T2_vs_T0_greater	L	53	F	non-synonymous	TargNonSig
KRAS_L53L_G>A	KRAS	L53L	G>A	9.69096	-2.80623	0.800148	0	0.999774	0.999974	T2_vs_T0_greater	L	53	L	synonymous	Synonymous
KRAS_L53L_T>C	KRAS	L53L	T>C	7.66088	0.848314	1.25644	0.675173	0.249783	0.895341	T2_vs_T0_greater	L	53	L	synonymous	Synonymous
KRAS_L53M_T>A	KRAS	L53M	T>A	7.65311	0.00121633	1.44148	0.000843806	0.499663	0.895341	T2_vs_T0_greater	L	53	M	non-synonymous	TargNonSig
KRAS_L53S_T>C	KRAS	L53S	T>C	7.20252	0.0047405	1.08524	0.00436818	0.498257	0.895341	T2_vs_T0_greater	L	53	S	non-synonymous	TargNonSig
KRAS_L53V_T>G	KRAS	L53V	T>G	11.0796	0.991134	0.715655	1.38493	0.0830364	0.766078	T2_vs_T0_greater	L	53	V	non-synonymous	TargNonSig
KRAS_L53W_T>G	KRAS	L53W	T>G	9.94952	2.14727	0.911772	2.35505	0.00926014	0.418168	T2_vs_T0_greater	L	53	W	non-synonymous	TargNonSig
KRAS_L56F_C>T	KRAS	L56F	C>T	7.89529	-1.78306	1.2944	0	0.915824	0.980049	T2_vs_T0_greater	L	56	F	non-synonymous	TargNonSig
KRAS_L56H_T>A	KRAS	L56H	T>A	6.75291	-1.91161	0.980371	0	0.974405	0.999004	T2_vs_T0_greater	L	56	H	non-synonymous	TargNonSig
KRAS_L56I_C>A	KRAS	L56I	C>A	14.4636	1.65416	1.37308	1.2047	0.114159	0.874537	T2_vs_T0_greater	L	56	I	non-synonymous	TargNonSig
KRAS_L56L_C>A	KRAS	L56L	C>A	6.6589	0.822697	1.14691	0.717314	0.23659	0.895341	T2_vs_T0_greater	L	56	L	synonymous	Synonymous
KRAS_L56L_C>G	KRAS	L56L	C>G	8.53137	-0.116121	1.00904	0	0.54581	0.895341	T2_vs_T0_greater	L	56	L	synonymous	Synonymous
KRAS_L56L_C>T	KRAS	L56L	C>T	5.99195	-0.0841591	1.07035	0	0.531336	0.895341	T2_vs_T0_greater	L	56	L	synonymous	Synonymous
KRAS_L56P_T>C	KRAS	L56P	T>C	5.13643	-2.92151	1.34542	0	0.985051	0.999974	T2_vs_T0_greater	L	56	P	non-synonymous	TargNonSig
KRAS_L56R_T>G	KRAS	L56R	T>G	12.4645	-0.121292	0.717075	0	0.56716	0.895341	T2_vs_T0_greater	L	56	R	non-synonymous	TargNonSig
KRAS_L56V_C>G	KRAS	L56V	C>G	10.1528	0.0226481	0.928246	0.0243988	0.490267	0.895341	T2_vs_T0_greater	L	56	V	non-synonymous	TargNonSig
KRAS_L6F_C>T	KRAS	L6F	C>T	200.063	-0.0494708	0.525478	0	0.537503	0.895341	T2_vs_T0_greater	L	6	F	non-synonymous	TargNonSig
KRAS_D33Y_G>T_+syn	KRAS	D33Y	G>T	4.03389	4.32973	1.13296	3.8216	6.63e-05	0.00103419	T3_vs_T0_greater	D	33	Y	non-synonymous	TargSig
KRAS_L6H_T>A	KRAS	L6H	T>A	733.114	-0.193532	0.375179	0	0.697016	0.911908	T2_vs_T0_greater	L	6	H	non-synonymous	TargNonSig
KRAS_L6H_T>A_	KRAS	L6H	T>A	3.63559	1.31331	1.29106	1.01724	0.154521	0.895341	T2_vs_T0_greater	L	6	H	non-synonymous	TargNonSig
KRAS_L6I_C>A	KRAS	L6I	C>A	307.065	0.177311	0.32403	0.547205	0.292119	0.895341	T2_vs_T0_greater	L	6	I	non-synonymous	TargNonSig
KRAS_L6L_T>A	KRAS	L6L	T>A	1073.52	-0.0875481	0.286942	0	0.619858	0.895341	T2_vs_T0_greater	L	6	L	synonymous	Synonymous
KRAS_L6L_T>C	KRAS	L6L	T>C	653.805	0.0594741	0.247754	0.240053	0.405145	0.895341	T2_vs_T0_greater	L	6	L	synonymous	Synonymous
KRAS_L6L_T>G	KRAS	L6L	T>G	893.575	0.148057	0.78722	0.188075	0.425409	0.895341	T2_vs_T0_greater	L	6	L	synonymous	Synonymous
KRAS_L6L_T>G_+syn	KRAS	L6L	T>G	4.48001	-1.65489	1.09678	0	0.934332	0.98444	T2_vs_T0_greater	L	6	L	synonymous	Synonymous
KRAS_L6P_T>C	KRAS	L6P	T>C	2788.8	1.09435	0.997948	1.0966	0.136409	0.895341	T2_vs_T0_greater	L	6	P	non-synonymous	TargNonSig
KRAS_L6R_T>G	KRAS	L6R	T>G	587.156	-0.0498194	0.367002	0	0.553989	0.895341	T2_vs_T0_greater	L	6	R	non-synonymous	TargNonSig
KRAS_L6R_T>G_+syn	KRAS	L6R	T>G	8.43169	-0.852501	1.04599	0	0.792469	0.934894	T2_vs_T0_greater	L	6	R	non-synonymous	TargNonSig
KRAS_L6V_C>G	KRAS	L6V	C>G	213.537	-0.12637	0.266071	0	0.682588	0.901017	T2_vs_T0_greater	L	6	V	non-synonymous	TargNonSig
KRAS_M1I_G>A	KRAS	M1I	G>A	276.135	-0.0213706	0.241937	0	0.535193	0.895341	T2_vs_T0_greater	M	1	I	non-synonymous	TargNonSig
KRAS_M1I_G>C	KRAS	M1I	G>C	217.355	0.122608	0.268534	0.456584	0.323985	0.895341	T2_vs_T0_greater	M	1	I	non-synonymous	TargNonSig
KRAS_M1I_G>T	KRAS	M1I	G>T	1355.38	0.301183	1.47145	0.204685	0.418909	0.895341	T2_vs_T0_greater	M	1	I	non-synonymous	TargNonSig
KRAS_M1I_G>T_+syn	KRAS	M1I	G>T	4.45685	1.06	1.1188	0.947445	0.171706	0.895341	T2_vs_T0_greater	M	1	I	non-synonymous	TargNonSig
KRAS_M1K_T>A	KRAS	M1K	T>A	4430.13	0.383865	1.41899	0.27052	0.39338	0.895341	T2_vs_T0_greater	M	1	K	non-synonymous	TargNonSig
KRAS_M1L_A>C	KRAS	M1L	A>C	302.323	-0.140682	0.365669	0	0.649779	0.895341	T2_vs_T0_greater	M	1	L	non-synonymous	TargNonSig
KRAS_M1L_A>T	KRAS	M1L	A>T	271.788	-0.437157	0.285959	0	0.936835	0.98444	T2_vs_T0_greater	M	1	L	non-synonymous	TargNonSig
KRAS_M1R_T>G	KRAS	M1R	T>G	301.166	-0.0478231	0.32409	0	0.558655	0.895341	T2_vs_T0_greater	M	1	R	non-synonymous	TargNonSig
KRAS_M1R_T>G_+syn	KRAS	M1R	T>G	3.90281	2.0183	1.16313	1.73523	0.0413504	0.739139	T2_vs_T0_greater	M	1	R	non-synonymous	TargNonSig
KRAS_M1T_T>C	KRAS	M1T	T>C	253.784	0.0367882	0.209426	0.175662	0.43028	0.895341	T2_vs_T0_greater	M	1	T	non-synonymous	TargNonSig
KRAS_M1V_A>G	KRAS	M1V	A>G	317.805	0.116471	0.202799	0.574318	0.282876	0.895341	T2_vs_T0_greater	M	1	V	non-synonymous	TargNonSig
KRAS_M67I_G>A	KRAS	M67I	G>A	7.09258	-1.52696	1.11014	0	0.915506	0.980049	T2_vs_T0_greater	M	67	I	non-synonymous	TargNonSig
KRAS_M67I_G>C	KRAS	M67I	G>C	17.4941	-1.17751	0.745354	0	0.942924	0.98662	T2_vs_T0_greater	M	67	I	non-synonymous	TargNonSig
KRAS_M67I_G>T	KRAS	M67I	G>T	9.74143	-0.863884	1.08642	0	0.786741	0.934894	T2_vs_T0_greater	M	67	I	non-synonymous	TargNonSig
KRAS_M67K_T>A	KRAS	M67K	T>A	13.6814	-1.52913	0.746686	0	0.979714	0.999518	T2_vs_T0_greater	M	67	K	non-synonymous	TargNonSig
KRAS_M67L_A>C	KRAS	M67L	A>C	9.47302	-0.715038	0.869183	0	0.794648	0.934894	T2_vs_T0_greater	M	67	L	non-synonymous	TargNonSig
KRAS_M67L_A>T	KRAS	M67L	A>T	12.8487	-0.357726	0.866274	0	0.660177	0.895341	T2_vs_T0_greater	M	67	L	non-synonymous	TargNonSig
KRAS_M67R_T>G	KRAS	M67R	T>G	13.2426	-1.4876	0.981063	0	0.93528	0.98444	T2_vs_T0_greater	M	67	R	non-synonymous	TargNonSig
KRAS_M67T_T>C	KRAS	M67T	T>C	6.73816	0.692254	1.23704	0.559606	0.287874	0.895341	T2_vs_T0_greater	M	67	T	non-synonymous	TargNonSig
KRAS_M67V_A>G	KRAS	M67V	A>G	17.4559	-0.274173	0.659896	0	0.661104	0.895341	T2_vs_T0_greater	M	67	V	non-synonymous	TargNonSig
KRAS_M72I_G>A	KRAS	M72I	G>A	18.0116	0.737756	0.608902	1.21162	0.11283	0.872142	T2_vs_T0_greater	M	72	I	non-synonymous	TargNonSig
KRAS_M72I_G>C	KRAS	M72I	G>C	12.7385	1.65881	0.928707	1.78615	0.0370374	0.739026	T2_vs_T0_greater	M	72	I	non-synonymous	TargNonSig
KRAS_M72I_G>T	KRAS	M72I	G>T	19.5074	-0.238034	0.743795	0	0.625526	0.895341	T2_vs_T0_greater	M	72	I	non-synonymous	TargNonSig
KRAS_M72K_T>A	KRAS	M72K	T>A	12.388	-0.352529	0.845774	0	0.661592	0.895341	T2_vs_T0_greater	M	72	K	non-synonymous	TargNonSig
KRAS_M72L_A>C	KRAS	M72L	A>C	12.5091	-0.37362	0.710743	0	0.700443	0.911908	T2_vs_T0_greater	M	72	L	non-synonymous	TargNonSig
KRAS_M72L_A>T	KRAS	M72L	A>T	22.6894	0.0137391	0.42883	0.0320385	0.487221	0.895341	T2_vs_T0_greater	M	72	L	non-synonymous	TargNonSig
KRAS_M72R_T>G	KRAS	M72R	T>G	8.52793	-2.02925	1.01808	0	0.976881	0.999004	T2_vs_T0_greater	M	72	R	non-synonymous	TargNonSig
KRAS_M72T_T>C	KRAS	M72T	T>C	16.2126	0.278418	1.13973	0.244284	0.403506	0.895341	T2_vs_T0_greater	M	72	T	non-synonymous	TargNonSig
KRAS_M72V_A>G	KRAS	M72V	A>G	10.459	-0.612023	0.822437	0	0.77161	0.934894	T2_vs_T0_greater	M	72	V	non-synonymous	TargNonSig
KRAS_N26D_A>G	KRAS	N26D	A>G	245.648	-0.441088	0.246563	0	0.963188	0.995681	T2_vs_T0_greater	N	26	D	non-synonymous	TargNonSig
KRAS_N26H_A>C	KRAS	N26H	A>C	188.442	0.300865	0.701651	0.428796	0.334036	0.895341	T2_vs_T0_greater	N	26	H	non-synonymous	TargNonSig
KRAS_N26I_A>T	KRAS	N26I	A>T	356.351	-0.11068	0.244859	0	0.674371	0.898463	T2_vs_T0_greater	N	26	I	non-synonymous	TargNonSig
KRAS_N26I_A>T_+syn	KRAS	N26I	A>T	6.25694	-0.0362661	1.23652	0	0.511699	0.895341	T2_vs_T0_greater	N	26	I	non-synonymous	TargNonSig
KRAS_N26K_T>A	KRAS	N26K	T>A	460.497	0.0813447	0.5373	0.151395	0.439832	0.895341	T2_vs_T0_greater	N	26	K	non-synonymous	TargNonSig
KRAS_N26K_T>G	KRAS	N26K	T>G	327.768	-0.168728	0.31019	0	0.706762	0.914633	T2_vs_T0_greater	N	26	K	non-synonymous	TargNonSig
KRAS_N26K_T>G_+syn	KRAS	N26K	T>G	7.03788	2.14715	1.19909	1.79066	0.0366743	0.739026	T2_vs_T0_greater	N	26	K	non-synonymous	TargNonSig
KRAS_N26N_T>C	KRAS	N26N	T>C	336.229	0.153521	0.439852	0.349029	0.363534	0.895341	T2_vs_T0_greater	N	26	N	synonymous	Synonymous
KRAS_N26S_A>G	KRAS	N26S	A>G	266.178	-0.308042	0.43221	0	0.761988	0.934894	T2_vs_T0_greater	N	26	S	non-synonymous	TargNonSig
KRAS_N26T_A>C	KRAS	N26T	A>C	362.629	-0.0517608	0.372456	0	0.555264	0.895341	T2_vs_T0_greater	N	26	T	non-synonymous	TargNonSig
KRAS_N26Y_A>T	KRAS	N26Y	A>T	218.187	0.17363	0.534984	0.324553	0.37276	0.895341	T2_vs_T0_greater	N	26	Y	non-synonymous	TargNonSig
KRAS_N26Y_A>T_+syn	KRAS	N26Y	A>T	3.7457	0.972976	1.09873	0.885548	0.187931	0.895341	T2_vs_T0_greater	N	26	Y	non-synonymous	TargNonSig
KRAS_P34A_C>G	KRAS	P34A	C>G	897.814	-0.0217753	0.77026	0	0.511277	0.895341	T2_vs_T0_greater	P	34	A	non-synonymous	TargNonSig
KRAS_P34L_C>T	KRAS	P34L	C>T	1375.7	0.367103	0.558382	0.657442	0.255448	0.895341	T2_vs_T0_greater	P	34	L	non-synonymous	TargNonSig
KRAS_P34L_C>T_+syn	KRAS	P34L	C>T	4.87391	-1.85435	1.30747	0	0.921944	0.980049	T2_vs_T0_greater	P	34	L	non-synonymous	TargNonSig
KRAS_P34P_A>C	KRAS	P34P	A>C	845.128	-0.0180265	0.424757	0	0.516926	0.895341	T2_vs_T0_greater	P	34	P	synonymous	Synonymous
KRAS_P34P_A>G	KRAS	P34P	A>G	769.141	-0.0577784	0.240933	0	0.594761	0.895341	T2_vs_T0_greater	P	34	P	synonymous	Synonymous
KRAS_P34P_A>T	KRAS	P34P	A>T	783.735	0.020485	0.323475	0.0633279	0.474753	0.895341	T2_vs_T0_greater	P	34	P	synonymous	Synonymous
KRAS_P34P_A>T_+syn	KRAS	P34P	A>T	5.6357	0.892018	1.15223	0.774167	0.219416	0.895341	T2_vs_T0_greater	P	34	P	synonymous	Synonymous
KRAS_P34Q_C>A	KRAS	P34Q	C>A	1016.98	-0.0212137	0.833633	0	0.510151	0.895341	T2_vs_T0_greater	P	34	Q	non-synonymous	TargNonSig
KRAS_P34R_C>G	KRAS	P34R	C>G	679.058	0.154699	0.580686	0.266408	0.394963	0.895341	T2_vs_T0_greater	P	34	R	non-synonymous	TargNonSig
KRAS_P34S_C>T	KRAS	P34S	C>T	3871.8	0.79319	1.25538	0.631835	0.263747	0.895341	T2_vs_T0_greater	P	34	S	non-synonymous	TargNonSig
KRAS_P34S_C>T_+syn	KRAS	P34S	C>T	7.41437	0.888621	0.851443	1.04367	0.14832	0.895341	T2_vs_T0_greater	P	34	S	non-synonymous	TargNonSig
KRAS_P34T_C>A	KRAS	P34T	C>A	13415	1.70679	1.43496	1.18943	0.117135	0.879494	T2_vs_T0_greater	P	34	T	non-synonymous	TargNonSig
KRAS_Q22*_C>T	KRAS	Q22*	C>T	663.546	-0.0638711	0.197877	0	0.62657	0.895341	T2_vs_T0_greater	Q	22	*	non-synonymous	TargNonSig
KRAS_Q22*_C>T_+syn	KRAS	Q22*	C>T	6.54404	1.13465	0.976062	1.16247	0.122522	0.895341	T2_vs_T0_greater	Q	22	*	non-synonymous	TargNonSig
KRAS_Q22E_C>G	KRAS	Q22E	C>G	785.559	0.00976144	0.230067	0.0424287	0.483078	0.895341	T2_vs_T0_greater	Q	22	E	non-synonymous	TargNonSig
KRAS_Q22H_G>C	KRAS	Q22H	G>C	1431.35	0.171847	1.2646	0.135891	0.445954	0.895341	T2_vs_T0_greater	Q	22	H	non-synonymous	TargNonSig
KRAS_Q22H_G>T	KRAS	Q22H	G>T	677.913	0.0138677	0.649486	0.0213517	0.491483	0.895341	T2_vs_T0_greater	Q	22	H	non-synonymous	TargNonSig
KRAS_Q22H_G>T_+syn	KRAS	Q22H	G>T	5.39615	-0.580671	1.19541	0	0.686428	0.904694	T2_vs_T0_greater	Q	22	H	non-synonymous	TargNonSig
KRAS_Q22K_C>A	KRAS	Q22K	C>A	908.259	-0.173777	0.252078	0	0.754708	0.9344	T2_vs_T0_greater	Q	22	K	non-synonymous	TargNonSig
KRAS_Q22L_A>T	KRAS	Q22L	A>T	3072.95	0.482218	1.37337	0.351119	0.362749	0.895341	T2_vs_T0_greater	Q	22	L	non-synonymous	TargNonSig
KRAS_Q22L_A>T_+syn	KRAS	Q22L	A>T	7.32119	0.925619	0.945547	0.978925	0.163809	0.895341	T2_vs_T0_greater	Q	22	L	non-synonymous	TargNonSig
KRAS_Q22P_A>C	KRAS	Q22P	A>C	639.482	0.035853	0.842017	0.0425799	0.483018	0.895341	T2_vs_T0_greater	Q	22	P	non-synonymous	TargNonSig
KRAS_Q22Q_G>A	KRAS	Q22Q	G>A	614.822	0.156678	0.263304	0.595046	0.275906	0.895341	T2_vs_T0_greater	Q	22	Q	synonymous	Synonymous
KRAS_Q22R_A>G	KRAS	Q22R	A>G	2602.28	0.405848	1.18189	0.343389	0.365653	0.895341	T2_vs_T0_greater	Q	22	R	non-synonymous	TargNonSig
KRAS_Q25*_C>T	KRAS	Q25*	C>T	192.681	-0.19388	0.290661	0	0.747624	0.931003	T2_vs_T0_greater	Q	25	*	non-synonymous	TargNonSig
KRAS_Q25*_C>T_+syn	KRAS	Q25*	C>T	4.2578	1.02474	1.27942	0.80094	0.211583	0.895341	T2_vs_T0_greater	Q	25	*	non-synonymous	TargNonSig
KRAS_Q25E_C>G	KRAS	Q25E	C>G	261.23	-0.141918	0.452964	0	0.622977	0.895341	T2_vs_T0_greater	Q	25	E	non-synonymous	TargNonSig
KRAS_Q25H_G>C	KRAS	Q25H	G>C	169.321	-0.167049	0.403439	0	0.660586	0.895341	T2_vs_T0_greater	Q	25	H	non-synonymous	TargNonSig
KRAS_Q25H_G>C_	KRAS	Q25H	G>C	3.64959	2.71141	1.32926	2.0398	0.0206853	0.586251	T2_vs_T0_greater	Q	25	H	non-synonymous	TargNonSig
KRAS_Q25H_G>T	KRAS	Q25H	G>T	163.893	-0.073768	0.278008	0	0.604628	0.895341	T2_vs_T0_greater	Q	25	H	non-synonymous	TargNonSig
KRAS_Q25H_G>T_+syn	KRAS	Q25H	G>T	3.89131	0.70988	1.04749	0.677698	0.248982	0.895341	T2_vs_T0_greater	Q	25	H	non-synonymous	TargNonSig
KRAS_Q25K_C>A	KRAS	Q25K	C>A	201.924	-0.0567526	0.313593	0	0.571807	0.895341	T2_vs_T0_greater	Q	25	K	non-synonymous	TargNonSig
KRAS_Q25L_A>T	KRAS	Q25L	A>T	159.412	0.0529247	0.267435	0.197897	0.421563	0.895341	T2_vs_T0_greater	Q	25	L	non-synonymous	TargNonSig
KRAS_Q25L_A>T_+syn	KRAS	Q25L	A>T	3.9868	0.711899	1.28477	0.554105	0.289753	0.895341	T2_vs_T0_greater	Q	25	L	non-synonymous	TargNonSig
KRAS_Q25P_A>C	KRAS	Q25P	A>C	186.982	-0.0658964	0.319909	0	0.581599	0.895341	T2_vs_T0_greater	Q	25	P	non-synonymous	TargNonSig
KRAS_Q25Q_G>A	KRAS	Q25Q	G>A	235.57	0.361071	0.713774	0.505861	0.306477	0.895341	T2_vs_T0_greater	Q	25	Q	synonymous	Synonymous
KRAS_Q25R_A>G	KRAS	Q25R	A>G	182.332	0.419095	0.253391	1.65394	0.0490695	0.75017	T2_vs_T0_greater	Q	25	R	non-synonymous	TargNonSig
KRAS_Q43*_C>T	KRAS	Q43*	C>T	3.63491	2.31987	1.42279	1.63051	0.0514972	0.75017	T2_vs_T0_greater	Q	43	*	non-synonymous	TargNonSig
KRAS_Q43E_C>G	KRAS	Q43E	C>G	5.77759	2.94674	1.11261	2.64848	0.00404275	0.20404	T2_vs_T0_greater	Q	43	E	non-synonymous	TargNonSig
KRAS_Q43H_A>C	KRAS	Q43H	A>C	6.36338	-2.03014	1.497	0	0.912473	0.980049	T2_vs_T0_greater	Q	43	H	non-synonymous	TargNonSig
KRAS_Q43H_A>T	KRAS	Q43H	A>T	3.68996	2.29514	1.25613	1.82715	0.0338387	0.739026	T2_vs_T0_greater	Q	43	H	non-synonymous	TargNonSig
KRAS_Q43K_C>A	KRAS	Q43K	C>A	5.45698	-2.16396	1.09806	0	0.975622	0.999004	T2_vs_T0_greater	Q	43	K	non-synonymous	TargNonSig
KRAS_Q43L_A>T	KRAS	Q43L	A>T	4.38842	1.28201	1.11435	1.15045	0.124979	0.895341	T2_vs_T0_greater	Q	43	L	non-synonymous	TargNonSig
KRAS_Q43P_A>C	KRAS	Q43P	A>C	4.66678	0.368837	1.59919	0.230639	0.408798	0.895341	T2_vs_T0_greater	Q	43	P	non-synonymous	TargNonSig
KRAS_Q43Q_A>G	KRAS	Q43Q	A>G	4.98526	-1.80979	1.26556	0	0.923646	0.980049	T2_vs_T0_greater	Q	43	Q	synonymous	Synonymous
KRAS_Q61*_C>T	KRAS	Q61*	C>T	4.14287	-1.36716	1.54822	0	0.811397	0.934894	T2_vs_T0_greater	Q	61	*	non-synonymous	TargNonSig
KRAS_Q61E_C>G	KRAS	Q61E	C>G	6.44747	2.2884	1.74426	1.31195	0.0947677	0.818369	T2_vs_T0_greater	Q	61	E	non-synonymous	TargNonSig
KRAS_Q61H_A>C	KRAS	Q61H	A>C	4.53066	2.1548	1.22925	1.75294	0.039806	0.739139	T2_vs_T0_greater	Q	61	H	non-synonymous	TargNonSig
KRAS_Q61H_A>T	KRAS	Q61H	A>T	3.9339	3.00098	1.26422	2.37377	0.00880365	0.418168	T2_vs_T0_greater	Q	61	H	non-synonymous	TargNonSig
KRAS_Q61K_C>A	KRAS	Q61K	C>A	4.71893	-1.62124	1.62689	0	0.840503	0.948884	T2_vs_T0_greater	Q	61	K	non-synonymous	TargNonSig
KRAS_Q61L_A>T	KRAS	Q61L	A>T	4.01571	-0.796506	1.38006	0	0.718082	0.918297	T2_vs_T0_greater	Q	61	L	non-synonymous	TargNonSig
KRAS_Q61Q_A>G	KRAS	Q61Q	A>G	6.21214	2.18564	1.30192	1.67878	0.0465976	0.75017	T2_vs_T0_greater	Q	61	Q	synonymous	Synonymous
KRAS_Q61R_A>G	KRAS	Q61R	A>G	4.64907	-0.611135	1.53117	0	0.655101	0.895341	T2_vs_T0_greater	Q	61	R	non-synonymous	TargNonSig
KRAS_Q70*_C>T	KRAS	Q70*	C>T	15.7532	1.64488	0.974309	1.68825	0.0456817	0.75017	T2_vs_T0_greater	Q	70	*	non-synonymous	TargNonSig
KRAS_Q70E_C>G	KRAS	Q70E	C>G	10.2307	-0.869834	0.981467	0	0.812261	0.934894	T2_vs_T0_greater	Q	70	E	non-synonymous	TargNonSig
KRAS_Q70H_G>C	KRAS	Q70H	G>C	10.9256	0.170332	0.599167	0.284281	0.388098	0.895341	T2_vs_T0_greater	Q	70	H	non-synonymous	TargNonSig
KRAS_Q70H_G>T	KRAS	Q70H	G>T	11.6253	1.61224	1.13173	1.42458	0.0771393	0.75017	T2_vs_T0_greater	Q	70	H	non-synonymous	TargNonSig
KRAS_Q70K_C>A	KRAS	Q70K	C>A	17.5671	-0.121053	0.596255	0	0.580441	0.895341	T2_vs_T0_greater	Q	70	K	non-synonymous	TargNonSig
KRAS_Q70L_A>T	KRAS	Q70L	A>T	9.18218	-0.961969	0.918662	0	0.852483	0.959882	T2_vs_T0_greater	Q	70	L	non-synonymous	TargNonSig
KRAS_Q70P_A>C	KRAS	Q70P	A>C	19.3217	-2.18146	1.42273	0	0.937398	0.98444	T2_vs_T0_greater	Q	70	P	non-synonymous	TargNonSig
KRAS_Q70Q_G>A	KRAS	Q70Q	G>A	18.8657	-0.345957	0.453151	0	0.777402	0.934894	T2_vs_T0_greater	Q	70	Q	synonymous	Synonymous
KRAS_Q70R_A>G	KRAS	Q70R	A>G	9.49695	-0.153053	0.961261	0	0.563253	0.895341	T2_vs_T0_greater	Q	70	R	non-synonymous	TargNonSig
KRAS_R41G_A>G	KRAS	R41G	A>G	9.08368	-0.276122	0.947336	0	0.614655	0.895341	T2_vs_T0_greater	R	41	G	non-synonymous	TargNonSig
KRAS_R41K_G>A	KRAS	R41K	G>A	7.84405	0.171203	1.59735	0.107179	0.457323	0.895341	T2_vs_T0_greater	R	41	K	non-synonymous	TargNonSig
KRAS_R41M_G>T	KRAS	R41M	G>T	7.84769	0.620439	0.914403	0.678518	0.248722	0.895341	T2_vs_T0_greater	R	41	M	non-synonymous	TargNonSig
KRAS_R41R_A>C	KRAS	R41R	A>C	9.00701	0.0702901	0.982548	0.0715386	0.471485	0.895341	T2_vs_T0_greater	R	41	R	synonymous	Synonymous
KRAS_R41R_G>A	KRAS	R41R	G>A	6.14789	-1.81462	1.38672	0	0.90466	0.980049	T2_vs_T0_greater	R	41	R	synonymous	Synonymous
KRAS_R41S_G>C	KRAS	R41S	G>C	6.73482	1.74416	1.10465	1.57892	0.0571769	0.75017	T2_vs_T0_greater	R	41	S	non-synonymous	TargNonSig
KRAS_R41S_G>T	KRAS	R41S	G>T	10.5992	3.00202	1.34708	2.22853	0.0129226	0.482069	T2_vs_T0_greater	R	41	S	non-synonymous	TargNonSig
KRAS_R41T_G>C	KRAS	R41T	G>C	5.26765	-0.171697	0.952212	0	0.571547	0.895341	T2_vs_T0_greater	R	41	T	non-synonymous	TargNonSig
KRAS_R41W_A>T	KRAS	R41W	A>T	12.119	0.0519558	0.875871	0.059319	0.476349	0.895341	T2_vs_T0_greater	R	41	W	non-synonymous	TargNonSig
KRAS_R68G_A>G	KRAS	R68G	A>G	13.4461	-1.62454	0.693311	0	0.990439	0.999974	T2_vs_T0_greater	R	68	G	non-synonymous	TargNonSig
KRAS_R68K_G>A	KRAS	R68K	G>A	17.7081	0.12745	1.03867	0.122705	0.45117	0.895341	T2_vs_T0_greater	R	68	K	non-synonymous	TargNonSig
KRAS_R68M_G>T	KRAS	R68M	G>T	9.91635	0.612592	1.06267	0.576465	0.28215	0.895341	T2_vs_T0_greater	R	68	M	non-synonymous	TargNonSig
KRAS_R68R_A>C	KRAS	R68R	A>C	9.58509	1.94683	1.08673	1.79146	0.0366099	0.739026	T2_vs_T0_greater	R	68	R	synonymous	Synonymous
KRAS_R68R_G>A	KRAS	R68R	G>A	19.4226	0.0969594	0.620614	0.156231	0.437925	0.895341	T2_vs_T0_greater	R	68	R	synonymous	Synonymous
KRAS_R68S_G>C	KRAS	R68S	G>C	10.241	-0.733121	0.950821	0	0.779659	0.934894	T2_vs_T0_greater	R	68	S	non-synonymous	TargNonSig
KRAS_R68S_G>T	KRAS	R68S	G>T	11.6168	-0.112838	0.946041	0	0.547471	0.895341	T2_vs_T0_greater	R	68	S	non-synonymous	TargNonSig
KRAS_R68T_G>C	KRAS	R68T	G>C	10.4193	-0.851934	0.965926	0	0.811108	0.934894	T2_vs_T0_greater	R	68	T	non-synonymous	TargNonSig
KRAS_R68W_A>T	KRAS	R68W	A>T	7.219	1.66919	1.23395	1.35272	0.0880722	0.793682	T2_vs_T0_greater	R	68	W	non-synonymous	TargNonSig
KRAS_S17C_A>T	KRAS	S17C	A>T	1324.91	-0.0227735	0.274356	0	0.533077	0.895341	T2_vs_T0_greater	S	17	C	non-synonymous	TargNonSig
KRAS_S17C_A>T_+syn	KRAS	S17C	A>T	14.4472	0.994694	0.609885	1.63095	0.0514501	0.75017	T2_vs_T0_greater	S	17	C	non-synonymous	TargNonSig
KRAS_S17G_A>G	KRAS	S17G	A>G	1392.08	-0.0308391	0.259408	0	0.547316	0.895341	T2_vs_T0_greater	S	17	G	non-synonymous	TargNonSig
KRAS_S17I_G>T	KRAS	S17I	G>T	2310.25	0.255854	1.01964	0.250926	0.400936	0.895341	T2_vs_T0_greater	S	17	I	non-synonymous	TargNonSig
KRAS_S17I_G>T_+syn	KRAS	S17I	G>T	6.66707	0.149529	0.937091	0.159567	0.436611	0.895341	T2_vs_T0_greater	S	17	I	non-synonymous	TargNonSig
KRAS_S17N_G>A	KRAS	S17N	G>A	1176.1	-0.0940181	0.450227	0	0.582707	0.895341	T2_vs_T0_greater	S	17	N	non-synonymous	TargNonSig
KRAS_S17R_A>C	KRAS	S17R	A>C	7717.09	0.509254	1.30402	0.390526	0.348074	0.895341	T2_vs_T0_greater	S	17	R	non-synonymous	TargNonSig
KRAS_S17R_T>A	KRAS	S17R	T>A	1214.73	-0.0236862	0.244719	0	0.538553	0.895341	T2_vs_T0_greater	S	17	R	non-synonymous	TargNonSig
KRAS_S17R_T>G	KRAS	S17R	T>G	1155.98	0.0195065	0.730988	0.0266851	0.489355	0.895341	T2_vs_T0_greater	S	17	R	non-synonymous	TargNonSig
KRAS_S17R_T>G_+syn	KRAS	S17R	T>G	7.69114	-1.40747	1.01544	0	0.917136	0.980049	T2_vs_T0_greater	S	17	R	non-synonymous	TargNonSig
KRAS_S17S_T>C	KRAS	S17S	T>C	929.175	-0.0835709	0.18173	0	0.677193	0.898472	T2_vs_T0_greater	S	17	S	synonymous	Synonymous
KRAS_S17T_G>C	KRAS	S17T	G>C	3525.35	0.554796	1.11114	0.499302	0.308783	0.895341	T2_vs_T0_greater	S	17	T	non-synonymous	TargNonSig
KRAS_S39A_T>G	KRAS	S39A	T>G	4.38041	-2.01435	1.14861	0	0.960261	0.995681	T2_vs_T0_greater	S	39	A	non-synonymous	TargNonSig
KRAS_S39C_C>G	KRAS	S39C	C>G	7.37447	0.598811	1.18517	0.505254	0.30669	0.895341	T2_vs_T0_greater	S	39	C	non-synonymous	TargNonSig
KRAS_S39F_C>T	KRAS	S39F	C>T	9.49059	-1.33966	1.30193	0	0.848255	0.956377	T2_vs_T0_greater	S	39	F	non-synonymous	TargNonSig
KRAS_S39P_T>C	KRAS	S39P	T>C	3.84112	1.91778	1.56553	1.225	0.110287	0.872142	T2_vs_T0_greater	S	39	P	non-synonymous	TargNonSig
KRAS_S39S_C>A	KRAS	S39S	C>A	10.5734	1.20206	1.14287	1.0518	0.146446	0.895341	T2_vs_T0_greater	S	39	S	synonymous	Synonymous
KRAS_S39S_C>G	KRAS	S39S	C>G	40.4412	1.00802	1.37623	0.732447	0.231948	0.895341	T2_vs_T0_greater	S	39	S	synonymous	Synonymous
KRAS_S39S_C>T	KRAS	S39S	C>T	5.14673	-2.91064	1.31632	0	0.986489	0.999974	T2_vs_T0_greater	S	39	S	synonymous	Synonymous
KRAS_S39T_T>A	KRAS	S39T	T>A	4.94274	-0.266442	0.836691	0	0.624927	0.895341	T2_vs_T0_greater	S	39	T	non-synonymous	TargNonSig
KRAS_S39Y_C>A	KRAS	S39Y	C>A	5.4539	-0.493934	1.14654	0	0.666695	0.895643	T2_vs_T0_greater	S	39	Y	non-synonymous	TargNonSig
KRAS_S65C_A>T	KRAS	S65C	A>T	5.99621	-2.98456	1.07325	0	0.997289	0.999974	T2_vs_T0_greater	S	65	C	non-synonymous	TargNonSig
KRAS_S65G_A>G	KRAS	S65G	A>G	5.54724	-2.23303	1.37236	0	0.948146	0.989671	T2_vs_T0_greater	S	65	G	non-synonymous	TargNonSig
KRAS_S65I_G>T	KRAS	S65I	G>T	14.1952	0.756826	0.780853	0.969229	0.166215	0.895341	T2_vs_T0_greater	S	65	I	non-synonymous	TargNonSig
KRAS_S65N_G>A	KRAS	S65N	G>A	8.47454	-1.7013	1.09035	0	0.940659	0.985452	T2_vs_T0_greater	S	65	N	non-synonymous	TargNonSig
KRAS_S65R_A>C	KRAS	S65R	A>C	4.50012	-1.58931	1.45309	0	0.862966	0.965718	T2_vs_T0_greater	S	65	R	non-synonymous	TargNonSig
KRAS_S65R_T>A	KRAS	S65R	T>A	10.1836	0.192133	0.805295	0.238587	0.405713	0.895341	T2_vs_T0_greater	S	65	R	non-synonymous	TargNonSig
KRAS_S65R_T>G	KRAS	S65R	T>G	13.4907	0.174322	1.11385	0.156504	0.437818	0.895341	T2_vs_T0_greater	S	65	R	non-synonymous	TargNonSig
KRAS_S65S_T>C	KRAS	S65S	T>C	13.3495	1.74581	0.876777	1.99116	0.0232314	0.586251	T2_vs_T0_greater	S	65	S	synonymous	Synonymous
KRAS_S65T_G>C	KRAS	S65T	G>C	7.21628	0.290112	1.20976	0.239809	0.405239	0.895341	T2_vs_T0_greater	S	65	T	non-synonymous	TargNonSig
KRAS_T20A_A>G	KRAS	T20A	A>G	946.991	0.0399539	0.268799	0.148638	0.44092	0.895341	T2_vs_T0_greater	T	20	A	non-synonymous	TargNonSig
KRAS_T20K_C>A	KRAS	T20K	C>A	2082.27	0.281871	0.994872	0.283323	0.388464	0.895341	T2_vs_T0_greater	T	20	K	non-synonymous	TargNonSig
KRAS_T20M_C>T	KRAS	T20M	C>T	1241.83	-0.0878934	0.783126	0	0.544681	0.895341	T2_vs_T0_greater	T	20	M	non-synonymous	TargNonSig
KRAS_T20M_C>T_+syn	KRAS	T20M	C>T	33.8104	-0.194371	0.534066	0	0.64205	0.895341	T2_vs_T0_greater	T	20	M	non-synonymous	TargNonSig
KRAS_T20P_A>C	KRAS	T20P	A>C	1028.65	-0.145934	0.360684	0	0.657116	0.895341	T2_vs_T0_greater	T	20	P	non-synonymous	TargNonSig
KRAS_T20R_C>G	KRAS	T20R	C>G	1409.3	-0.062259	0.349315	0	0.57073	0.895341	T2_vs_T0_greater	T	20	R	non-synonymous	TargNonSig
KRAS_T20S_A>T	KRAS	T20S	A>T	1002.31	-0.135946	0.768215	0	0.570232	0.895341	T2_vs_T0_greater	T	20	S	non-synonymous	TargNonSig
KRAS_T20S_A>T_+syn	KRAS	T20S	A>T	25.6756	0.138395	0.370992	0.37304	0.354559	0.895341	T2_vs_T0_greater	T	20	S	non-synonymous	TargNonSig
KRAS_T20T_G>A	KRAS	T20T	G>A	1163.9	-0.0892427	0.616749	0	0.557526	0.895341	T2_vs_T0_greater	T	20	T	synonymous	Synonymous
KRAS_T20T_G>A_	KRAS	T20T	G>A	3.74587	0.100766	1.36073	0.0740531	0.470484	0.895341	T2_vs_T0_greater	T	20	T	synonymous	Synonymous
KRAS_T20T_G>C	KRAS	T20T	G>C	1237.88	0.0958921	0.257071	0.373019	0.354567	0.895341	T2_vs_T0_greater	T	20	T	synonymous	Synonymous
KRAS_T20T_G>T	KRAS	T20T	G>T	1150.6	-0.191254	0.813408	0	0.592945	0.895341	T2_vs_T0_greater	T	20	T	synonymous	Synonymous
KRAS_T20T_G>T_+syn	KRAS	T20T	G>T	6.27387	2.56718	1.1288	2.27427	0.011475	0.468835	T2_vs_T0_greater	T	20	T	synonymous	Synonymous
KRAS_T2A_A>G	KRAS	T2A	A>G	3669.28	1.14107	1.63843	0.696441	0.243076	0.895341	T2_vs_T0_greater	T	2	A	non-synonymous	TargNonSig
KRAS_T2I_C>T	KRAS	T2I	C>T	226.646	-0.305083	0.34361	0	0.812696	0.934894	T2_vs_T0_greater	T	2	I	non-synonymous	TargNonSig
KRAS_T2I_C>T_+syn	KRAS	T2I	C>T	4.72767	0.300439	1.13171	0.265473	0.395323	0.895341	T2_vs_T0_greater	T	2	I	non-synonymous	TargNonSig
KRAS_T2N_C>A	KRAS	T2N	C>A	265.605	-0.132994	0.40609	0	0.628355	0.895341	T2_vs_T0_greater	T	2	N	non-synonymous	TargNonSig
KRAS_T2P_A>C	KRAS	T2P	A>C	311.431	-0.301452	0.769451	0	0.652388	0.895341	T2_vs_T0_greater	T	2	P	non-synonymous	TargNonSig
KRAS_T2S_A>T	KRAS	T2S	A>T	272.485	-0.350005	0.553757	0	0.736325	0.928243	T2_vs_T0_greater	T	2	S	non-synonymous	TargNonSig
KRAS_T2S_A>T_+syn	KRAS	T2S	A>T	5.28459	-0.36689	1.06539	0	0.634717	0.895341	T2_vs_T0_greater	T	2	S	non-synonymous	TargNonSig
KRAS_T2S_C>G	KRAS	T2S	C>G	219.983	-0.198647	0.264885	0	0.773353	0.934894	T2_vs_T0_greater	T	2	S	non-synonymous	TargNonSig
KRAS_T2T_T>A	KRAS	T2T	T>A	250.185	-0.24362	0.325977	0	0.772574	0.934894	T2_vs_T0_greater	T	2	T	synonymous	Synonymous
KRAS_T2T_T>C	KRAS	T2T	T>C	209.85	-0.138981	0.315942	0	0.669993	0.896236	T2_vs_T0_greater	T	2	T	synonymous	Synonymous
KRAS_T2T_T>G	KRAS	T2T	T>G	194.787	-0.00940832	0.297578	0	0.512611	0.895341	T2_vs_T0_greater	T	2	T	synonymous	Synonymous
KRAS_T2T_T>G_+syn	KRAS	T2T	T>G	4.47028	0.00458656	1.36647	0.0033565	0.498661	0.895341	T2_vs_T0_greater	T	2	T	synonymous	Synonymous
KRAS_T35A_A>G	KRAS	T35A	A>G	989.569	0.162055	0.374173	0.433102	0.33247	0.895341	T2_vs_T0_greater	T	35	A	non-synonymous	TargNonSig
KRAS_T35I_C>T	KRAS	T35I	C>T	722.952	-0.095324	0.284121	0	0.631378	0.895341	T2_vs_T0_greater	T	35	I	non-synonymous	TargNonSig
KRAS_T35I_C>T_+syn	KRAS	T35I	C>T	8.06664	-0.831578	0.642118	0	0.902349	0.980049	T2_vs_T0_greater	T	35	I	non-synonymous	TargNonSig
KRAS_T35K_C>A	KRAS	T35K	C>A	705.455	-0.0200742	0.32015	0	0.524998	0.895341	T2_vs_T0_greater	T	35	K	non-synonymous	TargNonSig
KRAS_T35P_A>C	KRAS	T35P	A>C	950.061	0.152685	0.206225	0.740382	0.229534	0.895341	T2_vs_T0_greater	T	35	P	non-synonymous	TargNonSig
KRAS_T35R_C>G	KRAS	T35R	C>G	664.012	0.123043	0.235975	0.521423	0.301036	0.895341	T2_vs_T0_greater	T	35	R	non-synonymous	TargNonSig
KRAS_T35S_A>T	KRAS	T35S	A>T	781.381	-0.0889397	0.493256	0	0.571546	0.895341	T2_vs_T0_greater	T	35	S	non-synonymous	TargNonSig
KRAS_T35S_A>T_+syn	KRAS	T35S	A>T	6.97528	1.68449	1.31645	1.27957	0.100348	0.852461	T2_vs_T0_greater	T	35	S	non-synonymous	TargNonSig
KRAS_T35T_A>C	KRAS	T35T	A>C	804.697	-0.120054	0.186295	0	0.740351	0.928243	T2_vs_T0_greater	T	35	T	synonymous	Synonymous
KRAS_T35T_A>G	KRAS	T35T	A>G	670.486	-0.253818	0.491315	0	0.697285	0.911908	T2_vs_T0_greater	T	35	T	synonymous	Synonymous
KRAS_T35T_A>T	KRAS	T35T	A>T	796.219	0.205228	0.752872	0.272593	0.392583	0.895341	T2_vs_T0_greater	T	35	T	synonymous	Synonymous
KRAS_T35T_A>T_+syn	KRAS	T35T	A>T	10.1295	1.62643	0.822179	1.97819	0.0239534	0.587201	T2_vs_T0_greater	T	35	T	synonymous	Synonymous
KRAS_T50A_A>G	KRAS	T50A	A>G	18.0443	-0.556078	1.04586	0	0.702531	0.911908	T2_vs_T0_greater	T	50	A	non-synonymous	TargNonSig
KRAS_T50I_C>T	KRAS	T50I	C>T	5.19036	-0.704349	0.926598	0	0.776416	0.934894	T2_vs_T0_greater	T	50	I	non-synonymous	TargNonSig
KRAS_T50N_C>A	KRAS	T50N	C>A	11.1707	-0.297438	0.952029	0	0.622641	0.895341	T2_vs_T0_greater	T	50	N	non-synonymous	TargNonSig
KRAS_T50P_A>C	KRAS	T50P	A>C	6.94065	0.999674	0.844228	1.18413	0.118181	0.879494	T2_vs_T0_greater	T	50	P	non-synonymous	TargNonSig
KRAS_T50S_A>T	KRAS	T50S	A>T	8.5366	0.845629	1.11779	0.756516	0.22467	0.895341	T2_vs_T0_greater	T	50	S	non-synonymous	TargNonSig
KRAS_T50S_C>G	KRAS	T50S	C>G	10.4771	-3.44108	0.850649	0	0.999974	0.999974	T2_vs_T0_greater	T	50	S	non-synonymous	TargNonSig
KRAS_T50T_C>A	KRAS	T50T	C>A	8.46606	-1.50341	0.970409	0	0.93934	0.985273	T2_vs_T0_greater	T	50	T	synonymous	Synonymous
KRAS_T50T_C>G	KRAS	T50T	C>G	6.62278	-2.7295	1.41744	0	0.972926	0.999004	T2_vs_T0_greater	T	50	T	synonymous	Synonymous
KRAS_T50T_C>T	KRAS	T50T	C>T	10.8212	-0.432963	1.05828	0	0.658773	0.895341	T2_vs_T0_greater	T	50	T	synonymous	Synonymous
KRAS_T58A_A>G	KRAS	T58A	A>G	6.48573	2.17651	1.14943	1.89355	0.0291425	0.694562	T2_vs_T0_greater	T	58	A	non-synonymous	TargNonSig
KRAS_T58I_C>T	KRAS	T58I	C>T	7.94222	0.148084	1.04511	0.141692	0.443662	0.895341	T2_vs_T0_greater	T	58	I	non-synonymous	TargNonSig
KRAS_T58K_C>A	KRAS	T58K	C>A	6.34673	1.44362	1.22291	1.18047	0.118906	0.879494	T2_vs_T0_greater	T	58	K	non-synonymous	TargNonSig
KRAS_T58P_A>C	KRAS	T58P	A>C	11.9551	0.3994	0.846847	0.471632	0.318595	0.895341	T2_vs_T0_greater	T	58	P	non-synonymous	TargNonSig
KRAS_T58R_C>G	KRAS	T58R	C>G	6.93235	0.742877	1.07182	0.693098	0.244124	0.895341	T2_vs_T0_greater	T	58	R	non-synonymous	TargNonSig
KRAS_T58S_A>T	KRAS	T58S	A>T	13.4366	1.52056	0.940177	1.61731	0.0529053	0.75017	T2_vs_T0_greater	T	58	S	non-synonymous	TargNonSig
KRAS_T58T_A>C	KRAS	T58T	A>C	4.90018	0.458768	1.32802	0.345454	0.364877	0.895341	T2_vs_T0_greater	T	58	T	synonymous	Synonymous
KRAS_T58T_A>G	KRAS	T58T	A>G	5.47404	-1.21268	1.54933	0	0.783102	0.934894	T2_vs_T0_greater	T	58	T	synonymous	Synonymous
KRAS_T58T_A>T	KRAS	T58T	A>T	3.86068	-0.57255	1.42932	0	0.655633	0.895341	T2_vs_T0_greater	T	58	T	synonymous	Synonymous
KRAS_V14A_T>C	KRAS	V14A	T>C	2226.33	-0.0174921	0.668575	0	0.510436	0.895341	T2_vs_T0_greater	V	14	A	non-synonymous	TargNonSig
KRAS_V14E_T>A	KRAS	V14E	T>A	2185.25	-0.0256883	0.242867	0	0.542118	0.895341	T2_vs_T0_greater	V	14	E	non-synonymous	TargNonSig
KRAS_V14G_T>G	KRAS	V14G	T>G	2675.9	0.103094	0.683272	0.150883	0.440034	0.895341	T2_vs_T0_greater	V	14	G	non-synonymous	TargNonSig
KRAS_V14G_T>G_+syn	KRAS	V14G	T>G	4.22106	1.59852	1.62541	0.983456	0.162692	0.895341	T2_vs_T0_greater	V	14	G	non-synonymous	TargNonSig
KRAS_V14I_G>A	KRAS	V14I	G>A	4009.84	0.218515	0.357899	0.61055	0.270749	0.895341	T2_vs_T0_greater	V	14	I	non-synonymous	TargNonSig
KRAS_V14I_G>A_	KRAS	V14I	G>A	3.66351	0.898361	1.29724	0.692517	0.244306	0.895341	T2_vs_T0_greater	V	14	I	non-synonymous	TargNonSig
KRAS_V14L_G>C	KRAS	V14L	G>C	5184.59	0.549672	0.518916	1.05927	0.144738	0.895341	T2_vs_T0_greater	V	14	L	non-synonymous	TargNonSig
KRAS_V14L_G>T	KRAS	V14L	G>T	2551.88	0.122369	0.535497	0.228515	0.409623	0.895341	T2_vs_T0_greater	V	14	L	non-synonymous	TargNonSig
KRAS_V14L_G>T_	KRAS	V14L	G>T	3.60767	1.89978	1.33133	1.42697	0.0767941	0.75017	T2_vs_T0_greater	V	14	L	non-synonymous	TargNonSig
KRAS_V14L_G>T_+syn	KRAS	V14L	G>T	4.19393	-0.0234016	1.02626	0	0.509096	0.895341	T2_vs_T0_greater	V	14	L	non-synonymous	TargNonSig
KRAS_V14V_A>C	KRAS	V14V	A>C	588.328	0.114221	0.656185	0.174069	0.430906	0.895341	T2_vs_T0_greater	V	14	V	synonymous	Synonymous
KRAS_V14V_A>G	KRAS	V14V	A>G	538.858	0.159765	0.734684	0.217461	0.413924	0.895341	T2_vs_T0_greater	V	14	V	synonymous	Synonymous
KRAS_V14V_A>T	KRAS	V14V	A>T	593.767	0.207464	0.24835	0.835371	0.201754	0.895341	T2_vs_T0_greater	V	14	V	synonymous	Synonymous
KRAS_V14V_A>T_+syn	KRAS	V14V	A>T	6.67109	0.823326	0.546198	1.50738	0.0658569	0.75017	T2_vs_T0_greater	V	14	V	synonymous	Synonymous
KRAS_V29A_T>C	KRAS	V29A	T>C	10987.2	2.66504	1.68832	1.57852	0.057223	0.75017	T2_vs_T0_greater	V	29	A	non-synonymous	TargNonSig
KRAS_V29E_T>A	KRAS	V29E	T>A	428.209	0.0324457	0.507925	0.0638789	0.474533	0.895341	T2_vs_T0_greater	V	29	E	non-synonymous	TargNonSig
KRAS_V29G_T>G	KRAS	V29G	T>G	477.126	0.0644865	0.320218	0.201383	0.4202	0.895341	T2_vs_T0_greater	V	29	G	non-synonymous	TargNonSig
KRAS_V29G_T>G_+syn	KRAS	V29G	T>G	4.08929	0.772414	1.09783	0.703584	0.240846	0.895341	T2_vs_T0_greater	V	29	G	non-synonymous	TargNonSig
KRAS_V29L_G>C	KRAS	V29L	G>C	494.088	-0.14661	0.179371	0	0.793136	0.934894	T2_vs_T0_greater	V	29	L	non-synonymous	TargNonSig
KRAS_V29L_G>T	KRAS	V29L	G>T	493.518	0.065066	0.232417	0.279954	0.389757	0.895341	T2_vs_T0_greater	V	29	L	non-synonymous	TargNonSig
KRAS_V29L_G>T_+syn	KRAS	V29L	G>T	9.25737	0.981137	1.08108	0.907549	0.182058	0.895341	T2_vs_T0_greater	V	29	L	non-synonymous	TargNonSig
KRAS_V29M_G>A	KRAS	V29M	G>A	360.714	-0.229533	0.883419	0	0.6025	0.895341	T2_vs_T0_greater	V	29	M	non-synonymous	TargNonSig
KRAS_V29V_G>A	KRAS	V29V	G>A	526.708	0.0943384	0.491941	0.191768	0.423962	0.895341	T2_vs_T0_greater	V	29	V	synonymous	Synonymous
KRAS_V29V_G>C	KRAS	V29V	G>C	507.612	-0.0092705	0.48757	0	0.507585	0.895341	T2_vs_T0_greater	V	29	V	synonymous	Synonymous
KRAS_V29V_G>T	KRAS	V29V	G>T	567.684	0.205905	0.549686	0.374587	0.353984	0.895341	T2_vs_T0_greater	V	29	V	synonymous	Synonymous
KRAS_V29V_G>T_+syn	KRAS	V29V	G>T	5.34808	0.498332	1.00769	0.494527	0.310467	0.895341	T2_vs_T0_greater	V	29	V	synonymous	Synonymous
KRAS_V44A_T>C	KRAS	V44A	T>C	10.4727	0.151041	1.23038	0.12276	0.451149	0.895341	T2_vs_T0_greater	V	44	A	non-synonymous	TargNonSig
KRAS_V44E_T>A	KRAS	V44E	T>A	9.3064	-1.32092	0.943025	0	0.919352	0.980049	T2_vs_T0_greater	V	44	E	non-synonymous	TargNonSig
KRAS_V44G_T>G	KRAS	V44G	T>G	11.602	-0.89425	0.983028	0	0.818507	0.934894	T2_vs_T0_greater	V	44	G	non-synonymous	TargNonSig
KRAS_V44I_G>A	KRAS	V44I	G>A	4.66483	-1.91264	1.33244	0	0.92442	0.980049	T2_vs_T0_greater	V	44	I	non-synonymous	TargNonSig
KRAS_V44L_G>C	KRAS	V44L	G>C	4.50399	-0.249924	1.16284	0	0.585087	0.895341	T2_vs_T0_greater	V	44	L	non-synonymous	TargNonSig
KRAS_V44L_G>T	KRAS	V44L	G>T	5.46563	-1.64664	1.49497	0	0.86465	0.965976	T2_vs_T0_greater	V	44	L	non-synonymous	TargNonSig
KRAS_V44V_A>C	KRAS	V44V	A>C	7.05173	0.324169	1.30605	0.248206	0.401988	0.895341	T2_vs_T0_greater	V	44	V	synonymous	Synonymous
KRAS_V44V_A>G	KRAS	V44V	A>G	4.94155	-1.4994	1.15313	0	0.903248	0.980049	T2_vs_T0_greater	V	44	V	synonymous	Synonymous
KRAS_V44V_A>T	KRAS	V44V	A>T	6.50003	-0.626802	1.00058	0	0.734486	0.928113	T2_vs_T0_greater	V	44	V	synonymous	Synonymous
KRAS_V45A_T>C	KRAS	V45A	T>C	6.22429	0.535306	1.13237	0.472732	0.318202	0.895341	T2_vs_T0_greater	V	45	A	non-synonymous	TargNonSig
KRAS_V45E_T>A	KRAS	V45E	T>A	13.4747	0.476876	0.835086	0.57105	0.283983	0.895341	T2_vs_T0_greater	V	45	E	non-synonymous	TargNonSig
KRAS_V45G_T>G	KRAS	V45G	T>G	4.58456	0.268939	1.23962	0.216954	0.414122	0.895341	T2_vs_T0_greater	V	45	G	non-synonymous	TargNonSig
KRAS_V45I_G>A	KRAS	V45I	G>A	3.88038	-0.488158	1.23016	0	0.654252	0.895341	T2_vs_T0_greater	V	45	I	non-synonymous	TargNonSig
KRAS_V45L_G>C	KRAS	V45L	G>C	9.01047	0.642714	1.12593	0.570829	0.284058	0.895341	T2_vs_T0_greater	V	45	L	non-synonymous	TargNonSig
KRAS_V45L_G>T	KRAS	V45L	G>T	6.9954	0.223804	1.42504	0.157051	0.437602	0.895341	T2_vs_T0_greater	V	45	L	non-synonymous	TargNonSig
KRAS_V45V_A>C	KRAS	V45V	A>C	8.00354	-1.3823	0.960144	0	0.92502	0.980049	T2_vs_T0_greater	V	45	V	synonymous	Synonymous
KRAS_V45V_A>G	KRAS	V45V	A>G	6.35403	-2.63396	1.34202	0	0.975158	0.999004	T2_vs_T0_greater	V	45	V	synonymous	Synonymous
KRAS_V45V_A>T	KRAS	V45V	A>T	11.0289	-0.800175	0.845403	0	0.828053	0.94102	T2_vs_T0_greater	V	45	V	synonymous	Synonymous
KRAS_V7A_T>C	KRAS	V7A	T>C	201.436	0.175162	0.52744	0.332099	0.369907	0.895341	T2_vs_T0_greater	V	7	A	non-synonymous	TargNonSig
KRAS_V7E_T>A	KRAS	V7E	T>A	200.107	-0.00337938	0.292939	0	0.504602	0.895341	T2_vs_T0_greater	V	7	E	non-synonymous	TargNonSig
KRAS_V7G_T>G	KRAS	V7G	T>G	177.775	-0.354688	0.278845	0	0.898312	0.980049	T2_vs_T0_greater	V	7	G	non-synonymous	TargNonSig
KRAS_V7G_T>G_+syn	KRAS	V7G	T>G	5.04581	-1.9726	1.41981	0	0.917635	0.980049	T2_vs_T0_greater	V	7	G	non-synonymous	TargNonSig
KRAS_V7L_G>C	KRAS	V7L	G>C	718.789	0.148431	0.236823	0.626761	0.265408	0.895341	T2_vs_T0_greater	V	7	L	non-synonymous	TargNonSig
KRAS_V7L_G>T	KRAS	V7L	G>T	673.778	0.11453	0.626587	0.182783	0.427484	0.895341	T2_vs_T0_greater	V	7	L	non-synonymous	TargNonSig
KRAS_V7L_G>T_+syn	KRAS	V7L	G>T	8.07167	-1.39027	0.997793	0	0.918243	0.980049	T2_vs_T0_greater	V	7	L	non-synonymous	TargNonSig
KRAS_V7M_G>A	KRAS	V7M	G>A	517.067	-0.10453	0.175203	0	0.72462	0.921073	T2_vs_T0_greater	V	7	M	non-synonymous	TargNonSig
KRAS_V7V_G>A	KRAS	V7V	G>A	334.872	0.264515	0.628777	0.420681	0.336994	0.895341	T2_vs_T0_greater	V	7	V	synonymous	Synonymous
KRAS_V7V_G>C	KRAS	V7V	G>C	255.094	-0.0455134	0.341801	0	0.552966	0.895341	T2_vs_T0_greater	V	7	V	synonymous	Synonymous
KRAS_V7V_G>T	KRAS	V7V	G>T	257.543	-0.0340604	0.261383	0	0.551839	0.895341	T2_vs_T0_greater	V	7	V	synonymous	Synonymous
KRAS_V7V_G>T_+syn	KRAS	V7V	G>T	4.50316	-0.0966756	1.0335	0	0.537264	0.895341	T2_vs_T0_greater	V	7	V	synonymous	Synonymous
KRAS_V8A_T>C	KRAS	V8A	T>C	909.478	0.488808	0.456098	1.07172	0.141923	0.895341	T2_vs_T0_greater	V	8	A	non-synonymous	TargNonSig
KRAS_V8E_T>A	KRAS	V8E	T>A	943.231	-0.0896176	0.479412	0	0.574143	0.895341	T2_vs_T0_greater	V	8	E	non-synonymous	TargNonSig
KRAS_V8G_T>G	KRAS	V8G	T>G	817.973	0.0436878	0.210755	0.207292	0.417891	0.895341	T2_vs_T0_greater	V	8	G	non-synonymous	TargNonSig
KRAS_V8G_T>G_+syn	KRAS	V8G	T>G	4.22621	-0.953497	1.2167	0	0.783384	0.934894	T2_vs_T0_greater	V	8	G	non-synonymous	TargNonSig
KRAS_V8I_G>A	KRAS	V8I	G>A	881.905	-0.068619	0.482092	0	0.556593	0.895341	T2_vs_T0_greater	V	8	I	non-synonymous	TargNonSig
KRAS_V8L_G>C	KRAS	V8L	G>C	958.49	-0.101501	0.405531	0	0.598819	0.895341	T2_vs_T0_greater	V	8	L	non-synonymous	TargNonSig
KRAS_V8L_G>C_	KRAS	V8L	G>C	4.23316	-0.837627	1.50638	0	0.710913	0.916693	T2_vs_T0_greater	V	8	L	non-synonymous	TargNonSig
KRAS_V8L_G>T	KRAS	V8L	G>T	1052.44	-0.0323834	0.725439	0	0.517803	0.895341	T2_vs_T0_greater	V	8	L	non-synonymous	TargNonSig
KRAS_V8L_G>T_+syn	KRAS	V8L	G>T	4.36088	-1.54618	1.44579	0	0.857562	0.961815	T2_vs_T0_greater	V	8	L	non-synonymous	TargNonSig
KRAS_V8V_A>C	KRAS	V8V	A>C	330.393	0.182592	0.256519	0.711808	0.238292	0.895341	T2_vs_T0_greater	V	8	V	synonymous	Synonymous
KRAS_V8V_A>G	KRAS	V8V	A>G	854.593	0.533544	1.42433	0.374594	0.353981	0.895341	T2_vs_T0_greater	V	8	V	synonymous	Synonymous
KRAS_V8V_A>T	KRAS	V8V	A>T	305.151	-0.0306258	0.588288	0	0.520759	0.895341	T2_vs_T0_greater	V	8	V	synonymous	Synonymous
KRAS_V8V_A>T_+syn	KRAS	V8V	A>T	5.94501	2.80333	1.54544	1.81394	0.0348437	0.739026	T2_vs_T0_greater	V	8	V	synonymous	Synonymous
KRAS_V9A_T>C	KRAS	V9A	T>C	254.935	0.174369	0.459906	0.37914	0.352292	0.895341	T2_vs_T0_greater	V	9	A	non-synonymous	TargNonSig
KRAS_V9D_T>A	KRAS	V9D	T>A	221.253	-0.0995445	0.557484	0	0.570859	0.895341	T2_vs_T0_greater	V	9	D	non-synonymous	TargNonSig
KRAS_V9F_G>T	KRAS	V9F	G>T	298.669	-0.0672076	0.25274	0	0.604848	0.895341	T2_vs_T0_greater	V	9	F	non-synonymous	TargNonSig
KRAS_V9F_G>T_+syn	KRAS	V9F	G>T	4.91282	0.561364	0.784687	0.715399	0.237181	0.895341	T2_vs_T0_greater	V	9	F	non-synonymous	TargNonSig
KRAS_V9G_T>G	KRAS	V9G	T>G	203.185	-0.0544534	0.282116	0	0.576527	0.895341	T2_vs_T0_greater	V	9	G	non-synonymous	TargNonSig
KRAS_V9G_T>G_+syn	KRAS	V9G	T>G	15.661	0.0817158	0.430108	0.189989	0.424659	0.895341	T2_vs_T0_greater	V	9	G	non-synonymous	TargNonSig
KRAS_V9I_G>A	KRAS	V9I	G>A	240.798	-0.0477008	0.292779	0	0.564711	0.895341	T2_vs_T0_greater	V	9	I	non-synonymous	TargNonSig
KRAS_V9L_G>C	KRAS	V9L	G>C	279.819	-0.112429	0.25107	0	0.672851	0.897832	T2_vs_T0_greater	V	9	L	non-synonymous	TargNonSig
KRAS_V9V_T>A	KRAS	V9V	T>A	278.768	-0.00123983	0.732719	0	0.500675	0.895341	T2_vs_T0_greater	V	9	V	synonymous	Synonymous
KRAS_V9V_T>C	KRAS	V9V	T>C	289.909	0.188684	0.641076	0.294324	0.384255	0.895341	T2_vs_T0_greater	V	9	V	synonymous	Synonymous
KRAS_V9V_T>G	KRAS	V9V	T>G	276.37	-0.114882	0.366596	0	0.623003	0.895341	T2_vs_T0_greater	V	9	V	synonymous	Synonymous
KRAS_V9V_T>G_+syn	KRAS	V9V	T>G	3.82122	0.982443	1.1154	0.880799	0.189213	0.895341	T2_vs_T0_greater	V	9	V	synonymous	Synonymous
KRAS_Y32*_T>A	KRAS	Y32*	T>A	517.965	0.143468	0.275289	0.521154	0.30113	0.895341	T2_vs_T0_greater	Y	32	*	non-synonymous	TargNonSig
KRAS_Y32*_T>G	KRAS	Y32*	T>G	905.562	-0.0887225	0.513556	0	0.56858	0.895341	T2_vs_T0_greater	Y	32	*	non-synonymous	TargNonSig
KRAS_Y32*_T>G_+syn	KRAS	Y32*	T>G	4.63148	2.04558	1.3257	1.54302	0.0614128	0.75017	T2_vs_T0_greater	Y	32	*	non-synonymous	TargNonSig
KRAS_Y32C_A>G	KRAS	Y32C	A>G	7397.95	0.780712	1.49581	0.521931	0.300859	0.895341	T2_vs_T0_greater	Y	32	C	non-synonymous	TargNonSig
KRAS_Y32D_T>G	KRAS	Y32D	T>G	586.776	-0.11369	0.346951	0	0.628425	0.895341	T2_vs_T0_greater	Y	32	D	non-synonymous	TargNonSig
KRAS_Y32D_T>G_+syn	KRAS	Y32D	T>G	7.38236	-0.131585	1.13932	0	0.545973	0.895341	T2_vs_T0_greater	Y	32	D	non-synonymous	TargNonSig
KRAS_Y32F_A>T	KRAS	Y32F	A>T	871.323	-0.0402014	0.605006	0	0.526489	0.895341	T2_vs_T0_greater	Y	32	F	non-synonymous	TargNonSig
KRAS_Y32F_A>T_+syn	KRAS	Y32F	A>T	6.21421	0.864567	1.12343	0.769576	0.220776	0.895341	T2_vs_T0_greater	Y	32	F	non-synonymous	TargNonSig
KRAS_Y32H_T>C	KRAS	Y32H	T>C	658.643	-0.134905	0.7202	0	0.574293	0.895341	T2_vs_T0_greater	Y	32	H	non-synonymous	TargNonSig
KRAS_Y32N_T>A	KRAS	Y32N	T>A	550.286	0.100273	1.06465	0.0941835	0.462482	0.895341	T2_vs_T0_greater	Y	32	N	non-synonymous	TargNonSig
KRAS_Y32S_A>C	KRAS	Y32S	A>C	920.488	-0.093447	0.234575	0	0.65482	0.895341	T2_vs_T0_greater	Y	32	S	non-synonymous	TargNonSig
KRAS_Y32Y_T>C	KRAS	Y32Y	T>C	1075.12	0.0375974	0.734566	0.0511831	0.47959	0.895341	T2_vs_T0_greater	Y	32	Y	synonymous	Synonymous
KRAS_Y4*_T>A	KRAS	Y4*	T>A	276.43	-0.0579082	0.750076	0	0.530769	0.895341	T2_vs_T0_greater	Y	4	*	non-synonymous	TargNonSig
KRAS_Y4*_T>G	KRAS	Y4*	T>G	174.467	-0.220026	0.209046	0	0.85372	0.960015	T2_vs_T0_greater	Y	4	*	non-synonymous	TargNonSig
KRAS_Y4*_T>G_+syn	KRAS	Y4*	T>G	11.6712	2.1177	1.28029	1.65408	0.0490558	0.75017	T2_vs_T0_greater	Y	4	*	non-synonymous	TargNonSig
KRAS_Y40*_C>A	KRAS	Y40*	C>A	8.71853	-1.4998	1.2901	0	0.877492	0.97328	T2_vs_T0_greater	Y	40	*	non-synonymous	TargNonSig
KRAS_Y40*_C>G	KRAS	Y40*	C>G	9.4905	-2.24725	0.819237	0	0.996957	0.999974	T2_vs_T0_greater	Y	40	*	non-synonymous	TargNonSig
KRAS_Y40C_A>G	KRAS	Y40C	A>G	13.1256	-1.71641	1.03887	0	0.950753	0.991186	T2_vs_T0_greater	Y	40	C	non-synonymous	TargNonSig
KRAS_Y40D_T>G	KRAS	Y40D	T>G	11.9678	0.0133286	1.243	0.0107229	0.495722	0.895341	T2_vs_T0_greater	Y	40	D	non-synonymous	TargNonSig
KRAS_Y40F_A>T	KRAS	Y40F	A>T	19.7461	-0.818086	0.978022	0	0.798555	0.934894	T2_vs_T0_greater	Y	40	F	non-synonymous	TargNonSig
KRAS_Y40H_T>C	KRAS	Y40H	T>C	10.3083	-0.841858	1.04732	0	0.789249	0.934894	T2_vs_T0_greater	Y	40	H	non-synonymous	TargNonSig
KRAS_Y40N_T>A	KRAS	Y40N	T>A	11.9447	-0.206371	0.87527	0	0.593198	0.895341	T2_vs_T0_greater	Y	40	N	non-synonymous	TargNonSig
KRAS_Y40S_A>C	KRAS	Y40S	A>C	21.3134	-0.956284	1.13189	0	0.800905	0.934894	T2_vs_T0_greater	Y	40	S	non-synonymous	TargNonSig
KRAS_Y40Y_C>T	KRAS	Y40Y	C>T	15.9698	-0.114938	0.846916	0	0.553976	0.895341	T2_vs_T0_greater	Y	40	Y	synonymous	Synonymous
KRAS_Y4C_A>G	KRAS	Y4C	A>G	242.492	0.10361	0.556555	0.186163	0.426158	0.895341	T2_vs_T0_greater	Y	4	C	non-synonymous	TargNonSig
KRAS_Y4D_T>G	KRAS	Y4D	T>G	226.593	-0.24672	0.232071	0	0.856137	0.961473	T2_vs_T0_greater	Y	4	D	non-synonymous	TargNonSig
KRAS_Y4D_T>G_+syn	KRAS	Y4D	T>G	4.05736	-0.251262	1.55584	0	0.564148	0.895341	T2_vs_T0_greater	Y	4	D	non-synonymous	TargNonSig
KRAS_Y4F_A>T	KRAS	Y4F	A>T	180.695	-0.223221	0.344014	0	0.741789	0.928243	T2_vs_T0_greater	Y	4	F	non-synonymous	TargNonSig
KRAS_Y4F_A>T_	KRAS	Y4F	A>T	3.60767	1.89978	1.33133	1.42697	0.0767941	0.75017	T2_vs_T0_greater	Y	4	F	non-synonymous	TargNonSig
KRAS_Y4F_A>T_+syn	KRAS	Y4F	A>T	7.51087	1.17052	0.791063	1.47967	0.0694801	0.75017	T2_vs_T0_greater	Y	4	F	non-synonymous	TargNonSig
KRAS_Y4H_T>C	KRAS	Y4H	T>C	215.548	-0.107406	0.255638	0	0.662812	0.895579	T2_vs_T0_greater	Y	4	H	non-synonymous	TargNonSig
KRAS_Y4N_T>A	KRAS	Y4N	T>A	183.196	-0.194723	0.278607	0	0.757698	0.934894	T2_vs_T0_greater	Y	4	N	non-synonymous	TargNonSig
KRAS_Y4S_A>C	KRAS	Y4S	A>C	168.089	-0.019715	0.687485	0	0.511439	0.895341	T2_vs_T0_greater	Y	4	S	non-synonymous	TargNonSig
KRAS_Y4Y_T>C	KRAS	Y4Y	T>C	133.532	0.0581024	0.360755	0.161058	0.436024	0.895341	T2_vs_T0_greater	Y	4	Y	synonymous	Synonymous
KRAS_Y64*_C>A	KRAS	Y64*	C>A	7.14563	-0.784646	1.08143	0	0.765947	0.934894	T2_vs_T0_greater	Y	64	*	non-synonymous	TargNonSig
KRAS_Y64*_C>G	KRAS	Y64*	C>G	9.23482	0.0396612	0.918492	0.0431808	0.482779	0.895341	T2_vs_T0_greater	Y	64	*	non-synonymous	TargNonSig
KRAS_Y64C_A>G	KRAS	Y64C	A>G	7.87942	-1.26308	0.950184	0	0.908125	0.980049	T2_vs_T0_greater	Y	64	C	non-synonymous	TargNonSig
KRAS_Y64D_T>G	KRAS	Y64D	T>G	12.59	-0.742324	0.636041	0	0.878415	0.97328	T2_vs_T0_greater	Y	64	D	non-synonymous	TargNonSig
KRAS_Y64F_A>T	KRAS	Y64F	A>T	8.57735	-0.211917	0.725047	0	0.614964	0.895341	T2_vs_T0_greater	Y	64	F	non-synonymous	TargNonSig
KRAS_Y64H_T>C	KRAS	Y64H	T>C	8.20231	-1.06493	0.769253	0	0.916877	0.980049	T2_vs_T0_greater	Y	64	H	non-synonymous	TargNonSig
KRAS_Y64N_T>A	KRAS	Y64N	T>A	9.11762	-0.52021	1.12503	0	0.678102	0.898472	T2_vs_T0_greater	Y	64	N	non-synonymous	TargNonSig
KRAS_Y64S_A>C	KRAS	Y64S	A>C	19.778	0.691004	0.800764	0.862931	0.194088	0.895341	T2_vs_T0_greater	Y	64	S	non-synonymous	TargNonSig
KRAS_Y64Y_C>T	KRAS	Y64Y	C>T	9.08184	1.46324	0.96723	1.51282	0.0651626	0.75017	T2_vs_T0_greater	Y	64	Y	synonymous	Synonymous
KRAS_Y71*_C>A	KRAS	Y71*	C>A	8.4676	1.20839	1.32192	0.914112	0.180329	0.895341	T2_vs_T0_greater	Y	71	*	non-synonymous	TargNonSig
KRAS_Y71*_C>G	KRAS	Y71*	C>G	10.516	0.11241	0.904294	0.124307	0.450536	0.895341	T2_vs_T0_greater	Y	71	*	non-synonymous	TargNonSig
KRAS_Y71C_A>G	KRAS	Y71C	A>G	11.5816	0.3532	0.771331	0.45791	0.323509	0.895341	T2_vs_T0_greater	Y	71	C	non-synonymous	TargNonSig
KRAS_Y71D_T>G	KRAS	Y71D	T>G	9.86901	-0.641247	0.87845	0	0.767298	0.934894	T2_vs_T0_greater	Y	71	D	non-synonymous	TargNonSig
KRAS_Y71F_A>T	KRAS	Y71F	A>T	7.5081	-2.25913	1.35137	0	0.952712	0.991635	T2_vs_T0_greater	Y	71	F	non-synonymous	TargNonSig
KRAS_Y71H_T>C	KRAS	Y71H	T>C	12.6009	-0.737784	1.03981	0	0.761004	0.934894	T2_vs_T0_greater	Y	71	H	non-synonymous	TargNonSig
KRAS_Y71N_T>A	KRAS	Y71N	T>A	22.3679	1.22261	0.594054	2.05808	0.0197914	0.586251	T2_vs_T0_greater	Y	71	N	non-synonymous	TargNonSig
KRAS_Y71S_A>C	KRAS	Y71S	A>C	11.307	-0.448187	1.04709	0	0.665686	0.895643	T2_vs_T0_greater	Y	71	S	non-synonymous	TargNonSig
KRAS_Y71Y_C>T	KRAS	Y71Y	C>T	15.4447	0.00486139	0.676928	0.00718154	0.497135	0.895341	T2_vs_T0_greater	Y	71	Y	synonymous	Synonymous
KRAS_post_exon_1_intron_10_G>A	NA	NA	NA	997.118	0.0124199	0.18278	0.06795	0.472913	0.895341	T2_vs_T0_greater	NA	NA	NA	NA	NA
KRAS_post_exon_1_intron_10_G>A_	NA	NA	NA	3.6062	2.31697	1.39388	1.66225	0.0482315	0.75017	T2_vs_T0_greater	NA	NA	NA	NA	NA
KRAS_post_exon_1_intron_10_G>C	NA	NA	NA	870.718	-0.0159118	0.238467	0	0.5266	0.895341	T2_vs_T0_greater	NA	NA	NA	NA	NA
KRAS_post_exon_1_intron_10_G>T	NA	NA	NA	889.51	0.0566721	0.209143	0.270973	0.393206	0.895341	T2_vs_T0_greater	NA	NA	NA	NA	NA
KRAS_post_exon_1_intron_1_G>A	NA	NA	NA	1421.49	0.0941697	0.434922	0.216521	0.414291	0.895341	T2_vs_T0_greater	NA	NA	NA	NA	NA
KRAS_post_exon_1_intron_1_G>C	NA	NA	NA	1542	-0.0538538	0.673733	0	0.531855	0.895341	T2_vs_T0_greater	NA	NA	NA	NA	NA
KRAS_post_exon_1_intron_1_G>T	NA	NA	NA	1214.84	-0.125761	0.716033	0	0.56971	0.895341	T2_vs_T0_greater	NA	NA	NA	NA	NA
KRAS_post_exon_1_intron_1_G>T_	NA	NA	NA	3.60767	1.89978	1.33133	1.42697	0.0767941	0.75017	T2_vs_T0_greater	NA	NA	NA	NA	NA
KRAS_post_exon_1_intron_2_T>A	NA	NA	NA	6689.51	0.397371	1.38347	0.287228	0.386969	0.895341	T2_vs_T0_greater	NA	NA	NA	NA	NA
KRAS_post_exon_1_intron_2_T>C	NA	NA	NA	1026.11	0.00286793	0.479353	0.00598293	0.497613	0.895341	T2_vs_T0_greater	NA	NA	NA	NA	NA
KRAS_post_exon_1_intron_2_T>G	NA	NA	NA	3647.72	0.429881	1.0193	0.421743	0.336606	0.895341	T2_vs_T0_greater	NA	NA	NA	NA	NA
KRAS_post_exon_1_intron_3_A>C	NA	NA	NA	1288.08	0.0469685	0.225333	0.20844	0.417443	0.895341	T2_vs_T0_greater	NA	NA	NA	NA	NA
KRAS_post_exon_1_intron_3_A>G	NA	NA	NA	1360.41	-0.0357184	0.887453	0	0.516052	0.895341	T2_vs_T0_greater	NA	NA	NA	NA	NA
KRAS_post_exon_1_intron_3_A>T	NA	NA	NA	819.227	-0.303314	0.590548	0	0.696239	0.911908	T2_vs_T0_greater	NA	NA	NA	NA	NA
KRAS_post_exon_1_intron_4_A>C	NA	NA	NA	1415.48	-0.0142083	0.714531	0	0.507932	0.895341	T2_vs_T0_greater	NA	NA	NA	NA	NA
KRAS_post_exon_1_intron_4_A>G	NA	NA	NA	1315.63	-0.196254	0.234346	0	0.798831	0.934894	T2_vs_T0_greater	NA	NA	NA	NA	NA
KRAS_post_exon_1_intron_4_A>T	NA	NA	NA	1530.6	0.114654	1.11727	0.10262	0.459132	0.895341	T2_vs_T0_greater	NA	NA	NA	NA	NA
KRAS_post_exon_1_intron_5_A>C	NA	NA	NA	1136.61	-0.141038	0.664926	0	0.58399	0.895341	T2_vs_T0_greater	NA	NA	NA	NA	NA
KRAS_post_exon_1_intron_5_A>G	NA	NA	NA	1235.72	0.0526868	0.172485	0.305458	0.380009	0.895341	T2_vs_T0_greater	NA	NA	NA	NA	NA
KRAS_post_exon_1_intron_5_A>G_	NA	NA	NA	4.66044	3.73507	1.30434	2.86358	0.0020944	0.119799	T2_vs_T0_greater	NA	NA	NA	NA	NA
KRAS_post_exon_1_intron_5_A>T	NA	NA	NA	1267.68	0.0131195	0.296376	0.0442663	0.482346	0.895341	T2_vs_T0_greater	NA	NA	NA	NA	NA
KRAS_post_exon_1_intron_6_T>A	NA	NA	NA	385.106	-0.136813	0.230524	0	0.723573	0.921073	T2_vs_T0_greater	NA	NA	NA	NA	NA
KRAS_post_exon_1_intron_6_T>C	NA	NA	NA	58775.8	3.77866	1.8796	2.01035	0.0221971	0.586251	T2_vs_T0_greater	NA	NA	NA	NA	NA
KRAS_post_exon_1_intron_6_T>G	NA	NA	NA	402.415	0.00913116	1.06851	0.00854571	0.496591	0.895341	T2_vs_T0_greater	NA	NA	NA	NA	NA
KRAS_post_exon_1_intron_7_C>A	NA	NA	NA	361.842	-0.0255883	0.231767	0	0.543956	0.895341	T2_vs_T0_greater	NA	NA	NA	NA	NA
KRAS_post_exon_1_intron_7_C>G	NA	NA	NA	330.59	-0.0316048	0.832568	0	0.51514	0.895341	T2_vs_T0_greater	NA	NA	NA	NA	NA
KRAS_post_exon_1_intron_7_C>T	NA	NA	NA	390.934	-0.269208	0.241607	0	0.867411	0.967801	T2_vs_T0_greater	NA	NA	NA	NA	NA
KRAS_post_exon_1_intron_8_T>A	NA	NA	NA	444.093	0.179466	0.226321	0.792971	0.213897	0.895341	T2_vs_T0_greater	NA	NA	NA	NA	NA
KRAS_post_exon_1_intron_8_T>C	NA	NA	NA	392.597	-0.266882	0.197865	0	0.911301	0.980049	T2_vs_T0_greater	NA	NA	NA	NA	NA
KRAS_post_exon_1_intron_8_T>G	NA	NA	NA	430.088	-0.0304629	0.236512	0	0.551242	0.895341	T2_vs_T0_greater	NA	NA	NA	NA	NA
KRAS_post_exon_1_intron_9_T>A	NA	NA	NA	1153.62	0.198363	0.703194	0.282089	0.388938	0.895341	T2_vs_T0_greater	NA	NA	NA	NA	NA
KRAS_post_exon_1_intron_9_T>C	NA	NA	NA	1058.21	-0.0710914	0.501341	0	0.556382	0.895341	T2_vs_T0_greater	NA	NA	NA	NA	NA
KRAS_post_exon_1_intron_9_T>G	NA	NA	NA	4167.76	0.85508	1.26221	0.677444	0.249062	0.895341	T2_vs_T0_greater	NA	NA	NA	NA	NA
KRAS_pre_exon_1_intron_-10_C>A	NA	NA	NA	297.144	-0.137295	0.847526	0	0.564345	0.895341	T2_vs_T0_greater	NA	NA	NA	NA	NA
KRAS_pre_exon_1_intron_-10_C>G	NA	NA	NA	339.961	0.123739	0.503564	0.245725	0.402947	0.895341	T2_vs_T0_greater	NA	NA	NA	NA	NA
KRAS_pre_exon_1_intron_-10_C>T	NA	NA	NA	348.542	-0.0717491	0.26023	0	0.608616	0.895341	T2_vs_T0_greater	NA	NA	NA	NA	NA
KRAS_pre_exon_1_intron_-1_A>C	NA	NA	NA	388.024	0.452158	0.564526	0.800951	0.21158	0.895341	T2_vs_T0_greater	NA	NA	NA	NA	NA
KRAS_pre_exon_1_intron_-1_A>G	NA	NA	NA	388.416	-0.092239	0.765387	0	0.547962	0.895341	T2_vs_T0_greater	NA	NA	NA	NA	NA
KRAS_pre_exon_1_intron_-1_A>T	NA	NA	NA	264.041	-0.30603	0.843714	0	0.641592	0.895341	T2_vs_T0_greater	NA	NA	NA	NA	NA
KRAS_pre_exon_1_intron_-2_A>C	NA	NA	NA	215.508	0.169236	0.25604	0.660973	0.254315	0.895341	T2_vs_T0_greater	NA	NA	NA	NA	NA
KRAS_pre_exon_1_intron_-2_A>G	NA	NA	NA	290.692	-0.127871	0.2113	0	0.727464	0.921956	T2_vs_T0_greater	NA	NA	NA	NA	NA
KRAS_pre_exon_1_intron_-2_A>T	NA	NA	NA	328.604	-0.0110487	0.341835	0	0.512892	0.895341	T2_vs_T0_greater	NA	NA	NA	NA	NA
KRAS_pre_exon_1_intron_-3_A>C	NA	NA	NA	348.424	-0.119367	0.762158	0	0.562227	0.895341	T2_vs_T0_greater	NA	NA	NA	NA	NA
KRAS_pre_exon_1_intron_-3_A>G	NA	NA	NA	447.703	0.227832	0.650613	0.350181	0.363101	0.895341	T2_vs_T0_greater	NA	NA	NA	NA	NA
KRAS_pre_exon_1_intron_-3_A>T	NA	NA	NA	321.641	-0.239654	0.244502	0	0.836499	0.946856	T2_vs_T0_greater	NA	NA	NA	NA	NA
KRAS_pre_exon_1_intron_-4_G>A	NA	NA	NA	2401.36	1.81156	1.59966	1.13246	0.12872	0.895341	T2_vs_T0_greater	NA	NA	NA	NA	NA
KRAS_pre_exon_1_intron_-4_G>C	NA	NA	NA	248.028	-0.176765	0.26934	0	0.744182	0.928243	T2_vs_T0_greater	NA	NA	NA	NA	NA
KRAS_pre_exon_1_intron_-4_G>T	NA	NA	NA	302.679	-0.126017	0.308486	0	0.658547	0.895341	T2_vs_T0_greater	NA	NA	NA	NA	NA
KRAS_pre_exon_1_intron_-5_T>A	NA	NA	NA	346.985	0.178535	0.261835	0.681862	0.247663	0.895341	T2_vs_T0_greater	NA	NA	NA	NA	NA
KRAS_pre_exon_1_intron_-5_T>C	NA	NA	NA	309.887	-0.0166234	0.269678	0	0.524576	0.895341	T2_vs_T0_greater	NA	NA	NA	NA	NA
KRAS_pre_exon_1_intron_-5_T>G	NA	NA	NA	331.421	0.101773	0.280325	0.363053	0.358282	0.895341	T2_vs_T0_greater	NA	NA	NA	NA	NA
KRAS_pre_exon_1_intron_-6_C>A	NA	NA	NA	394.26	-0.0544407	0.381602	0	0.556722	0.895341	T2_vs_T0_greater	NA	NA	NA	NA	NA
KRAS_pre_exon_1_intron_-6_C>G	NA	NA	NA	359.857	-0.0988961	0.291777	0	0.632674	0.895341	T2_vs_T0_greater	NA	NA	NA	NA	NA
KRAS_pre_exon_1_intron_-6_C>T	NA	NA	NA	440.918	-0.00598361	0.230747	0	0.510344	0.895341	T2_vs_T0_greater	NA	NA	NA	NA	NA
KRAS_pre_exon_1_intron_-7_G>A	NA	NA	NA	380.363	0.0115394	0.433483	0.0266201	0.489381	0.895341	T2_vs_T0_greater	NA	NA	NA	NA	NA
KRAS_pre_exon_1_intron_-7_G>C	NA	NA	NA	305.075	-0.300939	0.179159	0	0.953495	0.991635	T2_vs_T0_greater	NA	NA	NA	NA	NA
KRAS_pre_exon_1_intron_-7_G>T	NA	NA	NA	290.371	-0.0535472	0.788584	0	0.527069	0.895341	T2_vs_T0_greater	NA	NA	NA	NA	NA
KRAS_pre_exon_1_intron_-8_T>A	NA	NA	NA	315.053	-0.271801	0.237821	0	0.873457	0.971442	T2_vs_T0_greater	NA	NA	NA	NA	NA
KRAS_pre_exon_1_intron_-8_T>C	NA	NA	NA	352.536	-0.209198	0.229132	0	0.819379	0.934894	T2_vs_T0_greater	NA	NA	NA	NA	NA
KRAS_pre_exon_1_intron_-8_T>G	NA	NA	NA	334.673	0.0565069	0.251169	0.224975	0.410999	0.895341	T2_vs_T0_greater	NA	NA	NA	NA	NA
KRAS_pre_exon_1_intron_-9_C>A	NA	NA	NA	420.254	-0.0670924	0.479062	0	0.55569	0.895341	T2_vs_T0_greater	NA	NA	NA	NA	NA
KRAS_pre_exon_1_intron_-9_C>G	NA	NA	NA	339.618	-0.0356188	0.786616	0	0.518058	0.895341	T2_vs_T0_greater	NA	NA	NA	NA	NA
KRAS_pre_exon_1_intron_-9_C>T	NA	NA	NA	391.079	-0.154179	0.64602	0	0.594315	0.895341	T2_vs_T0_greater	NA	NA	NA	NA	NA
KRAS_pre_exon_2_intron_-10_C>A	NA	NA	NA	4.38292	-1.45999	1.11708	0	0.904389	0.980049	T2_vs_T0_greater	NA	NA	NA	NA	NA
KRAS_pre_exon_2_intron_-10_C>G	NA	NA	NA	3.60706	1.9053	1.33097	1.43152	0.0761411	0.75017	T2_vs_T0_greater	NA	NA	NA	NA	NA
KRAS_pre_exon_2_intron_-10_C>T	NA	NA	NA	5.60988	-0.927464	1.26366	0	0.76851	0.934894	T2_vs_T0_greater	NA	NA	NA	NA	NA
KRAS_pre_exon_2_intron_-1_G>A	NA	NA	NA	7.37079	-0.0192674	1.02008	0	0.507535	0.895341	T2_vs_T0_greater	NA	NA	NA	NA	NA
KRAS_pre_exon_2_intron_-1_G>C	NA	NA	NA	11.1687	1.44969	0.798105	1.81642	0.0346532	0.739026	T2_vs_T0_greater	NA	NA	NA	NA	NA
KRAS_pre_exon_2_intron_-1_G>T	NA	NA	NA	8.4714	-0.055072	1.09265	0	0.520099	0.895341	T2_vs_T0_greater	NA	NA	NA	NA	NA
KRAS_pre_exon_2_intron_-2_A>C	NA	NA	NA	4.98633	1.56897	1.10497	1.41992	0.0778149	0.75017	T2_vs_T0_greater	NA	NA	NA	NA	NA
KRAS_pre_exon_2_intron_-2_A>G	NA	NA	NA	8.0465	-0.60802	0.891689	0	0.752341	0.932816	T2_vs_T0_greater	NA	NA	NA	NA	NA
KRAS_pre_exon_2_intron_-2_A>T	NA	NA	NA	6.35928	-0.351876	1.35738	0	0.602272	0.895341	T2_vs_T0_greater	NA	NA	NA	NA	NA
KRAS_pre_exon_2_intron_-3_C>A	NA	NA	NA	7.82909	-0.2352	1.30166	0	0.571695	0.895341	T2_vs_T0_greater	NA	NA	NA	NA	NA
KRAS_pre_exon_2_intron_-3_C>G	NA	NA	NA	17.1924	-0.562367	0.881739	0	0.738196	0.928243	T2_vs_T0_greater	NA	NA	NA	NA	NA
KRAS_pre_exon_2_intron_-3_C>T	NA	NA	NA	5.9354	-1.49696	1.27876	0	0.879128	0.97328	T2_vs_T0_greater	NA	NA	NA	NA	NA
KRAS_pre_exon_2_intron_-4_T>A	NA	NA	NA	10.3996	-0.423383	1.04248	0	0.657676	0.895341	T2_vs_T0_greater	NA	NA	NA	NA	NA
KRAS_pre_exon_2_intron_-4_T>C	NA	NA	NA	17.1641	1.04739	1.3879	0.754661	0.225226	0.895341	T2_vs_T0_greater	NA	NA	NA	NA	NA
KRAS_pre_exon_2_intron_-4_T>G	NA	NA	NA	12.4318	-1.66	0.763998	0	0.985102	0.999974	T2_vs_T0_greater	NA	NA	NA	NA	NA
KRAS_pre_exon_2_intron_-5_C>A	NA	NA	NA	20.1511	0.560028	0.576308	0.97175	0.165587	0.895341	T2_vs_T0_greater	NA	NA	NA	NA	NA
KRAS_pre_exon_2_intron_-5_C>G	NA	NA	NA	20.9072	0.101849	0.447296	0.2277	0.40994	0.895341	T2_vs_T0_greater	NA	NA	NA	NA	NA
KRAS_pre_exon_2_intron_-5_C>T	NA	NA	NA	12.4058	-1.06037	0.739411	0	0.924225	0.980049	T2_vs_T0_greater	NA	NA	NA	NA	NA
KRAS_pre_exon_2_intron_-6_T>A	NA	NA	NA	12.1327	-1.98381	0.94482	0	0.982121	0.999974	T2_vs_T0_greater	NA	NA	NA	NA	NA
KRAS_pre_exon_2_intron_-6_T>C	NA	NA	NA	26.2289	1.25846	0.897507	1.40217	0.0804327	0.752597	T2_vs_T0_greater	NA	NA	NA	NA	NA
KRAS_pre_exon_2_intron_-6_T>G	NA	NA	NA	9.95091	-1.77194	1.19342	0	0.931197	0.983949	T2_vs_T0_greater	NA	NA	NA	NA	NA
KRAS_pre_exon_2_intron_-7_T>A	NA	NA	NA	4.53028	-1.99568	1.32176	0	0.934462	0.98444	T2_vs_T0_greater	NA	NA	NA	NA	NA
KRAS_pre_exon_2_intron_-7_T>C	NA	NA	NA	6.61002	1.41901	1.51807	0.934744	0.17496	0.895341	T2_vs_T0_greater	NA	NA	NA	NA	NA
KRAS_pre_exon_2_intron_-7_T>G	NA	NA	NA	5.2126	-1.06022	1.28008	0	0.796234	0.934894	T2_vs_T0_greater	NA	NA	NA	NA	NA
KRAS_pre_exon_2_intron_-8_C>A	NA	NA	NA	4.66777	-1.83268	1.3201	0	0.917476	0.980049	T2_vs_T0_greater	NA	NA	NA	NA	NA
KRAS_pre_exon_2_intron_-8_C>G	NA	NA	NA	6.60389	1.42795	1.32285	1.07945	0.140194	0.895341	T2_vs_T0_greater	NA	NA	NA	NA	NA
KRAS_pre_exon_2_intron_-8_C>T	NA	NA	NA	4.84949	0.727261	1.46463	0.496548	0.309754	0.895341	T2_vs_T0_greater	NA	NA	NA	NA	NA
KRAS_pre_exon_2_intron_-9_C>A	NA	NA	NA	3.71375	1.09326	1.20507	0.907212	0.182147	0.895341	T2_vs_T0_greater	NA	NA	NA	NA	NA
KRAS_pre_exon_2_intron_-9_C>G	NA	NA	NA	4.71698	-0.0925905	1.59284	0	0.523177	0.895341	T2_vs_T0_greater	NA	NA	NA	NA	NA
KRAS_pre_exon_2_intron_-9_C>T	NA	NA	NA	4.42875	-1.61893	1.33411	0	0.887529	0.979815	T2_vs_T0_greater	NA	NA	NA	NA	NA
KRAS_A11A_T>A	KRAS	A11A	T>A	5141.04	2.03856	1.17109	1.74074	0.040865	0.18451	T3_vs_T0_greater	A	11	A	synonymous	Synonymous
KRAS_A11A_T>C	KRAS	A11A	T>C	2307.89	-1.462	0.577913	0	0.994294	1	T3_vs_T0_greater	A	11	A	synonymous	Synonymous
KRAS_A11A_T>G	KRAS	A11A	T>G	39264.5	5.74335	1.41325	4.06393	2.41e-05	0.00045002	T3_vs_T0_greater	A	11	A	synonymous	Synonymous
KRAS_A11A_T>G_+syn	KRAS	A11A	T>G	53.5713	3.78204	1.24242	3.04409	0.00116691	0.0104293	T3_vs_T0_greater	A	11	A	synonymous	Synonymous
KRAS_A11D_C>A	KRAS	A11D	C>A	418.091	-1.03898	0.627233	0	0.951185	1	T3_vs_T0_greater	A	11	D	non-synonymous	TargNonSig
KRAS_A11G_C>G	KRAS	A11G	C>G	321.488	-2.30497	0.422688	0	1	1	T3_vs_T0_greater	A	11	G	non-synonymous	TargNonSig
KRAS_A11P_G>C	KRAS	A11P	G>C	340.613	-4.76608	0.762889	0	1	1	T3_vs_T0_greater	A	11	P	non-synonymous	TargNonSig
KRAS_A11S_G>T	KRAS	A11S	G>T	460.934	-0.037743	0.98843	0	0.51523	0.953667	T3_vs_T0_greater	A	11	S	non-synonymous	TargNonSig
KRAS_A11S_G>T_+syn	KRAS	A11S	G>T	4.45831	2.65803	1.71627	1.54872	0.0607246	0.238999	T3_vs_T0_greater	A	11	S	non-synonymous	TargNonSig
KRAS_A11T_G>A	KRAS	A11T	G>A	397.804	-2.17993	0.601466	0	0.999855	1	T3_vs_T0_greater	A	11	T	non-synonymous	TargNonSig
KRAS_A11V_C>T	KRAS	A11V	C>T	259.934	-2.08332	0.443261	0	0.999999	1	T3_vs_T0_greater	A	11	V	non-synonymous	TargNonSig
KRAS_D38A_A>C	KRAS	D38A	A>C	4.15289	4.92741	1.58318	3.11236	0.00092799	0.0088482	T3_vs_T0_greater	D	38	A	non-synonymous	TargSig
KRAS_A18A_C>A	KRAS	A18A	C>A	1093.93	-0.57724	0.56599	0	0.846107	1	T3_vs_T0_greater	A	18	A	synonymous	Synonymous
KRAS_A18A_C>G	KRAS	A18A	C>G	857.496	-6.10747	0.745009	0	1	1	T3_vs_T0_greater	A	18	A	synonymous	Synonymous
KRAS_A18A_C>T	KRAS	A18A	C>T	1064.06	-3.33566	0.321562	0	1	1	T3_vs_T0_greater	A	18	A	synonymous	Synonymous
KRAS_A18A_C>T_+syn	KRAS	A18A	C>T	1075.29	-3.39692	0.32641	0	1	1	T3_vs_T0_greater	A	18	A	synonymous	Synonymous
KRAS_A18D_C>A	KRAS	A18D	C>A	1116.23	-0.723285	0.749114	0	0.832858	1	T3_vs_T0_greater	A	18	D	non-synonymous	TargNonSig
KRAS_A18G_C>G	KRAS	A18G	C>G	1525.26	0.286749	0.899929	0.318635	0.375002	0.78095	T3_vs_T0_greater	A	18	G	non-synonymous	TargNonSig
KRAS_A18G_C>G_	KRAS	A18G	C>G	5.63928	4.08378	1.83871	2.22101	0.0131752	0.0800176	T3_vs_T0_greater	A	18	G	non-synonymous	TargNonSig
KRAS_A18P_G>C	KRAS	A18P	G>C	1117.16	-2.51062	0.778267	0	0.999372	1	T3_vs_T0_greater	A	18	P	non-synonymous	TargNonSig
KRAS_A18S_G>T	KRAS	A18S	G>T	1055.89	-1.72167	0.616197	0	0.997397	1	T3_vs_T0_greater	A	18	S	non-synonymous	TargNonSig
KRAS_A18S_G>T_+syn	KRAS	A18S	G>T	1065.17	-1.70796	0.623912	0	0.996905	1	T3_vs_T0_greater	A	18	S	non-synonymous	TargNonSig
KRAS_D47V_A>T	KRAS	D47V	A>T	31.015	2.70657	0.960208	2.81874	0.00241065	0.0189756	T3_vs_T0_greater	D	47	V	non-synonymous	TargSig
KRAS_A18V_C>T	KRAS	A18V	C>T	1267.51	-1.55494	0.727126	0	0.983761	1	T3_vs_T0_greater	A	18	V	non-synonymous	TargNonSig
KRAS_A18V_C>T_+syn	KRAS	A18V	C>T	1213.68	-1.84716	0.735635	0	0.99398	1	T3_vs_T0_greater	A	18	V	non-synonymous	TargNonSig
KRAS_A59A_A>C	KRAS	A59A	A>C	3.96162	3.30483	1.45592	2.26992	0.0116062	0.0716409	T3_vs_T0_greater	A	59	A	synonymous	Synonymous
KRAS_A59A_A>G	KRAS	A59A	A>G	5.37699	3.59144	1.5392	2.33331	0.00981605	0.062852	T3_vs_T0_greater	A	59	A	synonymous	Synonymous
KRAS_A59A_A>T	KRAS	A59A	A>T	3.96698	3.0918	1.47949	2.08977	0.0183193	0.102732	T3_vs_T0_greater	A	59	A	synonymous	Synonymous
KRAS_L6F_C>T_+syn	KRAS	L6F	C>T	5.45573	5.59643	1.47799	3.7865	7.64e-05	0.00728267	T2_vs_T0_greater	L	6	F	non-synonymous	TargSig
KRAS_D54E_T>A	KRAS	D54E	T>A	33.575	4.11063	1.07809	3.81289	6.87e-05	0.00104732	T3_vs_T0_greater	D	54	E	non-synonymous	TargSig
KRAS_A59P_G>C	KRAS	A59P	G>C	10.7836	1.45201	1.25434	1.15759	0.123515	0.382583	T3_vs_T0_greater	A	59	P	non-synonymous	TargNonSig
KRAS_A59S_G>T	KRAS	A59S	G>T	4.99199	2.14311	1.52436	1.40591	0.0798751	0.288872	T3_vs_T0_greater	A	59	S	non-synonymous	TargNonSig
KRAS_D54E_T>G	KRAS	D54E	T>G	29.8105	2.6386	1.06521	2.47708	0.00662307	0.0458274	T3_vs_T0_greater	D	54	E	non-synonymous	TargSig
KRAS_E3*_G>T_+syn	KRAS	E3*	G>T	3.60767	5.90726	1.33134	4.4371	4.56e-06	0.000134885	T3_vs_T0_greater	E	3	*	non-synonymous	TargSig
KRAS_A66A_A>C	KRAS	A66A	A>C	17.3736	-0.770348	0.946893	0	0.79205	1	T3_vs_T0_greater	A	66	A	synonymous	Synonymous
KRAS_A66A_A>G	KRAS	A66A	A>G	7.5594	1.81348	1.32335	1.37037	0.0852856	0.298673	T3_vs_T0_greater	A	66	A	synonymous	Synonymous
KRAS_A66A_A>T	KRAS	A66A	A>T	9.42234	-0.331712	1.23709	0	0.605704	1	T3_vs_T0_greater	A	66	A	synonymous	Synonymous
KRAS_A66E_C>A	KRAS	A66E	C>A	9.30563	0.798559	1.16968	0.682715	0.247393	0.594576	T3_vs_T0_greater	A	66	E	non-synonymous	TargNonSig
KRAS_A66G_C>G	KRAS	A66G	C>G	6.91301	1.25709	1.40689	0.893523	0.185789	0.514215	T3_vs_T0_greater	A	66	G	non-synonymous	TargNonSig
KRAS_A66P_G>C	KRAS	A66P	G>C	10.6193	0.384216	1.32121	0.290806	0.3856	0.789416	T3_vs_T0_greater	A	66	P	non-synonymous	TargNonSig
KRAS_A66S_G>T	KRAS	A66S	G>T	7.39278	1.27441	1.45172	0.877863	0.190009	0.520856	T3_vs_T0_greater	A	66	S	non-synonymous	TargNonSig
KRAS_A66T_G>A	KRAS	A66T	G>A	7.4901	0.97122	1.28068	0.75836	0.224118	0.567458	T3_vs_T0_greater	A	66	T	non-synonymous	TargNonSig
KRAS_A66V_C>T	KRAS	A66V	C>T	12.193	0.721554	1.16579	0.618938	0.267978	0.630815	T3_vs_T0_greater	A	66	V	non-synonymous	TargNonSig
KRAS_C51*_T>A	KRAS	C51*	T>A	10.277	0.130655	1.30007	0.100498	0.459974	0.873137	T3_vs_T0_greater	C	51	*	non-synonymous	TargNonSig
KRAS_C51C_T>C	KRAS	C51C	T>C	9.71512	0.611938	1.24238	0.492553	0.311164	0.695257	T3_vs_T0_greater	C	51	C	synonymous	Synonymous
KRAS_C51F_G>T	KRAS	C51F	G>T	4.76432	2.42958	1.6107	1.50841	0.0657253	0.25402	T3_vs_T0_greater	C	51	F	non-synonymous	TargNonSig
KRAS_C51G_T>G	KRAS	C51G	T>G	11.1306	1.55711	1.02962	1.51231	0.0652279	0.253701	T3_vs_T0_greater	C	51	G	non-synonymous	TargNonSig
KRAS_C51R_T>C	KRAS	C51R	T>C	8.10032	2.93769	1.46073	2.0111	0.0221574	0.119528	T3_vs_T0_greater	C	51	R	non-synonymous	TargNonSig
KRAS_C51S_G>C	KRAS	C51S	G>C	10.3791	0.60602	1.19808	0.505827	0.306489	0.688397	T3_vs_T0_greater	C	51	S	non-synonymous	TargNonSig
KRAS_C51S_T>A	KRAS	C51S	T>A	12.5175	0.351622	1.38928	0.253097	0.400097	0.802063	T3_vs_T0_greater	C	51	S	non-synonymous	TargNonSig
KRAS_C51W_T>G	KRAS	C51W	T>G	6.61532	1.68001	1.26448	1.32862	0.0919866	0.315821	T3_vs_T0_greater	C	51	W	non-synonymous	TargNonSig
KRAS_C51Y_G>A	KRAS	C51Y	G>A	7.70561	0.995173	1.28667	0.773447	0.219629	0.562512	T3_vs_T0_greater	C	51	Y	non-synonymous	TargNonSig
KRAS_D30A_A>C	KRAS	D30A	A>C	540.812	-5.77304	0.865275	0	1	1	T3_vs_T0_greater	D	30	A	non-synonymous	TargNonSig
KRAS_D30D_C>T	KRAS	D30D	C>T	514.113	-1.37852	0.664115	0	0.981041	1	T3_vs_T0_greater	D	30	D	synonymous	Synonymous
KRAS_D30D_C>T_+syn	KRAS	D30D	C>T	4.73527	2.89339	1.59095	1.81865	0.0344822	0.167778	T3_vs_T0_greater	D	30	D	synonymous	Synonymous
KRAS_D30E_C>A	KRAS	D30E	C>A	493.675	-3.16009	0.544852	0	1	1	T3_vs_T0_greater	D	30	E	non-synonymous	TargNonSig
KRAS_D30E_C>G	KRAS	D30E	C>G	454.323	-3.01772	0.523666	0	1	1	T3_vs_T0_greater	D	30	E	non-synonymous	TargNonSig
KRAS_D30G_A>G	KRAS	D30G	A>G	594.942	-4.37981	0.547637	0	1	1	T3_vs_T0_greater	D	30	G	non-synonymous	TargNonSig
KRAS_E31D_A>C_	KRAS	E31D	A>C	3.73203	4.20161	1.35	3.11231	0.000928133	0.0088482	T3_vs_T0_greater	E	31	D	non-synonymous	TargSig
KRAS_E31D_A>T	KRAS	E31D	A>T	2799.01	3.25645	1.14498	2.84412	0.0022267	0.0176899	T3_vs_T0_greater	E	31	D	non-synonymous	TargSig
KRAS_D30N_G>A	KRAS	D30N	G>A	542.398	-0.548473	0.435089	0	0.896274	1	T3_vs_T0_greater	D	30	N	non-synonymous	TargNonSig
KRAS_D30V_A>T	KRAS	D30V	A>T	653.781	-3.78545	0.467681	0	1	1	T3_vs_T0_greater	D	30	V	non-synonymous	TargNonSig
KRAS_D30V_A>T_+syn	KRAS	D30V	A>T	7.67493	0.890356	1.07297	0.829808	0.203324	0.538431	T3_vs_T0_greater	D	30	V	non-synonymous	TargNonSig
KRAS_E31V_A>T_	KRAS	E31V	A>T	3.60767	5.90726	1.33134	4.4371	4.56e-06	0.000134885	T3_vs_T0_greater	E	31	V	non-synonymous	TargSig
KRAS_E3A_A>C	KRAS	E3A	A>C	2787.98	5.15601	1.62728	3.16849	0.000766168	0.00786083	T3_vs_T0_greater	E	3	A	non-synonymous	TargSig
KRAS_D33A_A>C	KRAS	D33A	A>C	799.291	-2.25822	0.931749	0	0.992317	1	T3_vs_T0_greater	D	33	A	non-synonymous	TargNonSig
KRAS_D33D_T>C	KRAS	D33D	T>C	709.977	-1.43958	0.597813	0	0.991982	1	T3_vs_T0_greater	D	33	D	synonymous	Synonymous
KRAS_D33E_T>A	KRAS	D33E	T>A	1951.26	2.65241	1.19679	2.21628	0.0133363	0.0800176	T3_vs_T0_greater	D	33	E	non-synonymous	TargNonSig
KRAS_D33E_T>G	KRAS	D33E	T>G	1485.05	0.697021	1.25723	0.554409	0.289649	0.659624	T3_vs_T0_greater	D	33	E	non-synonymous	TargNonSig
KRAS_D33E_T>G_+syn	KRAS	D33E	T>G	4.50128	2.64889	1.42011	1.86527	0.0310715	0.154996	T3_vs_T0_greater	D	33	E	non-synonymous	TargNonSig
KRAS_D33G_A>G	KRAS	D33G	A>G	744.917	-2.25512	0.74122	0	0.998827	1	T3_vs_T0_greater	D	33	G	non-synonymous	TargNonSig
KRAS_D33H_G>C	KRAS	D33H	G>C	1268.4	0.46777	1.08168	0.432448	0.332708	0.722692	T3_vs_T0_greater	D	33	H	non-synonymous	TargNonSig
KRAS_G12C_G>T	KRAS	G12C	G>T	3.71106e+06	1.20208	0.308794	3.89284	4.95e-05	0.0253552	T1_vs_T0_greater	G	12	C	non-synonymous	TargSig
KRAS_D33N_G>A	KRAS	D33N	G>A	532.379	-3.84263	0.5085	0	1	1	T3_vs_T0_greater	D	33	N	non-synonymous	TargNonSig
KRAS_D33V_A>T	KRAS	D33V	A>T	881.823	-0.616719	0.487558	0	0.897049	1	T3_vs_T0_greater	D	33	V	non-synonymous	TargNonSig
KRAS_G12V_G>T	KRAS	G12V	G>T	2.54155e+06	1.07163	0.278358	3.84982	5.91e-05	0.0253552	T1_vs_T0_greater	G	12	V	non-synonymous	TargSig
KRAS_D33Y_G>T	KRAS	D33Y	G>T	627.183	-2.60006	0.366517	0	1	1	T3_vs_T0_greater	D	33	Y	non-synonymous	TargNonSig
KRAS_G12A_G>C	KRAS	G12A	G>C	524944	5.92392	0.30818	19.2222	1.21e-82	2.59e-80	T2_vs_T0_greater	G	12	A	non-synonymous	TargSig
KRAS_G12C_G>T	KRAS	G12C	G>T	3.71106e+06	8.17689	0.308768	26.4823	7.74e-155	3.32e-152	T2_vs_T0_greater	G	12	C	non-synonymous	TargSig
KRAS_D38D_T>C	KRAS	D38D	T>C	8.47363	0.493707	1.13389	0.435412	0.331632	0.722183	T3_vs_T0_greater	D	38	D	synonymous	Synonymous
KRAS_D38E_T>A	KRAS	D38E	T>A	7.63361	0.714417	1.35732	0.526343	0.299325	0.675844	T3_vs_T0_greater	D	38	E	non-synonymous	TargNonSig
KRAS_D38E_T>G	KRAS	D38E	T>G	6.98597	0.831529	1.71103	0.485981	0.31349	0.697776	T3_vs_T0_greater	D	38	E	non-synonymous	TargNonSig
KRAS_D38G_A>G	KRAS	D38G	A>G	4.62662	2.98819	1.7546	1.70306	0.0442787	0.19091	T3_vs_T0_greater	D	38	G	non-synonymous	TargNonSig
KRAS_D38H_G>C	KRAS	D38H	G>C	5.15073	1.31072	1.26535	1.03586	0.150135	0.445729	T3_vs_T0_greater	D	38	H	non-synonymous	TargNonSig
KRAS_D38N_G>A	KRAS	D38N	G>A	4.88545	2.47005	1.64845	1.49841	0.0670139	0.256687	T3_vs_T0_greater	D	38	N	non-synonymous	TargNonSig
KRAS_D38V_A>T	KRAS	D38V	A>T	8.29438	1.99475	1.31259	1.51971	0.0642918	0.251883	T3_vs_T0_greater	D	38	V	non-synonymous	TargNonSig
KRAS_D38Y_G>T	KRAS	D38Y	G>T	8.28617	1.14636	1.24826	0.918365	0.179214	0.504456	T3_vs_T0_greater	D	38	Y	non-synonymous	TargNonSig
KRAS_D47A_A>C	KRAS	D47A	A>C	13.3726	-0.133106	1.45697	0	0.536396	0.979208	T3_vs_T0_greater	D	47	A	non-synonymous	TargNonSig
KRAS_D47D_T>C	KRAS	D47D	T>C	13.6228	-0.318621	1.14045	0	0.610024	1	T3_vs_T0_greater	D	47	D	synonymous	Synonymous
KRAS_D47E_T>A	KRAS	D47E	T>A	18.3682	1.35269	1.06031	1.27575	0.101022	0.335957	T3_vs_T0_greater	D	47	E	non-synonymous	TargNonSig
KRAS_D47E_T>G	KRAS	D47E	T>G	17.8513	-0.937509	1.15929	0	0.790653	1	T3_vs_T0_greater	D	47	E	non-synonymous	TargNonSig
KRAS_D47G_A>G	KRAS	D47G	A>G	22.8013	-0.759557	1.02163	0	0.771404	1	T3_vs_T0_greater	D	47	G	non-synonymous	TargNonSig
KRAS_D47H_G>C	KRAS	D47H	G>C	13.23	0.535551	1.26629	0.422931	0.336173	0.72654	T3_vs_T0_greater	D	47	H	non-synonymous	TargNonSig
KRAS_D47N_G>A	KRAS	D47N	G>A	17.4331	-0.309216	0.976625	0	0.624233	1	T3_vs_T0_greater	D	47	N	non-synonymous	TargNonSig
KRAS_G12C_G>T_+syn	KRAS	G12C	G>T	1663.12	4.28166	0.631637	6.77867	6.06e-12	8.67e-10	T2_vs_T0_greater	G	12	C	non-synonymous	TargSig
KRAS_D47Y_G>T	KRAS	D47Y	G>T	10.5014	-0.220577	1.05803	0	0.582572	1	T3_vs_T0_greater	D	47	Y	non-synonymous	TargNonSig
KRAS_D54A_A>C	KRAS	D54A	A>C	6.41822	2.03391	1.47636	1.37765	0.0841554	0.296482	T3_vs_T0_greater	D	54	A	non-synonymous	TargNonSig
KRAS_D54D_T>C	KRAS	D54D	T>C	13.3453	1.83065	1.27094	1.44039	0.0748792	0.280552	T3_vs_T0_greater	D	54	D	synonymous	Synonymous
KRAS_G12D_G>A	KRAS	G12D	G>A	3.18506e+06	7.54863	0.327692	23.0358	1.02e-117	2.92e-115	T2_vs_T0_greater	G	12	D	non-synonymous	TargSig
KRAS_G12R_G>C	KRAS	G12R	G>C	1.35589e+06	6.63709	0.648193	10.2394	6.6e-25	1.13e-22	T2_vs_T0_greater	G	12	R	non-synonymous	TargSig
KRAS_D54G_A>G	KRAS	D54G	A>G	6.17683	1.79323	1.44165	1.24387	0.106774	0.346317	T3_vs_T0_greater	D	54	G	non-synonymous	TargNonSig
KRAS_D54H_G>C	KRAS	D54H	G>C	8.40595	1.88397	1.29658	1.45303	0.0731077	0.275116	T3_vs_T0_greater	D	54	H	non-synonymous	TargNonSig
KRAS_D54N_G>A	KRAS	D54N	G>A	8.89298	0.104536	1.07917	0.0968666	0.461416	0.873941	T3_vs_T0_greater	D	54	N	non-synonymous	TargNonSig
KRAS_D54V_A>T	KRAS	D54V	A>T	6.59407	1.00129	1.46472	0.683604	0.247113	0.594576	T3_vs_T0_greater	D	54	V	non-synonymous	TargNonSig
KRAS_D54Y_G>T	KRAS	D54Y	G>T	6.57867	1.32156	1.07624	1.22794	0.109735	0.351419	T3_vs_T0_greater	D	54	Y	non-synonymous	TargNonSig
KRAS_D57A_A>C	KRAS	D57A	A>C	12.8209	1.05827	1.04666	1.0111	0.155984	0.453465	T3_vs_T0_greater	D	57	A	non-synonymous	TargNonSig
KRAS_D57D_C>T	KRAS	D57D	C>T	16.8612	-0.15567	1.15952	0	0.553399	1	T3_vs_T0_greater	D	57	D	synonymous	Synonymous
KRAS_D57E_C>A	KRAS	D57E	C>A	10.4011	1.09485	1.31503	0.832565	0.202545	0.538431	T3_vs_T0_greater	D	57	E	non-synonymous	TargNonSig
KRAS_D57E_C>G	KRAS	D57E	C>G	7.83407	1.91197	1.11295	1.71794	0.0429037	0.187813	T3_vs_T0_greater	D	57	E	non-synonymous	TargNonSig
KRAS_D57G_A>G	KRAS	D57G	A>G	7.97637	0.42326	1.35263	0.312917	0.377172	0.783568	T3_vs_T0_greater	D	57	G	non-synonymous	TargNonSig
KRAS_D57H_G>C	KRAS	D57H	G>C	8.17483	1.13367	0.997587	1.13641	0.127892	0.393302	T3_vs_T0_greater	D	57	H	non-synonymous	TargNonSig
KRAS_D57N_G>A	KRAS	D57N	G>A	9.398	0.872795	1.41786	0.615571	0.269089	0.630815	T3_vs_T0_greater	D	57	N	non-synonymous	TargNonSig
KRAS_D57V_A>T	KRAS	D57V	A>T	7.54134	1.08939	1.39827	0.779098	0.217961	0.559912	T3_vs_T0_greater	D	57	V	non-synonymous	TargNonSig
KRAS_D57Y_G>T	KRAS	D57Y	G>T	9.23921	0.84665	1.41455	0.59853	0.274743	0.637486	T3_vs_T0_greater	D	57	Y	non-synonymous	TargNonSig
KRAS_D69A_A>C	KRAS	D69A	A>C	13.3741	1.03333	1.19317	0.866038	0.193235	0.524563	T3_vs_T0_greater	D	69	A	non-synonymous	TargNonSig
KRAS_D69D_C>T	KRAS	D69D	C>T	23.6995	-1.33347	1.13924	0	0.879098	1	T3_vs_T0_greater	D	69	D	synonymous	Synonymous
KRAS_D69E_C>A	KRAS	D69E	C>A	12.7754	0.657726	0.952132	0.690793	0.244848	0.593445	T3_vs_T0_greater	D	69	E	non-synonymous	TargNonSig
KRAS_D69E_C>G	KRAS	D69E	C>G	16.8461	-0.49181	1.16648	0	0.663348	1	T3_vs_T0_greater	D	69	E	non-synonymous	TargNonSig
KRAS_D69G_A>G	KRAS	D69G	A>G	12.4396	0.288361	1.13783	0.253431	0.399967	0.802063	T3_vs_T0_greater	D	69	G	non-synonymous	TargNonSig
KRAS_D69H_G>C	KRAS	D69H	G>C	17.3226	-0.0497805	1.17843	0	0.516847	0.953667	T3_vs_T0_greater	D	69	H	non-synonymous	TargNonSig
KRAS_D69N_G>A	KRAS	D69N	G>A	11.8039	-0.648469	1.01321	0	0.738918	1	T3_vs_T0_greater	D	69	N	non-synonymous	TargNonSig
KRAS_D69V_A>T	KRAS	D69V	A>T	11.6478	0.320556	1.23522	0.259513	0.39762	0.80084	T3_vs_T0_greater	D	69	V	non-synonymous	TargNonSig
KRAS_D69Y_G>T	KRAS	D69Y	G>T	15.147	-0.0940383	1.15771	0	0.53237	0.97393	T3_vs_T0_greater	D	69	Y	non-synonymous	TargNonSig
KRAS_E3*_G>T	KRAS	E3*	G>T	220.183	-3.11699	0.657567	0	0.999999	1	T3_vs_T0_greater	E	3	*	non-synonymous	TargNonSig
KRAS_G12S_G>A	KRAS	G12S	G>A	89307.5	3.76554	0.664113	5.67003	7.14e-09	7.66e-07	T2_vs_T0_greater	G	12	S	non-synonymous	TargSig
KRAS_E31*_G>T	KRAS	E31*	G>T	627.296	-2.25282	0.789634	0	0.997835	1	T3_vs_T0_greater	E	31	*	non-synonymous	TargNonSig
KRAS_E31*_G>T_+syn	KRAS	E31*	G>T	8.71024	0.988839	1.37732	0.717942	0.236397	0.584519	T3_vs_T0_greater	E	31	*	non-synonymous	TargNonSig
KRAS_E31A_A>C	KRAS	E31A	A>C	649.152	-2.91883	0.744501	0	0.999956	1	T3_vs_T0_greater	E	31	A	non-synonymous	TargNonSig
KRAS_E31D_A>C	KRAS	E31D	A>C	666.347	-3.89836	0.540342	0	1	1	T3_vs_T0_greater	E	31	D	non-synonymous	TargNonSig
KRAS_G12V_G>T	KRAS	G12V	G>T	2.54155e+06	7.75449	0.27832	27.8618	3.87e-171	3.32e-168	T2_vs_T0_greater	G	12	V	non-synonymous	TargSig
KRAS_G12V_G>T_+syn	KRAS	G12V	G>T	208.635	2.62117	0.443881	5.90511	1.76e-09	2.16e-07	T2_vs_T0_greater	G	12	V	non-synonymous	TargSig
KRAS_E31D_A>T_+syn	KRAS	E31D	A>T	6.21644	2.03689	1.26982	1.60409	0.0543474	0.219953	T3_vs_T0_greater	E	31	D	non-synonymous	TargNonSig
KRAS_E31E_A>G	KRAS	E31E	A>G	667.036	-1.99979	0.741835	0	0.996488	1	T3_vs_T0_greater	E	31	E	synonymous	Synonymous
KRAS_E31G_A>G	KRAS	E31G	A>G	1047.05	1.57103	1.07917	1.45579	0.072726	0.274885	T3_vs_T0_greater	E	31	G	non-synonymous	TargNonSig
KRAS_E31K_G>A	KRAS	E31K	G>A	585.859	-3.00414	0.422341	0	1	1	T3_vs_T0_greater	E	31	K	non-synonymous	TargNonSig
KRAS_E31Q_G>C	KRAS	E31Q	G>C	647.301	-1.53098	0.581134	0	0.995786	1	T3_vs_T0_greater	E	31	Q	non-synonymous	TargNonSig
KRAS_E31V_A>T	KRAS	E31V	A>T	585.908	-0.775354	0.5194	0	0.932254	1	T3_vs_T0_greater	E	31	V	non-synonymous	TargNonSig
KRAS_E3D_A>T_+syn	KRAS	E3D	A>T	3.82541	4.59937	1.3911	3.30629	0.000472697	0.00540766	T3_vs_T0_greater	E	3	D	non-synonymous	TargSig
KRAS_E31V_A>T_+syn	KRAS	E31V	A>T	4.41604	2.44176	1.20042	2.03409	0.0209714	0.114496	T3_vs_T0_greater	E	31	V	non-synonymous	TargNonSig
KRAS_E37*_G>T	KRAS	E37*	G>T	1467.8	-3.45144	0.731349	0	0.999999	1	T3_vs_T0_greater	E	37	*	non-synonymous	TargNonSig
KRAS_E37A_A>C	KRAS	E37A	A>C	1167.23	-2.03469	0.466626	0	0.999994	1	T3_vs_T0_greater	E	37	A	non-synonymous	TargNonSig
KRAS_E37D_G>C	KRAS	E37D	G>C	1461.66	-0.755009	0.957971	0	0.784691	1	T3_vs_T0_greater	E	37	D	non-synonymous	TargNonSig
KRAS_E37D_G>T	KRAS	E37D	G>T	1146.59	-3.07994	0.389971	0	1	1	T3_vs_T0_greater	E	37	D	non-synonymous	TargNonSig
KRAS_E37E_G>A	KRAS	E37E	G>A	1231.8	-2.95482	0.291534	0	1	1	T3_vs_T0_greater	E	37	E	synonymous	Synonymous
KRAS_E37G_A>G	KRAS	E37G	A>G	1746.52	-0.393641	1.05173	0	0.645902	1	T3_vs_T0_greater	E	37	G	non-synonymous	TargNonSig
KRAS_E37K_G>A	KRAS	E37K	G>A	1531.4	-2.78587	0.300111	0	1	1	T3_vs_T0_greater	E	37	K	non-synonymous	TargNonSig
KRAS_E37Q_G>C	KRAS	E37Q	G>C	1315.94	-1.65837	0.617788	0	0.996367	1	T3_vs_T0_greater	E	37	Q	non-synonymous	TargNonSig
KRAS_E37V_A>T	KRAS	E37V	A>T	1230.48	-3.45414	0.592653	0	1	1	T3_vs_T0_greater	E	37	V	non-synonymous	TargNonSig
KRAS_E3V_A>T_+syn	KRAS	E3V	A>T	3.80073	5.58314	1.47922	3.77439	8.02e-05	0.00111849	T3_vs_T0_greater	E	3	V	non-synonymous	TargSig
KRAS_E3D_A>C	KRAS	E3D	A>C	246.147	-3.37493	0.596924	0	1	1	T3_vs_T0_greater	E	3	D	non-synonymous	TargNonSig
KRAS_E3D_A>T	KRAS	E3D	A>T	229.086	-0.509176	0.51887	0	0.836782	1	T3_vs_T0_greater	E	3	D	non-synonymous	TargNonSig
KRAS_E63*_G>T	KRAS	E63*	G>T	26.2514	3.45582	1.11674	3.09457	0.000985491	0.00917972	T3_vs_T0_greater	E	63	*	non-synonymous	TargSig
KRAS_E3E_A>G	KRAS	E3E	A>G	186.804	-1.15718	0.478123	0	0.992245	1	T3_vs_T0_greater	E	3	E	synonymous	Synonymous
KRAS_E3G_A>G	KRAS	E3G	A>G	250.393	-4.67195	0.859128	0	1	1	T3_vs_T0_greater	E	3	G	non-synonymous	TargNonSig
KRAS_E3K_G>A	KRAS	E3K	G>A	207.152	-1.52364	0.667972	0	0.988726	1	T3_vs_T0_greater	E	3	K	non-synonymous	TargNonSig
KRAS_E3Q_G>C	KRAS	E3Q	G>C	294.738	-1.68736	0.517963	0	0.999438	1	T3_vs_T0_greater	E	3	Q	non-synonymous	TargNonSig
KRAS_E3V_A>T	KRAS	E3V	A>T	142.813	-2.36729	0.549274	0	0.999992	1	T3_vs_T0_greater	E	3	V	non-synonymous	TargNonSig
KRAS_F28C_T>G_+syn	KRAS	F28C	T>G	5.233	3.11559	1.26778	2.45752	0.00699499	0.0468883	T3_vs_T0_greater	F	28	C	non-synonymous	TargSig
KRAS_E49*_G>T	KRAS	E49*	G>T	6.58493	1.59096	1.25515	1.26755	0.10248	0.338183	T3_vs_T0_greater	E	49	*	non-synonymous	TargNonSig
KRAS_E49A_A>C	KRAS	E49A	A>C	8.34305	2.09301	1.08084	1.93647	0.0264053	0.135663	T3_vs_T0_greater	E	49	A	non-synonymous	TargNonSig
KRAS_E49D_A>C	KRAS	E49D	A>C	7.63781	0.926727	1.22964	0.753654	0.225528	0.567458	T3_vs_T0_greater	E	49	D	non-synonymous	TargNonSig
KRAS_E49D_A>T	KRAS	E49D	A>T	5.56649	3.14158	1.43107	2.19527	0.014072	0.0821346	T3_vs_T0_greater	E	49	D	non-synonymous	TargNonSig
KRAS_E49E_A>G	KRAS	E49E	A>G	8.70845	0.355879	1.16998	0.304175	0.380497	0.784776	T3_vs_T0_greater	E	49	E	synonymous	Synonymous
KRAS_E49G_A>G	KRAS	E49G	A>G	9.13814	2.17005	1.57329	1.37931	0.0838997	0.296482	T3_vs_T0_greater	E	49	G	non-synonymous	TargNonSig
KRAS_E49K_G>A	KRAS	E49K	G>A	17.5767	-0.112722	1.08834	0	0.541246	0.983874	T3_vs_T0_greater	E	49	K	non-synonymous	TargNonSig
KRAS_E49Q_G>C	KRAS	E49Q	G>C	8.22061	0.573452	1.30056	0.440926	0.329633	0.721493	T3_vs_T0_greater	E	49	Q	non-synonymous	TargNonSig
KRAS_E49V_A>T	KRAS	E49V	A>T	8.23915	1.69587	1.28923	1.31541	0.0941861	0.319414	T3_vs_T0_greater	E	49	V	non-synonymous	TargNonSig
KRAS_E62*_G>T	KRAS	E62*	G>T	10.1913	0.288649	1.17426	0.245814	0.402913	0.803952	T3_vs_T0_greater	E	62	*	non-synonymous	TargNonSig
KRAS_E62A_A>C	KRAS	E62A	A>C	14.0562	-0.350131	1.41583	0	0.597661	1	T3_vs_T0_greater	E	62	A	non-synonymous	TargNonSig
KRAS_E62D_G>C	KRAS	E62D	G>C	14.6141	0.339895	1.21906	0.278817	0.390193	0.791922	T3_vs_T0_greater	E	62	D	non-synonymous	TargNonSig
KRAS_E62D_G>T	KRAS	E62D	G>T	9.84735	0.219877	1.27095	0.173003	0.431325	0.846857	T3_vs_T0_greater	E	62	D	non-synonymous	TargNonSig
KRAS_E62E_G>A	KRAS	E62E	G>A	8.14311	0.495795	1.20412	0.411748	0.340262	0.731692	T3_vs_T0_greater	E	62	E	synonymous	Synonymous
KRAS_E62G_A>G	KRAS	E62G	A>G	11.9927	0.17203	1.20147	0.143183	0.443073	0.856209	T3_vs_T0_greater	E	62	G	non-synonymous	TargNonSig
KRAS_E62K_G>A	KRAS	E62K	G>A	12.5447	0.922219	1.27402	0.723864	0.234575	0.583377	T3_vs_T0_greater	E	62	K	non-synonymous	TargNonSig
KRAS_E62Q_G>C	KRAS	E62Q	G>C	7.37796	1.56707	1.15102	1.36147	0.0866832	0.301366	T3_vs_T0_greater	E	62	Q	non-synonymous	TargNonSig
KRAS_E62V_A>T	KRAS	E62V	A>T	11.7345	0.148778	1.09814	0.135483	0.446115	0.859869	T3_vs_T0_greater	E	62	V	non-synonymous	TargNonSig
KRAS_F28L_T>G_+syn	KRAS	F28L	T>G	3.95928	5.10592	1.27623	4.00079	3.16e-05	0.000552731	T3_vs_T0_greater	F	28	L	non-synonymous	TargSig
KRAS_E63A_A>C	KRAS	E63A	A>C	14.6246	-0.342947	1.46337	0	0.592645	1	T3_vs_T0_greater	E	63	A	non-synonymous	TargNonSig
KRAS_E63D_G>C	KRAS	E63D	G>C	6.07406	2.40684	1.65059	1.45817	0.0723973	0.274853	T3_vs_T0_greater	E	63	D	non-synonymous	TargNonSig
KRAS_E63D_G>T	KRAS	E63D	G>T	13.0096	0.457956	1.14157	0.401162	0.34415	0.736362	T3_vs_T0_greater	E	63	D	non-synonymous	TargNonSig
KRAS_E63E_G>A	KRAS	E63E	G>A	6.64251	1.4679	1.18109	1.24284	0.106963	0.346317	T3_vs_T0_greater	E	63	E	synonymous	Synonymous
KRAS_E63G_A>G	KRAS	E63G	A>G	6.51762	1.92614	1.10802	1.73836	0.041074	0.18451	T3_vs_T0_greater	E	63	G	non-synonymous	TargNonSig
KRAS_E63K_G>A	KRAS	E63K	G>A	19.7892	-0.245537	1.18076	0	0.582365	1	T3_vs_T0_greater	E	63	K	non-synonymous	TargNonSig
KRAS_E63Q_G>C	KRAS	E63Q	G>C	11.1067	0.915127	1.20893	0.756973	0.224533	0.567458	T3_vs_T0_greater	E	63	Q	non-synonymous	TargNonSig
KRAS_E63V_A>T	KRAS	E63V	A>T	6.3362	1.18386	1.51554	0.781146	0.217358	0.559912	T3_vs_T0_greater	E	63	V	non-synonymous	TargNonSig
KRAS_F28C_T>G	KRAS	F28C	T>G	479.873	-2.57798	0.556977	0	0.999998	1	T3_vs_T0_greater	F	28	C	non-synonymous	TargNonSig
KRAS_G10V_G>T_+syn	KRAS	G10V	G>T	3.78296	4.60122	1.32198	3.48055	0.000250189	0.0030666	T3_vs_T0_greater	G	10	V	non-synonymous	TargSig
KRAS_F28F_T>C	KRAS	F28F	T>C	1195.74	2.15611	1.18801	1.8149	0.03477	0.167778	T3_vs_T0_greater	F	28	F	synonymous	Synonymous
KRAS_F28I_T>A	KRAS	F28I	T>A	371.179	-5.1858	0.898947	0	1	1	T3_vs_T0_greater	F	28	I	non-synonymous	TargNonSig
KRAS_F28L_T>A	KRAS	F28L	T>A	315.949	-4.15394	0.707452	0	1	1	T3_vs_T0_greater	F	28	L	non-synonymous	TargNonSig
KRAS_F28L_T>C	KRAS	F28L	T>C	477.779	-3.28882	0.448993	0	1	1	T3_vs_T0_greater	F	28	L	non-synonymous	TargNonSig
KRAS_F28L_T>G	KRAS	F28L	T>G	290.048	-3.11945	0.534047	0	1	1	T3_vs_T0_greater	F	28	L	non-synonymous	TargNonSig
KRAS_G12A_G>C	KRAS	G12A	G>C	524944	9.55958	0.308182	31.0193	1.48e-211	3.18e-209	T3_vs_T0_greater	G	12	A	non-synonymous	TargSig
KRAS_F28S_T>C	KRAS	F28S	T>C	790.086	-2.47413	0.987161	0	0.9939	1	T3_vs_T0_greater	F	28	S	non-synonymous	TargNonSig
KRAS_F28V_T>G	KRAS	F28V	T>G	434.172	-2.49502	0.73866	0	0.999635	1	T3_vs_T0_greater	F	28	V	non-synonymous	TargNonSig
KRAS_F28V_T>G_+syn	KRAS	F28V	T>G	6.54843	1.68948	1.22726	1.37662	0.0843141	0.296482	T3_vs_T0_greater	F	28	V	non-synonymous	TargNonSig
KRAS_F28Y_T>A	KRAS	F28Y	T>A	402.48	-1.58446	0.568591	0	0.997337	1	T3_vs_T0_greater	F	28	Y	non-synonymous	TargNonSig
KRAS_G10*_G>T	KRAS	G10*	G>T	300.719	-3.7164	0.611975	0	1	1	T3_vs_T0_greater	G	10	*	non-synonymous	TargNonSig
KRAS_G10*_G>T_+syn	KRAS	G10*	G>T	5.39491	1.9191	1.17729	1.63011	0.0515393	0.211582	T3_vs_T0_greater	G	10	*	non-synonymous	TargNonSig
KRAS_G10A_G>C	KRAS	G10A	G>C	252.619	-4.30299	0.779447	0	1	1	T3_vs_T0_greater	G	10	A	non-synonymous	TargNonSig
KRAS_G10E_G>A	KRAS	G10E	G>A	219.396	-2.98449	0.565857	0	1	1	T3_vs_T0_greater	G	10	E	non-synonymous	TargNonSig
KRAS_G10G_A>C	KRAS	G10G	A>C	333.137	-3.67026	0.555623	0	1	1	T3_vs_T0_greater	G	10	G	synonymous	Synonymous
KRAS_G10G_A>G	KRAS	G10G	A>G	353.152	-3.68365	0.576327	0	1	1	T3_vs_T0_greater	G	10	G	synonymous	Synonymous
KRAS_G10G_A>T	KRAS	G10G	A>T	434.372	-2.14764	0.473423	0	0.999997	1	T3_vs_T0_greater	G	10	G	synonymous	Synonymous
KRAS_G10R_G>A	KRAS	G10R	G>A	248.986	-2.14886	0.575948	0	0.999905	1	T3_vs_T0_greater	G	10	R	non-synonymous	TargNonSig
KRAS_G10R_G>C	KRAS	G10R	G>C	295.285	-4.9739	0.859848	0	1	1	T3_vs_T0_greater	G	10	R	non-synonymous	TargNonSig
KRAS_G10V_G>T	KRAS	G10V	G>T	397.037	-1.34823	0.838527	0	0.946067	1	T3_vs_T0_greater	G	10	V	non-synonymous	TargNonSig
KRAS_G12C_G>T	KRAS	G12C	G>T	3.71106e+06	12.2929	0.308767	39.8127	0	0	T3_vs_T0_greater	G	12	C	non-synonymous	TargSig
KRAS_G12C_G>T_+syn	KRAS	G12C	G>T	1663.12	8.24001	0.63161	13.046	3.35e-39	4.1e-37	T3_vs_T0_greater	G	12	C	non-synonymous	TargSig
KRAS_G12D_G>A	KRAS	G12D	G>A	3.18506e+06	11.8604	0.327691	36.1937	3.82e-287	1.09e-284	T3_vs_T0_greater	G	12	D	non-synonymous	TargSig
KRAS_G12C_G>T_	KRAS	G12C	G>T	15.7827	-1.28418	1.63929	0	0.783298	1	T3_vs_T0_greater	G	12	C	non-synonymous	TargNonSig
KRAS_G12R_G>C	KRAS	G12R	G>C	1.35589e+06	11.3404	0.648192	17.4954	7.77e-69	1.33e-66	T3_vs_T0_greater	G	12	R	non-synonymous	TargSig
KRAS_G12S_G>A	KRAS	G12S	G>A	89307.5	6.82538	0.664123	10.2773	4.46e-25	4.78e-23	T3_vs_T0_greater	G	12	S	non-synonymous	TargSig
KRAS_G12G_T>A	KRAS	G12G	T>A	2323.49	-2.05766	0.313129	0	1	1	T3_vs_T0_greater	G	12	G	synonymous	Synonymous
KRAS_G12G_T>C	KRAS	G12G	T>C	1745.41	-2.65298	0.496953	0	1	1	T3_vs_T0_greater	G	12	G	synonymous	Synonymous
KRAS_G12G_T>G	KRAS	G12G	T>G	2087.29	-2.86428	0.287965	0	1	1	T3_vs_T0_greater	G	12	G	synonymous	Synonymous
KRAS_G12G_T>G_+syn	KRAS	G12G	T>G	15.8506	0.111703	0.881517	0.126717	0.449582	0.859869	T3_vs_T0_greater	G	12	G	synonymous	Synonymous
KRAS_G12V_G>T	KRAS	G12V	G>T	2.54155e+06	12.0605	0.278319	43.3333	0	0	T3_vs_T0_greater	G	12	V	non-synonymous	TargSig
KRAS_G12V_G>T_+syn	KRAS	G12V	G>T	208.635	6.35694	0.445668	14.2638	1.84e-46	2.63e-44	T3_vs_T0_greater	G	12	V	non-synonymous	TargSig
KRAS_G13C_G>T_	KRAS	G13C	G>T	3.60767	5.90726	1.33134	4.4371	4.56e-06	0.000134885	T3_vs_T0_greater	G	13	C	non-synonymous	TargSig
KRAS_G13R_G>C	KRAS	G13R	G>C	106698	7.3597	1.16509	6.31687	1.33e-10	1.27e-08	T3_vs_T0_greater	G	13	R	non-synonymous	TargSig
KRAS_G13A_G>C	KRAS	G13A	G>C	477.765	-4.6083	0.630889	0	1	1	T3_vs_T0_greater	G	13	A	non-synonymous	TargNonSig
KRAS_G13C_G>T	KRAS	G13C	G>T	2256.08	-2.24283	0.661648	0	0.99965	1	T3_vs_T0_greater	G	13	C	non-synonymous	TargNonSig
KRAS_G15C_G>T_+syn	KRAS	G15C	G>T	7.64892	4.3095	1.19111	3.61804	0.000148419	0.0115767	T2_vs_T0_greater	G	15	C	non-synonymous	TargSig
KRAS_G13C_G>T_+syn	KRAS	G13C	G>T	6.35628	2.60724	1.47536	1.76719	0.038598	0.179681	T3_vs_T0_greater	G	13	C	non-synonymous	TargNonSig
KRAS_G13D_G>A	KRAS	G13D	G>A	457.626	-1.33868	0.624952	0	0.983905	1	T3_vs_T0_greater	G	13	D	non-synonymous	TargNonSig
KRAS_G13G_C>A	KRAS	G13G	C>A	2837.06	0.825147	0.842375	0.979549	0.163654	0.471193	T3_vs_T0_greater	G	13	G	synonymous	Synonymous
KRAS_G13G_C>G	KRAS	G13G	C>G	2375.34	-1.85231	0.233479	0	1	1	T3_vs_T0_greater	G	13	G	synonymous	Synonymous
KRAS_G13G_C>G_	KRAS	G13G	C>G	3.61868	6.32459	1.40188	4.51152	3.22e-06	0.000134885	T3_vs_T0_greater	G	13	G	synonymous	Synonymous
KRAS_G13G_C>T	KRAS	G13G	C>T	6110.14	1.99346	0.91337	2.18254	0.014535	0.0836982	T3_vs_T0_greater	G	13	G	synonymous	Synonymous
KRAS_G13G_C>T_+syn	KRAS	G13G	C>T	16.5083	-0.0730958	0.992646	0	0.529351	0.972293	T3_vs_T0_greater	G	13	G	synonymous	Synonymous
KRAS_G15C_G>T_+syn	KRAS	G15C	G>T	7.64892	4.21352	1.43877	2.92856	0.00170266	0.0144642	T3_vs_T0_greater	G	15	C	non-synonymous	TargSig
KRAS_G13S_G>A	KRAS	G13S	G>A	4547.36	1.85256	1.06371	1.7416	0.0407893	0.18451	T3_vs_T0_greater	G	13	S	non-synonymous	TargNonSig
KRAS_G13V_G>T	KRAS	G13V	G>T	498.754	-1.35138	0.677343	0	0.976985	1	T3_vs_T0_greater	G	13	V	non-synonymous	TargNonSig
KRAS_G13V_G>T_+syn	KRAS	G13V	G>T	5.3555	2.87026	1.42898	2.0086	0.0222896	0.119528	T3_vs_T0_greater	G	13	V	non-synonymous	TargNonSig
KRAS_G15A_G>C	KRAS	G15A	G>C	655.387	-2.3751	0.543874	0	0.999994	1	T3_vs_T0_greater	G	15	A	non-synonymous	TargNonSig
KRAS_G15C_G>T	KRAS	G15C	G>T	424.925	-2.07192	0.580083	0	0.999823	1	T3_vs_T0_greater	G	15	C	non-synonymous	TargNonSig
KRAS_G48R_G>C	KRAS	G48R	G>C	31.0525	4.15394	1.16416	3.56817	0.000179742	0.00237259	T3_vs_T0_greater	G	48	R	non-synonymous	TargSig
KRAS_G15D_G>A	KRAS	G15D	G>A	572.317	-0.47812	0.749759	0	0.738165	1	T3_vs_T0_greater	G	15	D	non-synonymous	TargNonSig
KRAS_G15G_C>A	KRAS	G15G	C>A	1117.61	-2.84148	0.61983	0	0.999998	1	T3_vs_T0_greater	G	15	G	synonymous	Synonymous
KRAS_G15G_C>G	KRAS	G15G	C>G	5068.29	2.9594	0.984643	3.00555	0.00132549	0.0116048	T3_vs_T0_greater	G	15	G	synonymous	Synonymous
KRAS_G15G_C>T	KRAS	G15G	C>T	1405.69	-0.691167	0.804844	0	0.804763	1	T3_vs_T0_greater	G	15	G	synonymous	Synonymous
KRAS_G15G_C>T_+syn	KRAS	G15G	C>T	5.25042	3.9156	1.34115	2.91959	0.00175244	0.0147411	T3_vs_T0_greater	G	15	G	synonymous	Synonymous
KRAS_G15R_G>C	KRAS	G15R	G>C	509.728	-3.03172	0.415302	0	1	1	T3_vs_T0_greater	G	15	R	non-synonymous	TargNonSig
KRAS_G15S_G>A	KRAS	G15S	G>A	310.676	-2.59279	0.529147	0	1	1	T3_vs_T0_greater	G	15	S	non-synonymous	TargNonSig
KRAS_G15V_G>T	KRAS	G15V	G>T	616.782	-1.47714	0.933785	0	0.943162	1	T3_vs_T0_greater	G	15	V	non-synonymous	TargNonSig
KRAS_G15V_G>T_+syn	KRAS	G15V	G>T	10.3146	0.191254	1.25347	0.152579	0.439365	0.852823	T3_vs_T0_greater	G	15	V	non-synonymous	TargNonSig
KRAS_G48*_G>T	KRAS	G48*	G>T	14.675	-0.249893	1.25108	0	0.579159	1	T3_vs_T0_greater	G	48	*	non-synonymous	TargNonSig
KRAS_G48A_G>C	KRAS	G48A	G>C	8.97643	0.427149	1.28017	0.333665	0.369316	0.772862	T3_vs_T0_greater	G	48	A	non-synonymous	TargNonSig
KRAS_G48E_G>A	KRAS	G48E	G>A	8.05109	0.960723	1.52316	0.630742	0.264105	0.627706	T3_vs_T0_greater	G	48	E	non-synonymous	TargNonSig
KRAS_G48G_A>C	KRAS	G48G	A>C	20.2369	-0.76443	1.13968	0	0.748807	1	T3_vs_T0_greater	G	48	G	synonymous	Synonymous
KRAS_G48G_A>G	KRAS	G48G	A>G	10.7146	0.511851	1.2632	0.405201	0.342665	0.735016	T3_vs_T0_greater	G	48	G	synonymous	Synonymous
KRAS_G48G_A>T	KRAS	G48G	A>T	17.4911	-0.44385	1.32245	0	0.631424	1	T3_vs_T0_greater	G	48	G	synonymous	Synonymous
KRAS_G48R_G>A	KRAS	G48R	G>A	18.133	-0.419325	1.48788	0	0.610962	1	T3_vs_T0_greater	G	48	R	non-synonymous	TargNonSig
KRAS_G60A_G>C	KRAS	G60A	G>C	3.62041	5.59392	1.30051	4.30131	8.49e-06	0.000220724	T3_vs_T0_greater	G	60	A	non-synonymous	TargSig
KRAS_G48V_G>T	KRAS	G48V	G>T	9.75609	1.47086	1.25137	1.17539	0.119919	0.375512	T3_vs_T0_greater	G	48	V	non-synonymous	TargNonSig
KRAS_G60R_G>C	KRAS	G60R	G>C	3.91377	6.32449	1.66012	3.80967	6.96e-05	0.00104732	T3_vs_T0_greater	G	60	R	non-synonymous	TargSig
KRAS_G60C_G>T	KRAS	G60C	G>T	230.905	-0.142378	0.828821	0	0.568196	1	T3_vs_T0_greater	G	60	C	non-synonymous	TargNonSig
KRAS_G60D_G>A	KRAS	G60D	G>A	6.87814	1.23639	1.42655	0.866702	0.193053	0.524563	T3_vs_T0_greater	G	60	D	non-synonymous	TargNonSig
KRAS_G60G_T>A	KRAS	G60G	T>A	4.11715	4.92757	1.60033	3.07909	0.00103817	0.0094761	T3_vs_T0_greater	G	60	G	synonymous	Synonymous
KRAS_G60G_T>C	KRAS	G60G	T>C	4.97472	3.80267	1.00126	3.79788	7.3e-05	0.00107946	T3_vs_T0_greater	G	60	G	synonymous	Synonymous
KRAS_G60G_T>G	KRAS	G60G	T>G	3.84462	6.32455	1.50595	4.19969	1.34e-05	0.000294006	T3_vs_T0_greater	G	60	G	synonymous	Synonymous
KRAS_H27L_A>T_+syn	KRAS	H27L	A>T	3.88016	4.20074	1.18712	3.5386	0.000201129	0.00253777	T3_vs_T0_greater	H	27	L	non-synonymous	TargSig
KRAS_H27D_C>G	KRAS	H27D	C>G	419.302	-2.75259	0.467959	0	1	1	T3_vs_T0_greater	H	27	D	non-synonymous	TargNonSig
KRAS_H27H_T>C	KRAS	H27H	T>C	316.277	-1.30082	0.897937	0	0.926286	1	T3_vs_T0_greater	H	27	H	synonymous	Synonymous
KRAS_H27L_A>T	KRAS	H27L	A>T	431.684	-2.86244	0.619126	0	0.999998	1	T3_vs_T0_greater	H	27	L	non-synonymous	TargNonSig
KRAS_H27Y_C>T_+syn	KRAS	H27Y	C>T	3.69729	5.90663	1.42587	4.14247	1.72e-05	0.000351278	T3_vs_T0_greater	H	27	Y	non-synonymous	TargSig
KRAS_H27N_C>A	KRAS	H27N	C>A	179.423	-3.4806	0.696596	0	1	1	T3_vs_T0_greater	H	27	N	non-synonymous	TargNonSig
KRAS_H27P_A>C	KRAS	H27P	A>C	944.583	1.39173	1.07351	1.29643	0.0974133	0.326487	T3_vs_T0_greater	H	27	P	non-synonymous	TargNonSig
KRAS_H27Q_T>A	KRAS	H27Q	T>A	237.086	-4.54935	0.877504	0	1	1	T3_vs_T0_greater	H	27	Q	non-synonymous	TargNonSig
KRAS_H27Q_T>G	KRAS	H27Q	T>G	363.8	-0.875565	0.711927	0	0.890624	1	T3_vs_T0_greater	H	27	Q	non-synonymous	TargNonSig
KRAS_H27Q_T>G_+syn	KRAS	H27Q	T>G	6.12517	1.87452	1.60619	1.16706	0.121593	0.37937	T3_vs_T0_greater	H	27	Q	non-synonymous	TargNonSig
KRAS_H27R_A>G	KRAS	H27R	A>G	217.392	-4.46191	0.880585	0	1	1	T3_vs_T0_greater	H	27	R	non-synonymous	TargNonSig
KRAS_H27Y_C>T	KRAS	H27Y	C>T	309.922	-3.67495	0.557542	0	1	1	T3_vs_T0_greater	H	27	Y	non-synonymous	TargNonSig
KRAS_I21L_A>T_+syn	KRAS	I21L	A>T	20.7882	2.49405	0.847309	2.94349	0.00162265	0.0139223	T3_vs_T0_greater	I	21	L	non-synonymous	TargSig
KRAS_I21I_A>C	KRAS	I21I	A>C	718.541	-1.91555	0.791693	0	0.99223	1	T3_vs_T0_greater	I	21	I	synonymous	Synonymous
KRAS_I21I_A>T	KRAS	I21I	A>T	8053.57	4.43313	1.43387	3.09172	0.000995004	0.00917972	T3_vs_T0_greater	I	21	I	synonymous	Synonymous
KRAS_I21I_A>T_+syn	KRAS	I21I	A>T	33.0667	1.4796	0.64561	2.29179	0.010959	0.0685629	T3_vs_T0_greater	I	21	I	synonymous	Synonymous
KRAS_I21K_T>A	KRAS	I21K	T>A	3339.61	2.54658	1.3334	1.90984	0.0280769	0.143393	T3_vs_T0_greater	I	21	K	non-synonymous	TargNonSig
KRAS_I21L_A>C	KRAS	I21L	A>C	1321.78	-2.79291	0.530485	0	1	1	T3_vs_T0_greater	I	21	L	non-synonymous	TargNonSig
KRAS_I21L_A>T	KRAS	I21L	A>T	937.439	-2.78476	0.684222	0	0.999976	1	T3_vs_T0_greater	I	21	L	non-synonymous	TargNonSig
KRAS_I21R_T>G	KRAS	I21R	T>G	6720.77	4.47268	1.33076	3.36099	0.000388312	0.004564	T3_vs_T0_greater	I	21	R	non-synonymous	TargSig
KRAS_I21M_A>G	KRAS	I21M	A>G	694.971	-3.86261	0.456177	0	1	1	T3_vs_T0_greater	I	21	M	non-synonymous	TargNonSig
[truncated: 575 more rows]
